# Supplementary material for: Analysis of 6.4 million SARS-CoV-2 genomes identifies mutations associated with fitness
Source: Science. 2022 May 24:abm1208. doi: 10.1126/science.abm1208 (PMC9161372; doi:10.1126/science.abm1208)
Supplement: Supplementary file 3 — Data S1 to S5 [file science.abm1208_data_s1_to_s5.zip]

Archive with 5 entries (5 files):
- abm1208_Suppl. Excel_seq1_v2.tsv
- abm1208_Suppl. Excel_seq2_v2.tsv
- abm1208_Suppl. Excel_seq3_v1.xz
- abm1208_Suppl. Excel_seq4_v1.tsv
- abm1208_Suppl. Excel_seq5_v1.tsv
