# Supplementary material for: Analysis of 6.4 million SARS-CoV-2 genomes identifies mutations associated with fitness
Source: Science. 2022 May 24:abm1208. doi: 10.1126/science.abm1208 (PMC9161372; doi:10.1126/science.abm1208)
Supplement: Supplementary file 3 — Data S1 to S5 [file science.abm1208_data_s1_to_s5.zip › abm1208_Suppl. Excel_seq4_v1.tsv]

rank	strain	mean/stddev	log10(P(R > R_A))	R / R_A	R / R_A 95% ci lower	R / R_A 95% ci upper	confirmed cases / day	confirmed cases total	birthday	mutations
1	B.1.617.2	18.0344	72.2814	2.6455	2.30428	3.03726	2.24683e+06	5.02086e+08	2021-02-27	M:A2S,M:I82T,N:A220V,N:D377Y,N:D63G,N:G18C,N:G214-,N:G215-,N:G215C,N:G34W,N:L139F,N:M210I,N:R203M,N:R209I,N:R385K,N:S206F,N:S327L,N:T135I,N:T362I,ORF1a:A1074V,ORF1a:A1298V,ORF1a:A1306S,ORF1a:A1397V,ORF1a:A2529V,ORF1a:A2554V,ORF1a:A2994V,ORF1a:A3209V,ORF1a:A3523V,ORF1a:A3571V,ORF1a:A690V,ORF1a:D2980N,ORF1a:E913D,ORF1a:F143-,ORF1a:F679L,ORF1a:G445V,ORF1a:G661S,ORF1a:G82-,ORF1a:H2092Y,ORF1a:H3580Q,O…
2	AY.1	20.9462	96.9927	2.56421	2.28342	2.87953	23030	2.76363e+06	2021-04-22	E:S68F,M:I82T,M:L29F,N:A182S,N:A252S,N:D377Y,N:D63G,N:G215C,N:P13T,N:R203M,ORF1a:A1306S,ORF1a:A2529V,ORF1a:A3392V,ORF1a:G82-,ORF1a:H83-,ORF1a:K3577N,ORF1a:L2062F,ORF1a:L3606F,ORF1a:P1803S,ORF1a:P1921S,ORF1a:P2046L,ORF1a:P2287S,ORF1a:P804S,ORF1a:Q1813H,ORF1a:S376L,ORF1a:S944L,ORF1a:T1496I,ORF1a:T1854I,ORF1a:T265I,ORF1a:T3058I,ORF1a:T3255I,ORF1a:T3646A,ORF1a:T4175I,ORF1a:T814I,ORF1a:V1025L,ORF1a:V2…
3	AY.2	20.8243	95.8846	2.52777	2.25248	2.83672	8146.59	1.03873e+06	2021-05-18	M:I82T,N:D377Y,N:D63G,N:G18C,N:M234I,N:R203M,ORF1a:A1146T,ORF1a:A1283V,ORF1a:A2710V,ORF1a:A3209V,ORF1a:F3677-,ORF1a:G3676-,ORF1a:L2062F,ORF1a:L3606F,ORF1a:P1640L,ORF1a:P309L,ORF1a:R207C,ORF1a:S3675-,ORF1a:S4398L,ORF1a:T3750I,ORF1a:V3718A,ORF1a:V84-,ORF1b:G662S,ORF1b:K2063N,ORF1b:K2310R,ORF1b:P1000L,ORF1b:P1570L,ORF1b:P314L,ORF1b:T1290I,ORF1b:V1493L,ORF3a:A54V,ORF3a:I63T,ORF3a:L85F,ORF3a:Q185H,ORF…
4	C.36.3.1	18.7067	77.6612	2.25007	2.0033	2.52724	1249.46	199096	2021-04-15	M:I82T,N:A35S,N:D402Y,N:G204R,N:G212V,N:K256R,N:R203K,ORF1a:A3143V,ORF1a:A3392V,ORF1a:A540V,ORF1a:A859V,ORF1a:D1639N,ORF1a:D2980N,ORF1a:D3222N,ORF1a:E102K,ORF1a:F143-,ORF1a:G3278S,ORF1a:G82-,ORF1a:H83-,ORF1a:K141-,ORF1a:L1145F,ORF1a:L2146F,ORF1a:L2609F,ORF1a:L3691S,ORF1a:L4F,ORF1a:M85-,ORF1a:P2287S,ORF1a:R550C,ORF1a:S142-,ORF1a:S2500F,ORF1a:S3687L,ORF1a:T1246I,ORF1a:T2825I,ORF1a:T3579I,ORF1a:T409…
5	C.36.3	17.7628	70.1635	2.19637	1.94864	2.4756	14803.5	1.43022e+06	2021-03-01	E:S68F,M:I82T,N:D22Y,N:G18V,N:G204R,N:G212V,N:G34W,N:K256R,N:P13L,N:Q384H,N:R203K,N:R40C,N:S33I,N:T135I,N:T362I,N:T366I,N:T379I,ORF1a:A1352V,ORF1a:A2554V,ORF1a:A3995V,ORF1a:A4357V,ORF1a:A4394V,ORF1a:A498V,ORF1a:A859V,ORF1a:D1639N,ORF1a:D2980N,ORF1a:D3222N,ORF1a:E102K,ORF1a:E1687D,ORF1a:E633D,ORF1a:E913D,ORF1a:F143-,ORF1a:G3278S,ORF1a:G82-,ORF1a:H2092Y,ORF1a:H83-,ORF1a:K141-,ORF1a:L1130F,ORF1a:L32…
6	B.1.621	17.2709	66.4096	2.0964	1.86344	2.35848	111499	6.7739e+06	2021-03-08	E:L73F,E:V49L,M:F28L,M:V70F,N:D128Y,N:D377Y,N:E367Q,N:P364L,N:Q7K,N:S327L,N:T141I,N:T205I,N:T379I,N:T391I,ORF1a:A1679V,ORF1a:A2123V,ORF1a:A2554V,ORF1a:A4016V,ORF1a:A498V,ORF1a:A591V,ORF1a:A903V,ORF1a:F143-,ORF1a:G82-,ORF1a:G894S,ORF1a:H83-,ORF1a:I785V,ORF1a:K141-,ORF1a:K3353R,ORF1a:L3606F,ORF1a:M2259I,ORF1a:M85-,ORF1a:P1786L,ORF1a:Q3729R,ORF1a:Q998H,ORF1a:R24C,ORF1a:S1189N,ORF1a:S142-,ORF1a:S2103…
7	P.1.2	15.9696	56.9824	1.89923	1.69245	2.13129	120302	1.11666e+07	2021-02-09	E:T9I,E:V58F,M:A2S,N:A182S,N:D348H,N:D402Y,N:G204R,N:P151L,N:P80R,N:Q229H,N:R203K,N:S194L,N:S33G,N:T24I,N:T271I,N:T366I,ORF1a:A1049V,ORF1a:A1283V,ORF1a:A1298V,ORF1a:A1352V,ORF1a:A3620V,ORF1a:A776V,ORF1a:D762G,ORF1a:E1413D,ORF1a:F3677-,ORF1a:G3676-,ORF1a:G519S,ORF1a:H1545Y,ORF1a:K1795Q,ORF1a:K2622N,ORF1a:K3353R,ORF1a:L1507F,ORF1a:L2105F,ORF1a:L3116F,ORF1a:L4037F,ORF1a:L681F,ORF1a:M1014I,ORF1a:N9S,…
8	B.1.620	15.9222	56.6535	1.8889	1.68379	2.11899	1278.93	289490	2021-03-02	E:V58F,M:A2V,N:A182S,N:A220V,N:A414S,N:D377Y,N:M210I,N:P168S,N:S194L,N:T366I,ORF1a:A1043V,ORF1a:E57G,ORF1a:F143-,ORF1a:F3677-,ORF1a:G2035R,ORF1a:G3676-,ORF1a:G82-,ORF1a:H417R,ORF1a:H83-,ORF1a:K141-,ORF1a:K2029N,ORF1a:L2609F,ORF1a:L3606F,ORF1a:P1977L,ORF1a:P309L,ORF1a:P3359L,ORF1a:R1464W,ORF1a:S142-,ORF1a:S2024L,ORF1a:S3675-,ORF1a:S376L,ORF1a:T1496I,ORF1a:T1542I,ORF1a:T1567I,ORF1a:T403I,ORF1a:T406…
9	P.1	15.0392	50.6922	1.8659	1.65475	2.10401	1.75529e+06	2.26021e+08	2020-12-16	E:P71S,M:M109I,N:A134V,N:D348H,N:D377Y,N:D401Y,N:D402Y,N:G204R,N:P13L,N:P344S,N:P383L,N:P80R,N:R203K,N:S412N,ORF1a:A1352V,ORF1a:A3392V,ORF1a:A3705V,ORF1a:A656V,ORF1a:A859V,ORF1a:D1547Y,ORF1a:D992Y,ORF1a:E1687D,ORF1a:F3677-,ORF1a:G3676-,ORF1a:G3676S,ORF1a:H110Y,ORF1a:H388Y,ORF1a:K1795Q,ORF1a:K3353R,ORF1a:L1507F,ORF1a:L3027F,ORF1a:L3116F,ORF1a:L3338F,ORF1a:L3352F,ORF1a:L3606F,ORF1a:L3644F,ORF1a:L64…
10	B.1.1.523	15.405	53.1204	1.84398	1.64244	2.07025	40233.9	2.50895e+06	2021-03-01	E:S68F,E:V49L,M:A2V,M:F28L,M:I82T,N:A398V,N:A55S,N:D22Y,N:D3L,N:G179C,N:G204R,N:G212C,N:H145Y,N:M234I,N:P13S,N:P199L,N:P365L,N:Q418H,N:R203K,N:S187L,N:S202C,N:S235F,N:S33I,N:T334I,N:V72I,ORF1a:A1298V,ORF1a:A1708D,ORF1a:A2249V,ORF1a:A2345V,ORF1a:A2529V,ORF1a:A2554V,ORF1a:A3143V,ORF1a:A3220V,ORF1a:A3571V,ORF1a:A486V,ORF1a:A967V,ORF1a:C1847R,ORF1a:F143-,ORF1a:F3677-,ORF1a:G3676-,ORF1a:G3676S,ORF1a:G…
11	P.1.1	15.0175	50.5497	1.83703	1.63217	2.06759	40463.1	6.64748e+06	2021-01-27	E:L73F,E:P71L,E:S68F,M:F28L,M:L17F,N:A134V,N:A208-,N:A251V,N:A398V,N:D348H,N:D3L,N:D402Y,N:G204R,N:P199L,N:P207-,N:P80R,N:Q418H,N:R203K,N:S187L,N:S202C,N:S206-,N:T205I,N:T247I,ORF1a:A1352V,ORF1a:A1997V,ORF1a:A2345V,ORF1a:D448-,ORF1a:E1413D,ORF1a:E647D,ORF1a:F3677-,ORF1a:G3676-,ORF1a:G3676S,ORF1a:G82-,ORF1a:H388Y,ORF1a:H83-,ORF1a:I1023-,ORF1a:K1795Q,ORF1a:K2029N,ORF1a:K2589R,ORF1a:K3353R,ORF1a:M58…
12	B.1.1.318	14.4243	46.7402	1.8076	1.60175	2.03991	3496.58	1.0634e+06	2021-01-16	E:S68F,M:I82T,N:A182S,N:A208-,N:D144N,N:D377Y,N:G204R,N:G212C,N:L139F,N:M234I,N:R203K,N:R209G,N:S327L,N:T334I,ORF1a:A2129V,ORF1a:A2891V,ORF1a:A3209V,ORF1a:A3392V,ORF1a:A3518V,ORF1a:A591V,ORF1a:D75G,ORF1a:E1196V,ORF1a:E1413D,ORF1a:E352K,ORF1a:F3677-,ORF1a:G3676-,ORF1a:G445-,ORF1a:H110Y,ORF1a:H2092Y,ORF1a:H417Y,ORF1a:K1763N,ORF1a:K2511N,ORF1a:K2589R,ORF1a:K3353R,ORF1a:K680N,ORF1a:L1145F,ORF1a:L3606…
13	C.37	15.2162	51.8602	1.80404	1.6091	2.02261	79789.8	1.22941e+07	2021-01-17	E:S68F,E:T9I,M:I82T,N:A134V,N:A398V,N:D3L,N:G204R,N:G214C,N:P13L,N:P151L,N:P199S,N:R203K,N:R40C,N:S235F,N:T141I,N:T325I,N:T362I,N:T366I,N:T379I,ORF1a:A1074V,ORF1a:A1283V,ORF1a:A1708D,ORF1a:A2345V,ORF1a:A2554V,ORF1a:A3143V,ORF1a:A3523V,ORF1a:A566V,ORF1a:A690V,ORF1a:D1639N,ORF1a:E1013K,ORF1a:F2387V,ORF1a:F3677-,ORF1a:G3278S,ORF1a:G3676-,ORF1a:G3676S,ORF1a:H1113Y,ORF1a:I2230T,ORF1a:L1683F,ORF1a:L311…
14	B.1.617.1	14.0461	44.3902	1.76712	1.56573	1.99441	19524.1	4.11765e+07	2020-12-25	E:L21F,E:T9I,M:I82S,M:T175M,N:D128Y,N:D377Y,N:D3Y,N:G204R,N:Q7K,N:R203K,N:R203M,N:R32H,N:S180I,N:S194L,N:T141I,N:T296I,N:T379I,ORF1a:A1049V,ORF1a:A1298V,ORF1a:A1708D,ORF1a:A3143V,ORF1a:A3209V,ORF1a:A3454V,ORF1a:A656V,ORF1a:A690V,ORF1a:E1013K,ORF1a:E913D,ORF1a:F3677-,ORF1a:G3278S,ORF1a:G3676-,ORF1a:G392D,ORF1a:G400S,ORF1a:H1545Y,ORF1a:I1215V,ORF1a:K3162E,ORF1a:K3353R,ORF1a:K798N,ORF1a:L3201P,ORF1a…
15	B.1.351.3	14.65	48.1717	1.74694	1.55798	1.95882	2910.26	1.28528e+06	2021-02-27	E:P71L,N:A152S,N:A252S,N:A35V,N:A414S,N:D377Y,N:G25C,N:G30R,N:P142S,N:R209I,N:T141I,N:T205I,N:T334I,ORF1a:A2345V,ORF1a:A4394V,ORF1a:A540V,ORF1a:A776V,ORF1a:E386K,ORF1a:F3677-,ORF1a:G3676-,ORF1a:G519S,ORF1a:G661S,ORF1a:I431M,ORF1a:K1655N,ORF1a:K2029N,ORF1a:K3353R,ORF1a:L4F,ORF1a:M3627I,ORF1a:N2405S,ORF1a:N2596S,ORF1a:P1054L,ORF1a:P1207L,ORF1a:P2046L,ORF1a:P309S,ORF1a:P3371S,ORF1a:S1905F,ORF1a:S250…
16	B.1.1.7	10.0762	23.4535	1.71792	1.45927	2.02241	475449	3.54663e+08	2020-11-08	E:L21F,E:L73F,M:F28L,M:H125Y,N:D3L,N:D401Y,N:G204R,N:L139F,N:N196I,N:P151L,N:P168S,N:P365L,N:P365S,N:P383L,N:Q389H,N:R203K,N:S235F,N:T135I,N:T325I,N:T334I,N:T362I,ORF1a:A1283V,ORF1a:A1397V,ORF1a:A1679V,ORF1a:A1708D,ORF1a:A2320V,ORF1a:A2345V,ORF1a:A2584V,ORF1a:A3143V,ORF1a:A3523V,ORF1a:A4396V,ORF1a:A540V,ORF1a:A690V,ORF1a:A859V,ORF1a:D203N,ORF1a:E233G,ORF1a:E3310K,ORF1a:E743D,ORF1a:F143-,ORF1a:F36…
17	B.1.526	13.8406	43.1394	1.69481	1.50786	1.90494	10250	1.4293e+06	2020-12-01	M:A2V,M:I82T,N:G18V,N:M210L,N:M234I,N:N196S,N:P13L,N:P199L,N:Q7K,N:S194L,N:S202R,N:S33I,N:T135I,N:T205I,N:T247I,N:T362I,N:T379I,ORF1a:A1092T,ORF1a:A1352V,ORF1a:A2129V,ORF1a:A2320V,ORF1a:A2529V,ORF1a:A3143V,ORF1a:A3209V,ORF1a:A3529V,ORF1a:A690V,ORF1a:D147G,ORF1a:D75G,ORF1a:E633D,ORF1a:E743D,ORF1a:F3677-,ORF1a:G1946S,ORF1a:G345S,ORF1a:G3676-,ORF1a:G3676S,ORF1a:G519S,ORF1a:H1545Y,ORF1a:I2230T,ORF1a:…
18	B.1.619	13.4076	40.5637	1.66686	1.481	1.87604	1401.13	540448	2021-02-03	M:I82T,M:L17F,N:A152S,N:A398V,N:A414S,N:D144N,N:M234I,N:P13L,N:S193I,N:S201I,N:S37P,N:T141I,N:T205I,ORF1a:A1679V,ORF1a:A2123V,ORF1a:A2249V,ORF1a:A2584V,ORF1a:A3454V,ORF1a:A3523V,ORF1a:E2607K,ORF1a:F3677-,ORF1a:G3676-,ORF1a:G4178V,ORF1a:G442S,ORF1a:H1160Y,ORF1a:H2092Y,ORF1a:H374Y,ORF1a:I1912V,ORF1a:I2663V,ORF1a:K2622N,ORF1a:L3116F,ORF1a:L3606F,ORF1a:L3644F,ORF1a:M3087I,ORF1a:M3752I,ORF1a:P1640S,OR…
19	B.1.623	12.9916	38.1656	1.63044	1.44799	1.83589	452.306	112023	2021-01-08	E:P71S,M:V23L,N:A376T,N:D103Y,N:D402Y,N:L139F,N:M234I,N:P13L,N:P6L,N:Q389H,N:R203K,N:R209I,N:T205I,N:T325I,ORF1a:A1283V,ORF1a:A1708D,ORF1a:A3209V,ORF1a:A3220V,ORF1a:A3497V,ORF1a:A3615V,ORF1a:A3705V,ORF1a:D3222N,ORF1a:F143-,ORF1a:F3677-,ORF1a:G3676-,ORF1a:G445V,ORF1a:G894S,ORF1a:H1545Y,ORF1a:H3580Q,ORF1a:H374Y,ORF1a:H83-,ORF1a:I2230T,ORF1a:K141-,ORF1a:K2511N,ORF1a:K3162E,ORF1a:L3116F,ORF1a:L3201P,…
20	B.1.351.2	13.2749	39.7911	1.62586	1.44818	1.82533	1105.33	520915	2021-01-09	E:P71L,M:N121K,M:V23L,M:V70F,N:A152S,N:A398V,N:D144Y,N:H145Y,N:Q229H,N:Q418H,N:R209I,N:S327L,N:T205I,ORF1a:A2554V,ORF1a:A3456V,ORF1a:A4394V,ORF1a:F3677-,ORF1a:G3676-,ORF1a:G3676S,ORF1a:G400S,ORF1a:H1141Y,ORF1a:H2092Y,ORF1a:K1202N,ORF1a:K1655N,ORF1a:K3353R,ORF1a:K680N,ORF1a:L3495F,ORF1a:L3606F,ORF1a:M85-,ORF1a:N2596S,ORF1a:P1921S,ORF1a:P2221S,ORF1a:P309L,ORF1a:P959S,ORF1a:P971L,ORF1a:S1520F,ORF1a:…
21	B.1.525	12.6121	36.0431	1.61622	1.43219	1.82389	13432.9	6.44972e+06	2020-12-23	E:L21F,E:V62F,M:I82T,M:L16I,M:L17I,N:A12G,N:A152S,N:D3Y,N:G18V,N:M1-,N:P365S,N:P383L,N:R195I,N:S2M,N:S2Y,N:T205I,N:T362I,ORF1a:A2529V,ORF1a:A2554V,ORF1a:A2584V,ORF1a:A2994V,ORF1a:A540V,ORF1a:A541V,ORF1a:A591V,ORF1a:F3677-,ORF1a:G3676-,ORF1a:G3676S,ORF1a:H1160Y,ORF1a:K2589R,ORF1a:L3606F,ORF1a:M584V,ORF1a:P1640L,ORF1a:P1862S,ORF1a:P2018S,ORF1a:P2046L,ORF1a:P309S,ORF1a:R207C,ORF1a:R24C,ORF1a:R550C,O…
22	P.4	13.0178	38.3144	1.59131	1.41875	1.78486	23257.1	5.12938e+06	2021-03-03	N:A119S,N:A217S,N:A220V,N:G204R,N:G215V,N:P383L,N:P80R,N:R203K,N:S202C,ORF1a:A3143V,ORF1a:A3209V,ORF1a:F3677-,ORF1a:G3676-,ORF1a:G519S,ORF1a:H388Y,ORF1a:K1795Q,ORF1a:L3027F,ORF1a:L3201P,ORF1a:L3930F,ORF1a:P1158S,ORF1a:P971L,ORF1a:Q3729K,ORF1a:S1188L,ORF1a:S3675-,ORF1a:T1637I,ORF1a:T4355I,ORF1b:A1291S,ORF1b:E1264D,ORF1b:P314L,ORF3a:A110V,ORF3a:L108F,ORF3a:P240S,ORF3a:Q57H,ORF3a:S171L,ORF3a:S253P,O…
23	B.1.351	11.5302	30.3328	1.57056	1.38275	1.78387	125862	3.11903e+07	2020-05-08	E:P71L,M:A2S,M:T208I,N:A252S,N:A35T,N:D144Y,N:G18V,N:G30R,N:H145Y,N:L139F,N:M234I,N:P13L,N:P13S,N:P168S,N:P364L,N:Q418H,N:Q9H,N:R209K,N:T205I,N:T362I,N:T366I,ORF1a:A1306S,ORF1a:A2690V,ORF1a:A3209V,ORF1a:A3392V,ORF1a:A3523V,ORF1a:A541V,ORF1a:D1639N,ORF1a:D2980A,ORF1a:E913D,ORF1a:F3677-,ORF1a:G3676-,ORF1a:G3676S,ORF1a:I2230T,ORF1a:K1655N,ORF1a:K2029N,ORF1a:K3353R,ORF1a:K680N,ORF1a:L1130F,ORF1a:L302…
24	P.3	12.5206	35.5405	1.55508	1.38513	1.74588	4807.48	884158	2021-01-31	E:L21F,E:L73F,E:V49L,M:T175M,N:A182S,N:D348H,N:D402Y,N:G204R,N:G212C,N:P13L,N:Q418H,N:R203K,N:S194L,N:T205I,N:T391I,ORF1a:A1043V,ORF1a:A2129V,ORF1a:A2344S,ORF1a:A385V,ORF1a:A566V,ORF1a:D1554G,ORF1a:D2980N,ORF1a:D3681E,ORF1a:E743D,ORF1a:E899D,ORF1a:G519S,ORF1a:K3353R,ORF1a:L2146F,ORF1a:L3201P,ORF1a:L3606F,ORF1a:L3930F,ORF1a:M85-,ORF1a:P1158S,ORF1a:P959S,ORF1a:S2103F,ORF1a:S2625F,ORF1a:S3149F,ORF1a…
25	A.2.5.1	12.1333	33.4536	1.52364	1.35659	1.71126	449.721	169453	2021-01-22	E:V62F,M:D209Y,M:V23L,N:D377Y,N:M210I,N:M234I,N:P365S,N:P383L,N:S197L,ORF1a:A1049V,ORF1a:A1298V,ORF1a:A1352V,ORF1a:A2123V,ORF1a:A486V,ORF1a:A967V,ORF1a:F3071Y,ORF1a:G519S,ORF1a:H3580Q,ORF1a:K1657E,ORF1a:L1130F,ORF1a:L3027F,ORF1a:L3338F,ORF1a:L3951F,ORF1a:L4F,ORF1a:P1786L,ORF1a:P3359L,ORF1a:P885L,ORF1a:R184C,ORF1a:R24C,ORF1a:S984I,ORF1a:T1168I,ORF1a:T1854I,ORF1a:T3255I,ORF1a:T3284I,ORF1a:T4175I,OR…
26	B.1.617.3	12.1589	33.5896	1.52212	1.35579	1.70886	295.906	1.51062e+06	2021-02-13	E:P71S,M:M109I,N:D144Y,N:D377Y,N:D3Y,N:P67S,N:R191L,N:R203M,N:S187L,N:T24N,ORF1a:A2344S,ORF1a:A2344V,ORF1a:A2584V,ORF1a:A3209V,ORF1a:A3456V,ORF1a:A3457S,ORF1a:A3497V,ORF1a:A3523V,ORF1a:A3686V,ORF1a:A591V,ORF1a:E1614A,ORF1a:F143-,ORF1a:H3580Q,ORF1a:I2230T,ORF1a:I4049V,ORF1a:K141-,ORF1a:K1655N,ORF1a:K3353R,ORF1a:K680N,ORF1a:L1130F,ORF1a:L204F,ORF1a:L2146F,ORF1a:L3027F,ORF1a:L3116F,ORF1a:L3606F,ORF1…
27	B.1.214.2	12.0555	33.0426	1.50667	1.34292	1.69039	1101.75	1.33225e+06	2020-12-28	N:A55S,N:D3L,N:P13T,N:Q384H,N:S194L,N:S202N,N:S235F,N:S33I,N:T205I,N:T334I,N:T362I,ORF1a:A1283V,ORF1a:A2123V,ORF1a:A2139V,ORF1a:A2344V,ORF1a:A2345V,ORF1a:A2584V,ORF1a:A3523V,ORF1a:A4016V,ORF1a:A903V,ORF1a:D2980A,ORF1a:D2980G,ORF1a:F3677-,ORF1a:G3676-,ORF1a:H2092Y,ORF1a:I1398V,ORF1a:I2501T,ORF1a:I3341V,ORF1a:K1763N,ORF1a:K2589R,ORF1a:K292N,ORF1a:L3338F,ORF1a:L3644F,ORF1a:L92F,ORF1a:P1640L,ORF1a:P3…
28	AT.1	11.7536	31.4706	1.49641	1.33136	1.68193	1078.79	477690	2021-03-09	M:L16I,N:G204R,N:R203K,ORF1a:L39K,ORF1a:Q3729R,ORF1a:S376L,ORF1a:S4119T,ORF1a:T1093A,ORF1a:T1543I,ORF1a:T2247N,ORF1a:T3255I,ORF1a:T4175I,ORF1a:V1006F,ORF1b:A190S,ORF1b:A2431V,ORF1b:K2063N,ORF1b:P314L,ORF1b:P970L,ORF1b:T1173N,ORF1b:V1905L,ORF3a:L95M,ORF3a:T24I,ORF9b:S63F,S:C136-,S:D138-,S:D215G,S:D614G,S:E484K,S:E780K,S:F140-,S:G142-,S:H245P,S:L141-,S:N137-,S:N679L,S:P139-,S:P26S,S:P9L,S:V143-,S:Y…
29	A.2.5	11.796	31.6891	1.4903	1.32738	1.67322	2187.98	1.70378e+06	2020-07-02	E:F26L,E:P71S,E:V62F,M:A2S,M:D209Y,N:A182S,N:D377Y,N:E367Q,N:G18S,N:G18V,N:M234I,N:P365S,N:P383L,N:P67S,N:R209I,N:S197L,N:T366I,ORF1a:A1283V,ORF1a:A1352V,ORF1a:A1812V,ORF1a:A1997V,ORF1a:A2529V,ORF1a:A2994V,ORF1a:A3454V,ORF1a:A3523V,ORF1a:A4357V,ORF1a:A4394V,ORF1a:A498V,ORF1a:A690V,ORF1a:A967V,ORF1a:D75G,ORF1a:E1209D,ORF1a:E1413D,ORF1a:E913D,ORF1a:F3071Y,ORF1a:F3677-,ORF1a:G3676-,ORF1a:G400S,ORF1a…
30	AU.3	11.7184	31.2899	1.48509	1.3225	1.66767	65.1038	16473.3	2021-03-06	N:D348H,N:T205I,ORF1a:A498V,ORF1a:D75E,ORF1a:I2501T,ORF1a:L3606F,ORF1a:L3644F,ORF1a:L3776F,ORF1a:P1640L,ORF1a:S391F,ORF1a:S944L,ORF1a:T1168I,ORF1a:T2615I,ORF1b:L1504F,ORF1b:M1156I,ORF1b:P314L,ORF1b:S1182L,ORF1b:T1540I,ORF1b:T1774I,ORF1b:T2040I,ORF1b:T2537I,ORF3a:A143V,ORF3a:Q57H,ORF3a:V90F,S:A892S,S:D614G,S:D936H,S:H1083Q,S:H655Y,S:N439K,S:P681R,S:Q677H,S:S640F
31	A.2.5.2	11.6788	31.0875	1.48256	1.3201	1.66501	1147.54	258080	2021-01-04	M:T208I,N:H145Y,N:L139F,N:M234I,N:P365S,N:P383L,N:P6L,N:S197L,N:T135I,ORF1a:A1074V,ORF1a:A3620V,ORF1a:A540V,ORF1a:A872V,ORF1a:F143-,ORF1a:F3071Y,ORF1a:G963S,ORF1a:H3580Q,ORF1a:H388Y,ORF1a:K1202N,ORF1a:K141-,ORF1a:K1657E,ORF1a:L1507F,ORF1a:L3606F,ORF1a:L4F,ORF1a:M3627I,ORF1a:P1803S,ORF1a:P309L,ORF1a:Q2702H,ORF1a:Q607H,ORF1a:R207C,ORF1a:R24C,ORF1a:R3993H,ORF1a:S142-,ORF1a:T1246I,ORF1a:T1597I,ORF1a:…
32	R.1	11.392	29.6398	1.47351	1.3096	1.65794	3012.36	4.2014e+06	2020-11-02	E:L73F,M:F28L,M:H125Y,N:A134V,N:D63G,N:G18V,N:G204R,N:G30R,N:L139F,N:P383S,N:P6L,N:Q418H,N:R203K,N:R40C,N:S187L,N:S327L,N:T135I,N:T334I,N:T362I,N:T366I,ORF1a:A1074V,ORF1a:A1283V,ORF1a:A2529V,ORF1a:A2554V,ORF1a:A354V,ORF1a:A3615V,ORF1a:A4357V,ORF1a:A486V,ORF1a:A498V,ORF1a:A540V,ORF1a:G82-,ORF1a:H1113Y,ORF1a:H2357Y,ORF1a:H388Y,ORF1a:H417Y,ORF1a:I1912V,ORF1a:L1130F,ORF1a:L3116F,ORF1a:L3606F,ORF1a:L6…
33	B.1.466.2	11.3864	29.6119	1.4536	1.29486	1.63181	38596.1	6.12969e+06	2020-12-17	E:L73F,M:I82T,N:A119S,N:A182S,N:A251V,N:A35V,N:D128Y,N:D144Y,N:D377Y,N:P199S,N:P383S,N:Q389H,N:Q9H,N:S2P,N:T198I,N:T205I,N:T334I,N:T362I,N:T391I,ORF1a:A1049V,ORF1a:A1997V,ORF1a:A2529V,ORF1a:A2554V,ORF1a:A2710V,ORF1a:A3333T,ORF1a:A3523V,ORF1a:A486V,ORF1a:A516V,ORF1a:D203N,ORF1a:D2980N,ORF1a:D589G,ORF1a:E1413D,ORF1a:G519S,ORF1a:G963S,ORF1a:H110Y,ORF1a:H374Y,ORF1a:H388Y,ORF1a:K292N,ORF1a:K798N,ORF1a…
34	B.1.575	11.0582	27.9999	1.45351	1.29035	1.63729	2341.91	2.28144e+06	2020-12-02	M:D209Y,M:I82T,M:T208I,M:V23L,N:A182S,N:A35V,N:A398V,N:D401Y,N:H145Y,N:K127R,N:P142S,N:P80R,N:Q389H,N:Q418H,N:R203M,N:S193I,N:S327L,N:T135I,N:T141I,N:T205I,N:T247I,ORF1a:A1049V,ORF1a:A1298V,ORF1a:A1352V,ORF1a:A2345V,ORF1a:A2584V,ORF1a:A2891V,ORF1a:A3070V,ORF1a:A3392V,ORF1a:A3615V,ORF1a:A3620V,ORF1a:A4016V,ORF1a:A4396V,ORF1a:A498V,ORF1a:A690V,ORF1a:A967V,ORF1a:E37D,ORF1a:G519S,ORF1a:H110Y,ORF1a:H4…
35	AU.2	11.369	29.5252	1.44554	1.28868	1.62149	1901.75	384895	2021-01-15	N:G34W,N:M210I,N:P151L,N:R209K,N:S180I,N:T205I,N:T379I,ORF1a:A3392V,ORF1a:A4016V,ORF1a:A540V,ORF1a:A690V,ORF1a:A967V,ORF1a:E1413D,ORF1a:I3618V,ORF1a:K141-,ORF1a:L3606F,ORF1a:L3644F,ORF1a:M3655I,ORF1a:M3669I,ORF1a:P1207L,ORF1a:P1640L,ORF1a:R184C,ORF1a:S142-,ORF1a:S2193F,ORF1a:S3687L,ORF1a:S944L,ORF1a:T1168I,ORF1a:T1543I,ORF1a:T2648I,ORF1a:T2906I,ORF1a:T4249I,ORF1a:V378I,ORF1b:A2513S,ORF1b:D2179Y,O…
36	B.1.575.1	11.1945	28.6639	1.42681	1.27261	1.59968	153.82	701637	2020-12-28	M:I82T,N:A414S,N:D81Y,N:P168S,N:Q384H,N:R40C,N:S202N,N:T205I,ORF1a:A2249V,ORF1a:A2529V,ORF1a:A3523V,ORF1a:D1088N,ORF1a:E2088G,ORF1a:H2357Y,ORF1a:H417Y,ORF1a:K2533R,ORF1a:K3353R,ORF1a:L3606F,ORF1a:L4037F,ORF1a:M4241I,ORF1a:P1541S,ORF1a:P1803S,ORF1a:P748L,ORF1a:Q3729R,ORF1a:S2193F,ORF1a:S2224F,ORF1a:S2242F,ORF1a:S2900L,ORF1a:S318L,ORF1a:T1168I,ORF1a:T1538I,ORF1a:T1840I,ORF1a:T1881I,ORF1a:T265I,ORF1…
37	B.1.214.3	11.0922	28.1649	1.4198	1.26613	1.59213	9.45148	69312.9	2021-01-19	E:T9I,M:V23L,N:A182S,N:D377Y,N:D3L,N:D402Y,N:P142S,N:P364S,N:R209I,N:T205I,N:T271I,N:T366I,ORF1a:A1397V,ORF1a:A2529V,ORF1a:A354V,ORF1a:A4016V,ORF1a:A516V,ORF1a:F3677-,ORF1a:G3676-,ORF1a:G519S,ORF1a:I1398V,ORF1a:K1763N,ORF1a:L3674-,ORF1a:M3752I,ORF1a:M584V,ORF1a:P2079S,ORF1a:P309S,ORF1a:S1905F,ORF1a:S3673-,ORF1a:S3675-,ORF1a:S376L,ORF1a:T1597I,ORF1a:T1854I,ORF1a:T1881I,ORF1a:T3284I,ORF1a:T4010I,OR…
38	A.29	10.7595	26.5729	1.41329	1.25691	1.58912	8.42764	46018	2021-01-23	M:I82S,M:L29F,N:D22Y,N:G18V,N:L139F,N:S202N,N:T362I,ORF1a:A3209V,ORF1a:D2980G,ORF1a:K798N,ORF1a:L3606F,ORF1a:M3655I,ORF1a:M85-,ORF1a:N3651S,ORF1a:P286L,ORF1a:S2224F,ORF1a:S3195G,ORF1a:T346I,ORF1a:V86F,ORF1b:A2513S,ORF1b:A941V,ORF1b:E1264D,ORF1b:G2180V,ORF1b:I1987V,ORF1b:M1499I,ORF1b:P1000L,ORF1b:S638I,ORF1b:T1511I,ORF1b:T17I,ORF1b:Y1784C,ORF3a:A72S,ORF3a:G100C,ORF3a:G18D,ORF3a:G251D,ORF3a:K61N,OR…
39	C.36	10.1367	23.7214	1.40954	1.24522	1.59554	117.297	716920	2020-04-03	M:A2S,M:I82T,N:D377Y,N:D3Y,N:D402Y,N:G204R,N:G212V,N:G214S,N:G34W,N:P13S,N:P365S,N:Q229H,N:Q389H,N:R203K,N:S193I,N:S201I,N:T141I,N:T334I,N:T366I,ORF1a:A1298V,ORF1a:A1352V,ORF1a:A2554V,ORF1a:A2994V,ORF1a:A3615V,ORF1a:A3620V,ORF1a:A3705V,ORF1a:A4394V,ORF1a:A516V,ORF1a:A859V,ORF1a:D1639N,ORF1a:D2980N,ORF1a:D3222N,ORF1a:D335N,ORF1a:E102K,ORF1a:E37D,ORF1a:F143-,ORF1a:G1073E,ORF1a:G3278S,ORF1a:G59S,ORF…
40	B.1.1.427	10.6965	26.2769	1.40858	1.25263	1.58395	1.77074	83295.7	2020-07-25	N:A182S,N:A398V,N:G204R,N:R203K,ORF1a:E743D,ORF1a:G519S,ORF1a:K680N,ORF1a:T4249I,ORF1b:F1960L,ORF1b:P314L,ORF3a:G174C,ORF3a:S40P,S:D614G
41	B.1.1.420	10.6103	25.8748	1.39374	1.24068	1.56569	501.462	708727	2020-12-07	E:P71L,E:S68F,N:A152S,N:A220V,N:D377Y,N:G204R,N:L139F,N:P13S,N:P151L,N:P168S,N:P365S,N:R191L,N:R203K,N:S197T,N:T362I,ORF1a:A1074V,ORF1a:A1352V,ORF1a:A1397V,ORF1a:A1997V,ORF1a:A2123V,ORF1a:A2344T,ORF1a:A2690V,ORF1a:A498V,ORF1a:E913D,ORF1a:F143-,ORF1a:G82-,ORF1a:H83-,ORF1a:I4127V,ORF1a:K141-,ORF1a:K2622N,ORF1a:K3353R,ORF1a:L3606F,ORF1a:M85-,ORF1a:N313D,ORF1a:N470D,ORF1a:P1596L,ORF1a:P1786S,ORF1a:P2…
42	B.1.1.519	10.3442	24.6529	1.39337	1.2367	1.56988	20601.8	2.06812e+07	2020-11-18	E:S68F,M:A2S,M:A2V,M:D209Y,M:H125Y,M:L29F,M:L46F,M:T208I,N:A211V,N:A414S,N:D377Y,N:G204R,N:I292T,N:L139F,N:M210-,N:N196I,N:P151L,N:P168S,N:P383L,N:P80R,N:Q418H,N:R203K,N:R209-,N:R209K,N:S202I,N:T334I,N:T391I,ORF1a:A2345V,ORF1a:A3143V,ORF1a:A3209V,ORF1a:A3497V,ORF1a:A3620V,ORF1a:A4394V,ORF1a:A591V,ORF1a:A776V,ORF1a:D3042N,ORF1a:E1142G,ORF1a:G82-,ORF1a:H1160Y,ORF1a:H2092Y,ORF1a:H388Y,ORF1a:H83-,ORF…
43	AA.7	10.3497	24.6778	1.36601	1.21706	1.53319	0.0105268	1591.63	2020-12-06	E:S68F,N:A220V,ORF1a:A3623S,ORF1a:A385V,ORF1a:E37K,ORF1a:K3353R,ORF1a:L3606F,ORF1a:M2606V,ORF1a:Q3777R,ORF1a:T1567I,ORF1a:T1754I,ORF1a:T4249I,ORF1a:V1339I,ORF1a:V1991I,ORF1a:V3718F,ORF1b:H1979Y,ORF1b:M187I,ORF1b:P2256S,ORF1b:P314L,ORF1b:T2165M,ORF3a:S166L,ORF3a:T175I,S:A222V,S:D614G,S:T716I
44	B.1.1.522	10.2846	24.3835	1.36349	1.21435	1.53095	3.29945	117464	2021-02-24	N:G204R,N:R203K,N:S37P,ORF1a:H110Y,ORF1a:L3606F,ORF1a:Q3729K,ORF1b:D729Y,ORF1b:P314L,ORF1b:Q813H,ORF3a:D173G,ORF3a:F28L,ORF6:I37T,ORF7a:G42D,ORF8:D119Y,S:D138N,S:D614G,S:P681H
45	A.28	10.0843	23.4894	1.3599	1.20899	1.52965	52.6036	986203	2021-01-03	E:V58F,N:A35V,N:D128Y,N:P168S,N:P383L,N:S186Y,N:S202N,N:T379I,ORF1a:A206V,ORF1a:A2320V,ORF1a:A3220V,ORF1a:A3454V,ORF1a:A3529T,ORF1a:A498V,ORF1a:E381D,ORF1a:K1655N,ORF1a:K3353R,ORF1a:K680N,ORF1a:L1762F,ORF1a:L2146F,ORF1a:L3606F,ORF1a:L642F,ORF1a:P959S,ORF1a:Q3859H,ORF1a:R207C,ORF1a:S2030L,ORF1a:S2103F,ORF1a:S2493I,ORF1a:S2535L,ORF1a:S3149F,ORF1a:S376L,ORF1a:T1567I,ORF1a:T1854I,ORF1a:T1881I,ORF1a:T…
46	B.1.177.46	9.66393	21.6685	1.3571	1.20085	1.53369	1.91287	285347	2020-12-30	N:A182S,N:A220V,N:D377Y,N:L139F,N:R40C,N:R68L,N:S327L,N:T366I,ORF1a:A3143V,ORF1a:A354V,ORF1a:A4016V,ORF1a:C2239F,ORF1a:H388Y,ORF1a:K3353R,ORF1a:P4220S,ORF1a:Q3729K,ORF1a:Q607H,ORF1a:Q998H,ORF1a:S2103F,ORF1a:S3244L,ORF1a:S944L,ORF1a:T1001I,ORF1a:T1682I,ORF1b:L1220F,ORF1b:L1681F,ORF1b:P314L,ORF1b:S1408L,ORF1b:T17I,ORF1b:T2084I,ORF1b:T2376I,ORF1b:V2371L,ORF3a:A54S,ORF7b:F19L,ORF7b:M24K,ORF8:A65V,ORF…
47	B.1.429.1	10.1907	23.9622	1.35145	1.20439	1.51645	0.0104184	39.2289	2021-01-28	N:M234I,N:P142S,N:T205I,ORF1a:F2827L,ORF1a:I4205V,ORF1a:K798N,ORF1a:T265I,ORF1a:V3367I,ORF1a:V84-,ORF1b:D1183Y,ORF1b:G662V,ORF1b:P2321L,ORF1b:P314L,ORF1b:P970L,ORF3a:A23V,ORF3a:Q57H,ORF7a:T39I,ORF8:V100L,S:D614G,S:L452R,S:Q677H,S:S13I,S:W152C
48	A.27	10.121	23.652	1.34654	1.19992	1.51108	46.887	538946	2020-12-26	E:L21F,N:A251V,N:P207-,N:P383L,N:Q9H,N:S202N,N:S206-,N:S327L,N:T141I,N:T296I,ORF1a:A3454V,ORF1a:A3523V,ORF1a:A3705V,ORF1a:D1547Y,ORF1a:D2980G,ORF1a:F143-,ORF1a:G519S,ORF1a:I2230T,ORF1a:I431M,ORF1a:K141-,ORF1a:K1655N,ORF1a:K2511N,ORF1a:K3353R,ORF1a:L204F,ORF1a:L3606F,ORF1a:M3712I,ORF1a:M85-,ORF1a:N3651S,ORF1a:P2046L,ORF1a:P286L,ORF1a:P309S,ORF1a:P804S,ORF1a:S142-,ORF1a:T1246I,ORF1a:T1543I,ORF1a:T1…
49	B.1.214.4	10.0397	23.2925	1.33903	1.19341	1.50242	0.00730867	212.469	2021-02-01	N:D3L,N:P151L,N:T205I,ORF1a:A4016V,ORF1a:G3676-,ORF1a:H110Y,ORF1a:H374Y,ORF1a:I1398V,ORF1a:L3674-,ORF1a:M85-,ORF1a:S2625F,ORF1a:S3675-,ORF1a:S944L,ORF1a:T1881I,ORF1a:V84-,ORF1b:P314L,ORF1b:R574G,S:D614G,S:H146-,S:T716I
50	B.1.243.1	10.0434	23.3089	1.3352	1.19072	1.49722	6.75079	5042.26	2021-02-01	M:I82T,N:M234I,N:P13L,N:S194L,N:S201I,N:T205I,ORF1a:A2123V,ORF1a:A2584V,ORF1a:A3209V,ORF1a:E2607K,ORF1a:F143-,ORF1a:F3677-,ORF1a:G3676-,ORF1a:K141-,ORF1a:K3162E,ORF1a:L3201P,ORF1a:L3606F,ORF1a:M3752I,ORF1a:P3371S,ORF1a:S142-,ORF1a:S3675-,ORF1a:T265I,ORF1b:A88V,ORF1b:E1184D,ORF1b:P314L,ORF1b:P976L,ORF1b:S1391L,ORF1b:T1511I,ORF1b:T2537I,ORF3a:P104L,ORF3a:P42L,ORF3a:Q57H,ORF3a:S26L,ORF7a:E22D,ORF7a:…
51	B.1.429	10.0818	23.4782	1.33352	1.19003	1.49432	807.401	1.61581e+06	2020-09-22	M:L17F,M:M109I,N:D103Y,N:D377Y,N:D3Y,N:M234I,N:P199L,N:P365S,N:P383L,N:P383S,N:Q229H,N:S327L,N:T205I,N:T296I,N:T366I,N:T379I,N:T391I,ORF1a:A1298V,ORF1a:A2139V,ORF1a:A2344T,ORF1a:A2584V,ORF1a:A3209V,ORF1a:A3523V,ORF1a:A3615V,ORF1a:A4016V,ORF1a:A516V,ORF1a:A540V,ORF1a:A903V,ORF1a:E2031K,ORF1a:E37K,ORF1a:F143-,ORF1a:F3677-,ORF1a:G3676-,ORF1a:G3846S,ORF1a:G519S,ORF1a:G82-,ORF1a:H110Y,ORF1a:H417Y,ORF1…
52	B.1.427	10.1395	23.7342	1.3331	1.1905	1.49279	951.135	1.58761e+06	2020-09-28	E:P71S,E:V58F,M:I48V,M:V23L,N:A182S,N:A398V,N:D377A,N:G214S,N:H145Y,N:M210I,N:P364S,N:P365S,N:Q229H,N:S187L,N:T205I,N:T24I,N:T334I,N:T362I,N:T379I,N:T391I,N:V72I,ORF1a:A1283V,ORF1a:A1298V,ORF1a:A1352V,ORF1a:A2785V,ORF1a:A486V,ORF1a:A656V,ORF1a:A690V,ORF1a:C2041Y,ORF1a:D4085G,ORF1a:E2607K,ORF1a:H2092Y,ORF1a:I4114V,ORF1a:K1202N,ORF1a:K2511N,ORF1a:K2622N,ORF1a:K3353R,ORF1a:L1507F,ORF1a:L2688F,ORF1a:…
53	B.1.177.29	9.88908	22.6342	1.32861	1.18388	1.49103	0.0243088	7605.44	2020-12-18	E:S68F,N:A220V,N:A252S,N:T271I,ORF1a:A3623S,ORF1a:H110Y,ORF1a:K1247N,ORF1a:L3338F,ORF1a:M3655V,ORF1a:R24C,ORF1a:S2103F,ORF1b:P1427S,ORF1b:P2313L,ORF1b:P314L,ORF1b:V2223L,S:A222V,S:D614G
54	A.23.1	9.73429	21.968	1.3186	1.1746	1.48025	104.12	1.25414e+06	2020-11-10	E:S68F,N:D144Y,N:D377Y,N:G34W,N:P365S,N:P67S,N:R203K,N:S202N,N:S2Y,N:S327L,N:S37P,N:T362I,ORF1a:A1049V,ORF1a:A1298V,ORF1a:A1679V,ORF1a:A2123V,ORF1a:A2529V,ORF1a:A2891V,ORF1a:A3456V,ORF1a:A3620V,ORF1a:A3755S,ORF1a:A4357V,ORF1a:A859V,ORF1a:E1024K,ORF1a:E233G,ORF1a:G3676C,ORF1a:G519S,ORF1a:H1113Y,ORF1a:H3233Y,ORF1a:I4049V,ORF1a:K1895N,ORF1a:K2622N,ORF1a:K3353R,ORF1a:L3667F,ORF1a:L590F,ORF1a:L681F,OR…
55	B.1.1.374	9.81248	22.3032	1.31545	1.17343	1.47466	11.5571	211570	2021-01-11	E:S68F,N:A119S,N:A134V,N:A152S,N:G204R,N:P365L,N:R203K,N:S235F,N:S2Y,N:S327L,N:T366I,N:T379I,ORF1a:A2584V,ORF1a:A2785V,ORF1a:A3518V,ORF1a:A3615V,ORF1a:A776V,ORF1a:D3042N,ORF1a:F143-,ORF1a:G445-,ORF1a:G519S,ORF1a:H1113Y,ORF1a:K1230N,ORF1a:K141-,ORF1a:K1655N,ORF1a:K2533R,ORF1a:K3353R,ORF1a:L1175F,ORF1a:L27I,ORF1a:L320F,ORF1a:L3338F,ORF1a:L3606F,ORF1a:L446-,ORF1a:L450F,ORF1a:L642F,ORF1a:M1769I,ORF1a…
56	AA.6	9.73643	21.9771	1.31207	1.16998	1.47142	0.00209472	762.568	2020-11-22	N:A220V,ORF1a:A1049V,ORF1a:A2345V,ORF1a:A3623S,ORF1a:E37K,ORF1a:L3606F,ORF1a:T1822I,ORF1a:V3718F,ORF1b:P314L,ORF3a:A54S,ORF3a:V77F,S:A222V,S:D614G,S:L5F,S:T1117I
57	AA.4	9.62583	21.5072	1.30831	1.16577	1.46827	0.00680456	1563.09	2020-12-02	N:A220V,ORF1a:A3615V,ORF1a:A3623S,ORF1a:E37K,ORF1a:L3606F,ORF1a:S391F,ORF1a:V3718F,ORF1b:A176S,ORF1b:D131Y,ORF1b:D2142Y,ORF1b:P314L,ORF3a:H78Y,S:A222V,S:D614G,S:L5F,S:P384L
58	AA.5	9.58863	21.3504	1.30531	1.16312	1.46487	0.00349531	903.859	2020-12-14	N:A220V,N:P383S,N:T379I,ORF1a:A3623S,ORF1a:E37K,ORF1a:P804S,ORF1a:Q3826H,ORF1a:V3718F,ORF1b:E1977D,ORF1b:P314L,ORF9b:A57V,S:A222V,S:D614G,S:Q414K
59	B.1.1.348	9.45881	20.8076	1.29788	1.15604	1.45712	756.87	3.95872e+06	2020-10-31	E:T9I,M:L29F,M:V70F,N:D128Y,N:D3Y,N:D401Y,N:G204R,N:M1-,N:P13S,N:R203K,N:S193I,N:S2M,N:S2Y,N:T198I,N:T362I,N:T366I,ORF1a:A1298V,ORF1a:A2345V,ORF1a:A2584V,ORF1a:A2891V,ORF1a:A3143V,ORF1a:A3209V,ORF1a:A3995V,ORF1a:A656V,ORF1a:F143-,ORF1a:F3605L,ORF1a:F617L,ORF1a:G442S,ORF1a:G661S,ORF1a:H2092Y,ORF1a:I3108V,ORF1a:I431M,ORF1a:K1230N,ORF1a:K141-,ORF1a:K1763N,ORF1a:K2029N,ORF1a:K3353R,ORF1a:L1175F,ORF1a…
60	B.1.1.46	9.30068	20.1563	1.29653	1.15282	1.45815	1485.44	5.73269e+06	2020-05-19	E:L73F,N:A208G,N:A398V,N:A414S,N:D144Y,N:D377Y,N:G204R,N:I84V,N:P365L,N:Q389H,N:Q418H,N:R203K,N:R209I,N:S2P,N:T24I,ORF1a:A1283V,ORF1a:A2529V,ORF1a:A3220V,ORF1a:A3456V,ORF1a:A540V,ORF1a:E797G,ORF1a:G3072C,ORF1a:K1202N,ORF1a:L3027F,ORF1a:L3606F,ORF1a:M3087I,ORF1a:M85-,ORF1a:P1054L,ORF1a:P271S,ORF1a:P309L,ORF1a:P3952S,ORF1a:P732S,ORF1a:Q3777H,ORF1a:S2500F,ORF1a:S2797F,ORF1a:S318L,ORF1a:T1840I,ORF1a:…
61	AA.3	9.52942	21.1019	1.29628	1.1559	1.45371	0.00081238	485.425	2020-11-07	N:A220V,ORF1a:A3623S,ORF1a:A903V,ORF1a:E37K,ORF1a:V3718F,ORF1b:P314L,S:A222V,S:D614G,S:L5F
62	B.1.438.1	9.3469	20.3456	1.29526	1.1526	1.45558	8.2932	118218	2020-11-01	E:L73F,N:A211V,N:D401Y,N:L139F,N:M234I,N:P199S,N:P67S,N:P6L,N:S327L,N:T141I,N:T334I,ORF1a:A2129V,ORF1a:A2994V,ORF1a:A3523V,ORF1a:G82-,ORF1a:H1160Y,ORF1a:H2092Y,ORF1a:H388Y,ORF1a:H417Y,ORF1a:H83-,ORF1a:I3618V,ORF1a:K3353R,ORF1a:L2146F,ORF1a:L3606F,ORF1a:M297V,ORF1a:M315I,ORF1a:M85-,ORF1a:N1871S,ORF1a:P1640S,ORF1a:P1803S,ORF1a:P1862S,ORF1a:P2046S,ORF1a:P2079S,ORF1a:P3371L,ORF1a:P804L,ORF1a:P892S,OR…
63	B.1.1.34	9.35717	20.3877	1.2934	1.15143	1.45287	266.073	146621	2020-06-21	E:T30I,M:I82T,N:A152S,N:D3L,N:D402Y,N:G204R,N:G215C,N:P199L,N:P344S,N:P80R,N:R203K,N:S235F,ORF1a:A1352V,ORF1a:A1708D,ORF1a:A2129V,ORF1a:A540V,ORF1a:F3677-,ORF1a:G3676-,ORF1a:I2230T,ORF1a:I3618V,ORF1a:K1795Q,ORF1a:K3353R,ORF1a:L3606F,ORF1a:L3674-,ORF1a:L3930F,ORF1a:M1378I,ORF1a:M3087I,ORF1a:P1640L,ORF1a:P1692S,ORF1a:P2685T,ORF1a:P3359L,ORF1a:P3952S,ORF1a:S1905F,ORF1a:S3675-,ORF1a:S610L,ORF1a:T1001…
64	AA.2	9.37901	20.4776	1.28856	1.14834	1.4459	0.00219474	2022.87	2020-12-01	M:A2S,M:H125Y,N:A220V,N:D128Y,ORF1a:A3623S,ORF1a:E37K,ORF1a:L2146F,ORF1a:M85-,ORF1a:N2405S,ORF1a:T999I,ORF1a:V3718F,ORF1a:V84-,ORF1b:P314L,ORF7a:Q62*,ORF8:A55T,S:A222V,S:D614G
65	B.1.604	9.28998	20.1126	1.28845	1.147	1.44736	0.00273467	113.447	2021-01-04	N:G215V,N:S327L,N:T165I,N:T247I,N:T24I,ORF1a:A3620V,ORF1a:D1639N,ORF1a:G519S,ORF1a:H110Y,ORF1a:L3606F,ORF1a:P2046S,ORF1a:P3395S,ORF1a:R2115I,ORF1a:S3884L,ORF1a:T265I,ORF1a:T2791I,ORF1a:T3750I,ORF1b:A2222V,ORF1b:N2593S,ORF1b:P1000L,ORF1b:P1223S,ORF1b:P314L,ORF1b:P976L,ORF1b:S1273L,ORF3a:P240L,ORF3a:Q57H,ORF3a:T32I,ORF7a:L96F,S:A243-,S:A262S,S:D614G,S:D796Y,S:G1124V,S:H49Y,S:L242-,S:L452R,S:N501T,S…
66	B.1.36.31	9.32583	20.2592	1.28769	1.14697	1.44567	11.3916	311859	2020-11-04	E:P71S,E:T9I,M:A2S,M:L17F,N:A152S,N:D377Y,N:D401Y,N:D402Y,N:Q389H,N:S194L,N:S37P,N:T379I,ORF1a:A1679V,ORF1a:A2249V,ORF1a:A2554V,ORF1a:A2994V,ORF1a:A3454V,ORF1a:A3705V,ORF1a:A486V,ORF1a:A516V,ORF1a:E797G,ORF1a:F143-,ORF1a:G445-,ORF1a:G519S,ORF1a:I785V,ORF1a:K141-,ORF1a:K1655N,ORF1a:K2029N,ORF1a:L1683F,ORF1a:L2609F,ORF1a:L3116F,ORF1a:L3606F,ORF1a:L446-,ORF1a:L450F,ORF1a:M2259I,ORF1a:P1640S,ORF1a:P1…
67	P.2	9.55013	21.1886	1.28068	1.14511	1.43229	494.975	6.22737e+07	2020-09-05	E:P71L,M:D209Y,M:H125Y,M:M109I,N:A119S,N:A208S,N:A252S,N:A308S,N:D144Y,N:D377Y,N:D401Y,N:G204R,N:H145Y,N:M210I,N:M234I,N:P142S,N:P151L,N:P199S,N:Q9H,N:R203K,N:S37P,N:T141I,N:T334I,N:T362I,ORF1a:A1679V,ORF1a:A1997V,ORF1a:A2139V,ORF1a:A2584V,ORF1a:A2710V,ORF1a:A4357V,ORF1a:A4394V,ORF1a:A516V,ORF1a:A903V,ORF1a:D144A,ORF1a:D2980N,ORF1a:E913D,ORF1a:F143-,ORF1a:G519S,ORF1a:I431M,ORF1a:K1202N,ORF1a:K141…
68	B.1.258.17	9.1641	19.6024	1.26934	1.13179	1.42361	9019.46	4.86149e+06	2020-09-02	E:S68F,M:A2V,M:H125Y,N:A134V,N:D3L,N:D402Y,N:G18V,N:M234I,N:P13L,N:R203K,N:T141I,N:T205I,N:T391I,ORF1a:A1078V,ORF1a:A1708D,ORF1a:A3143V,ORF1a:A3209V,ORF1a:A3456V,ORF1a:A3523V,ORF1a:A3620V,ORF1a:A4357V,ORF1a:A537S,ORF1a:A859V,ORF1a:D2819N,ORF1a:E102K,ORF1a:F143-,ORF1a:F3677-,ORF1a:G1073E,ORF1a:G3676-,ORF1a:H2357Y,ORF1a:H374Y,ORF1a:I1215V,ORF1a:I2501T,ORF1a:I3108V,ORF1a:I476V,ORF1a:K1202N,ORF1a:K14…
69	B.1.1.419	8.84451	18.3376	1.26684	1.12538	1.42608	22.0583	105257	2020-03-28	E:L21F,N:D377Y,N:G204R,N:I84V,N:P199L,N:P383S,N:Q418H,N:R203K,N:S187L,ORF1a:A1708D,ORF1a:A3209V,ORF1a:A4396V,ORF1a:D3042N,ORF1a:G519S,ORF1a:I114T,ORF1a:K1655N,ORF1a:K1763N,ORF1a:K3353R,ORF1a:L3606F,ORF1a:L4182F,ORF1a:P3359L,ORF1a:Q3729K,ORF1a:R550C,ORF1a:S2224F,ORF1a:S2900L,ORF1a:S944L,ORF1a:T1581M,ORF1a:T4065I,ORF1a:V1291I,ORF1b:K82R,ORF1b:L1351F,ORF1b:L1504F,ORF1b:P1936H,ORF1b:P218L,ORF1b:P314L…
70	AU.1	9.01068	18.9897	1.26631	1.12747	1.42224	0.327012	5060.91	2021-02-10	N:T205I,ORF1a:A2690V,ORF1a:A690V,ORF1a:A776V,ORF1a:D203Y,ORF1a:I3618V,ORF1a:K141-,ORF1a:K2200N,ORF1a:L3606F,ORF1a:L3644F,ORF1a:P1640L,ORF1a:P804L,ORF1a:P971L,ORF1a:S142-,ORF1a:S944L,ORF1a:T1168I,ORF1b:A1057G,ORF1b:A520V,ORF1b:D2179Y,ORF1b:P314L,ORF1b:R2308C,ORF1b:S1182L,ORF1b:S598I,ORF1b:T1173I,ORF3a:H78Y,ORF3a:P104L,ORF3a:Q57H,ORF7b:S31L,ORF8:E19*,ORF8:T87I,S:D614G,S:G1251V,S:L5F,S:N439K,S:P681R…
71	B.1.438.3	9.08009	19.2657	1.26601	1.12826	1.42058	0.000469912	27.3787	2021-02-08	N:D401Y,N:M234I,ORF1a:M297V,ORF1a:M3221I,ORF1a:R1628C,ORF1b:D2142Y,ORF1b:L1701F,ORF1b:P314L,ORF3a:L95F,ORF3a:Q57H,S:D614G,S:Q675H
72	B.1.517.1	8.94969	18.749	1.26348	1.12461	1.41949	0.0270599	380.859	2020-12-16	M:R44S,M:T208I,N:S206F,N:T325I,ORF1a:D2813A,ORF1a:G989V,ORF1a:L3585I,ORF1a:S318L,ORF1a:T265I,ORF1a:V3718F,ORF1b:A1491V,ORF1b:P2256S,ORF1b:P2633S,ORF1b:P314L,ORF1b:T2084I,ORF3a:Q57H,ORF3a:T151I,ORF3a:T223I,ORF3a:T24I,ORF3a:V256F,ORF8:A51V,S:D614G,S:G142-,S:L141-,S:N501T,S:V143-,S:Y144-
73	B.1.177.73	8.96749	18.8191	1.25596	1.11964	1.40888	1.62909	473473	2020-10-12	E:V58F,M:H125Y,N:A220V,N:D22Y,N:H145Y,N:L139F,N:T379I,N:T393I,ORF1a:A1283V,ORF1a:A1708D,ORF1a:A2554V,ORF1a:A3497V,ORF1a:A3995V,ORF1a:A498V,ORF1a:A656V,ORF1a:D992Y,ORF1a:E2070-,ORF1a:F3677-,ORF1a:G3676-,ORF1a:G519S,ORF1a:I114T,ORF1a:I2230T,ORF1a:K120N,ORF1a:L3606F,ORF1a:L3776F,ORF1a:L3951F,ORF1a:N272H,ORF1a:P1786L,ORF1a:P1810L,ORF1a:P2685T,ORF1a:P3371S,ORF1a:P748L,ORF1a:P927L,ORF1a:R398C,ORF1a:S21…
74	B.1.438.2	8.90248	18.5637	1.25143	1.11555	1.40387	0.164142	1620.91	2021-01-08	M:N121K,N:D401Y,N:M234I,N:T24N,ORF1a:L2062F,ORF1a:M297V,ORF1a:S2030L,ORF1a:T4083M,ORF1a:T609I,ORF1b:P1427S,ORF1b:P314L,ORF1b:Q2070H,ORF1b:R1315C,ORF1b:S997L,ORF1b:V2223L,ORF3a:L95F,ORF3a:Q57H,ORF6:W27L,ORF9b:L21M,S:D614G,S:D80Y,S:Q675H
75	B.1.177.18	8.87771	18.4669	1.25082	1.11477	1.40348	0.0540724	87255.9	2020-09-20	E:S68F,E:T30I,N:A220V,N:P13T,N:R203M,ORF1a:A2554V,ORF1a:G82-,ORF1a:H2092Y,ORF1a:H83-,ORF1a:K3353R,ORF1a:L1130F,ORF1a:L3606F,ORF1a:M85-,ORF1a:P380S,ORF1a:S2517F,ORF1a:T1242I,ORF1a:T1637I,ORF1a:T2007I,ORF1a:T346I,ORF1a:T882I,ORF1a:V1056L,ORF1a:V84-,ORF1a:V86-,ORF1b:A1291V,ORF1b:H1213Y,ORF1b:P1427L,ORF1b:P1427S,ORF1b:P314L,ORF1b:S2338L,ORF3a:D155H,ORF3a:H78Y,ORF3a:K16N,ORF7a:T120I,ORF7a:T14I,ORF8:L9…
76	N.5	8.89832	18.5475	1.24969	1.11428	1.40156	1745.25	5.63874e+06	2020-05-25	E:L73F,E:P71L,E:S68F,N:A208-,N:A211V,N:D22Y,N:D377Y,N:G204R,N:G212C,N:G212V,N:G34W,N:I292T,N:M210-,N:P13L,N:P13S,N:P13T,N:P151L,N:P199S,N:P207-,N:R191L,N:R203K,N:R209-,N:R40C,N:S206-,N:S37P,N:T135I,N:T165I,N:T205I,N:T24I,ORF1a:A1082T,ORF1a:A1283V,ORF1a:A1298V,ORF1a:A1397V,ORF1a:A2129V,ORF1a:A2994V,ORF1a:A3209V,ORF1a:A3615V,ORF1a:A967V,ORF1a:C2165F,ORF1a:E57K,ORF1a:G445V,ORF1a:G728C,ORF1a:H110Y,OR…
77	B.1.177.59	8.86928	18.434	1.24952	1.11375	1.40186	0.0716908	64260.5	2020-09-16	N:A220V,N:R195I,ORF1a:A1146T,ORF1a:F143-,ORF1a:K141-,ORF1a:L3606F,ORF1a:N1555S,ORF1a:S142-,ORF1a:T1760I,ORF1b:E735D,ORF1b:P2612L,ORF1b:P314L,ORF1b:R2613N,ORF1b:T2517I,ORF8:T11I,S:A222V,S:D614G,S:L18F,S:L5F,S:P26S,S:R102I
78	C.16	8.8983	18.5474	1.24636	1.11196	1.397	3.91101	637672	2020-10-03	E:S68F,N:A182S,N:A308S,N:D144Y,N:D22G,N:D377Y,N:G204R,N:G212C,N:M234I,N:P13S,N:P142S,N:P207H,N:Q418H,N:R203K,N:S194L,N:S235F,N:S2Y,ORF1a:A1679V,ORF1a:A2320V,ORF1a:A3143V,ORF1a:A3209V,ORF1a:A3615V,ORF1a:A3620V,ORF1a:A498V,ORF1a:A903V,ORF1a:D203N,ORF1a:E1013K,ORF1a:G3278S,ORF1a:G519S,ORF1a:H1160Y,ORF1a:H1545Y,ORF1a:H2092Y,ORF1a:H374Y,ORF1a:I4049V,ORF1a:K1202N,ORF1a:K1817N,ORF1a:K2511N,ORF1a:K3353R,…
79	B.1.1.312	8.6766	17.6906	1.23965	1.1041	1.39184	1.2502	851031	2020-08-25	M:A2V,N:A208-,N:D3L,N:G204R,N:G212V,N:H145Y,N:M210-,N:M234I,N:M322I,N:P13L,N:P13S,N:P383L,N:Q229H,N:R203K,N:R209-,N:R209K,N:S187L,N:S235F,N:T205I,ORF1a:A1708D,ORF1a:A2529V,ORF1a:A2891V,ORF1a:A566V,ORF1a:A591V,ORF1a:E913D,ORF1a:F143-,ORF1a:F3677-,ORF1a:G1946S,ORF1a:G3676-,ORF1a:H110Y,ORF1a:I1398V,ORF1a:I2230T,ORF1a:K141-,ORF1a:K1817N,ORF1a:K2622N,ORF1a:L2105F,ORF1a:L2146F,ORF1a:L3201P,ORF1a:L3352F…
80	B.1.177.15	8.75138	17.9772	1.23841	1.10434	1.38876	0.0241592	47203.2	2020-09-10	E:P71L,M:H125Y,N:A211V,N:A220V,N:G204R,N:P13S,N:T325I,N:T334I,N:T362I,ORF1a:A3623S,ORF1a:A591V,ORF1a:E37K,ORF1a:F143-,ORF1a:G519S,ORF1a:K120N,ORF1a:K141-,ORF1a:K2200N,ORF1a:M3655I,ORF1a:P361L,ORF1a:Q998H,ORF1a:S142-,ORF1a:S1905F,ORF1a:S318L,ORF1a:T1567I,ORF1a:T2007I,ORF1a:T2274I,ORF1a:T4083M,ORF1a:T4175I,ORF1a:T753I,ORF1a:V3718F,ORF1b:A440V,ORF1b:L629F,ORF1b:L820F,ORF1b:M1156I,ORF1b:P1342S,ORF1b:…
81	B.1.177.67	8.75655	17.9971	1.23822	1.10428	1.3884	0.379643	192838	2020-12-14	N:A182S,N:A208S,N:A220V,ORF1a:A3620V,ORF1a:F3677-,ORF1a:G3676-,ORF1a:H2092Y,ORF1a:I1525V,ORF1a:I2230T,ORF1a:I2501T,ORF1a:L2609F,ORF1a:L3606F,ORF1a:L3711F,ORF1a:M3934I,ORF1a:P2605S,ORF1a:P748L,ORF1a:R184C,ORF1a:S2103F,ORF1a:S3675-,ORF1a:S944L,ORF1a:T1001I,ORF1a:T1638I,ORF1a:T1754I,ORF1a:T1881I,ORF1b:P314L,ORF1b:T730I,ORF1b:V345L,ORF1b:V579L,ORF3a:W193R,ORF8:V32L,S:A222V,S:D215H,S:D614G,S:L18F,S:S9…
82	B.1.177.86	8.6885	17.7361	1.23669	1.10223	1.38754	4.96332	3.84718e+06	2020-10-09	E:L73F,N:A220V,N:A251V,N:D144Y,N:D377Y,N:D402Y,N:G214C,N:G34W,N:M210I,N:Q9H,N:R195K,N:S197L,N:T334I,N:T362I,ORF1a:A1074V,ORF1a:A1283V,ORF1a:A1298V,ORF1a:A1397V,ORF1a:A1708D,ORF1a:A2123V,ORF1a:A2891V,ORF1a:A498V,ORF1a:D448-,ORF1a:E1209-,ORF1a:E1210-,ORF1a:E3909G,ORF1a:G728C,ORF1a:H2092Y,ORF1a:K1208-,ORF1a:K120N,ORF1a:K3162E,ORF1a:K3577N,ORF1a:K3832N,ORF1a:L1130F,ORF1a:L1507F,ORF1a:L2146F,ORF1a:L33…
83	B.1.221.4	8.73387	17.9099	1.23629	1.10262	1.38617	0.266765	562269	2020-11-18	N:A220V,N:P199L,N:Q9H,N:S193I,N:T141I,N:T391I,ORF1a:A2584V,ORF1a:A354V,ORF1a:H1113Y,ORF1a:H1160Y,ORF1a:L1507F,ORF1a:L3338F,ORF1a:P2018S,ORF1a:P2685T,ORF1a:S1102G,ORF1a:T1881I,ORF1a:T224I,ORF1a:T2906I,ORF1a:T609I,ORF1a:T753I,ORF1a:T999I,ORF1a:V378I,ORF1b:G2610C,ORF1b:P314L,ORF1b:Q2070H,ORF3a:G172R,ORF3a:Q38R,ORF3a:V202L,ORF3a:V90F,ORF7a:L116F,ORF8:Q27*,ORF9b:S6I,S:D614G,S:G142-,S:L141-,S:Q677H,S:S…
84	B.1.177.80	8.68426	17.7199	1.23599	1.10169	1.38667	0.955989	185302	2020-11-16	N:A220V,N:A398V,N:P6L,N:Q389H,N:Q7K,N:R203M,N:T362I,ORF1a:A2345V,ORF1a:A3392V,ORF1a:D335N,ORF1a:G192D,ORF1a:K680N,ORF1a:L642F,ORF1a:P1054L,ORF1a:P361L,ORF1a:S2103F,ORF1a:S3195G,ORF1a:S4398L,ORF1a:S944L,ORF1a:T1638I,ORF1a:T1822I,ORF1a:T265I,ORF1a:T2836I,ORF1a:T3284I,ORF1a:T3579I,ORF1a:T568I,ORF1a:V306F,ORF1b:A1643V,ORF1b:D2505N,ORF1b:M1352I,ORF1b:P1000L,ORF1b:P2612L,ORF1b:P314L,ORF1b:R2613N,ORF1b:…
85	B.1.177.79	8.70792	17.8104	1.23596	1.10202	1.38619	4.47315	727465	2020-11-01	E:L73F,E:S68F,M:A2V,N:A220V,N:A252S,N:M322I,N:T379I,ORF1a:A1268V,ORF1a:A1283V,ORF1a:A1298V,ORF1a:A2123V,ORF1a:A2994V,ORF1a:A3143V,ORF1a:A3392V,ORF1a:A3518V,ORF1a:A4394V,ORF1a:A498V,ORF1a:A690V,ORF1a:E3909G,ORF1a:G3072C,ORF1a:G30A,ORF1a:H1113Y,ORF1a:H1160Y,ORF1a:K1895N,ORF1a:K2200N,ORF1a:K3353R,ORF1a:L3116F,ORF1a:L3180M,ORF1a:L3606F,ORF1a:L3951F,ORF1a:L454F,ORF1a:L681F,ORF1a:M315I,ORF1a:M3752I,ORF…
86	B.1.616	8.29455	16.2636	1.23505	1.09511	1.39286	0.839269	11760.6	2021-02-10	E:F20L,E:L21F,E:T30I,M:H125Y,N:T325I,ORF1a:A3523V,ORF1a:L3606F,ORF1a:N1324S,ORF1a:S2261Y,ORF1a:T1638I,ORF1a:T265I,ORF1a:Y3160H,ORF1b:K2674R,ORF1b:L1681F,ORF1b:P2612L,ORF1b:P314L,ORF1b:Q813R,ORF1b:R2613N,ORF1b:T2537I,ORF3a:Q57H,ORF3a:V255-,ORF7a:*122R,ORF7b:M1K,ORF8:D63G,ORF9b:I5T,S:A879S,S:D215G,S:D614G,S:G142-,S:G669S,S:H655Y,S:H66D,S:N1187D,S:Q949R,S:V483A,S:Y144V
87	U.2	8.63608	17.5363	1.23474	1.10012	1.38583	0.0107387	7158.26	2020-12-07	N:A220V,N:A398V,N:P151L,ORF1a:E1311G,ORF1a:E2551D,ORF1a:G989S,ORF1a:M4071I,ORF1a:T4249I,ORF1b:D2090Y,ORF1b:G2510C,ORF1b:L1681F,ORF1b:P314L,ORF1b:T310I,ORF3a:V77F,ORF9b:R13L,S:A222V,S:D614G,S:L18F,S:L5F,S:P26S,S:W64C
88	B.1.214	8.62515	17.4948	1.23378	1.0993	1.38471	0.121464	40727.4	2020-05-08	M:L29F,N:A182S,N:A208-,N:D377Y,N:D3L,N:M234I,N:P168S,N:P207-,N:P364S,N:S194L,N:S202N,N:S206-,N:T205I,N:T247I,N:T366I,N:T391I,ORF1a:A2554V,ORF1a:A2584V,ORF1a:A385V,ORF1a:A4016V,ORF1a:D2980G,ORF1a:F3677-,ORF1a:G3676-,ORF1a:H110Y,ORF1a:I1398V,ORF1a:K1655N,ORF1a:L3606F,ORF1a:L3644F,ORF1a:L3674-,ORF1a:P1640S,ORF1a:R550C,ORF1a:S2193F,ORF1a:S3675-,ORF1a:S3885F,ORF1a:T1496I,ORF1a:T1881I,ORF1a:T224I,ORF1a…
89	B.1.177.76	8.5775	17.3144	1.23066	1.09646	1.3813	0.0766951	49015.2	2020-12-07	N:A220V,ORF1a:A3623S,ORF1a:A690V,ORF1a:M85-,ORF1a:N3484H,ORF1a:P2605S,ORF1a:P309L,ORF1a:T3058I,ORF1a:V84-,ORF1b:P103S,ORF1b:P255S,ORF1b:P314L,ORF1b:T1511I,ORF3a:A110S,ORF3a:F207L,ORF3a:T175I,ORF3a:T223I,ORF3a:V13L,ORF7a:T39I,S:A222V,S:D614G,S:S698L
90	B.1.177.88	8.58448	17.3408	1.22981	1.09597	1.38	0.327823	140384	2021-01-09	N:A220V,ORF1a:A2123V,ORF1a:A2249V,ORF1a:K1655N,ORF1a:M902V,ORF1a:P3395L,ORF1a:P959S,ORF1a:T2648I,ORF1a:T568I,ORF1a:T753I,ORF1a:V3510F,ORF1b:D1973G,ORF1b:K2557R,ORF1b:P314L,ORF1b:R2308C,ORF3a:K67N,ORF8:Q18*,ORF8:W45L,S:A222V,S:A262S,S:D614G,S:E484K,S:L1063F,S:P272L,S:T572I,S:V1104L
91	B.1.177.5	8.57513	17.3055	1.22973	1.09578	1.38005	0.00140727	22992.8	2020-09-07	E:L21F,M:M109I,N:A220V,N:H145Y,N:P142S,N:P168S,N:P365S,N:T379I,ORF1a:A1298V,ORF1a:A1352V,ORF1a:A1812V,ORF1a:A3615V,ORF1a:A591V,ORF1a:E913D,ORF1a:F143-,ORF1a:H110Y,ORF1a:K141-,ORF1a:K1655N,ORF1a:K3353R,ORF1a:L3606F,ORF1a:Q2563H,ORF1a:Q3777R,ORF1a:S142-,ORF1a:S2103F,ORF1a:S2625F,ORF1a:S318L,ORF1a:T1760I,ORF1a:T3058I,ORF1a:T4083M,ORF1b:A1521V,ORF1b:M187I,ORF1b:P218L,ORF1b:P314L,ORF3a:A23V,ORF3a:L106…
92	B.1.177.58	8.6065	17.4241	1.22939	1.09601	1.37901	0.198866	140373	2020-10-11	M:T208I,N:A217S,N:A220V,N:S206F,N:T325I,N:T362I,N:T366I,ORF1a:A1298V,ORF1a:A1397V,ORF1a:A3620V,ORF1a:A540V,ORF1a:D3240A,ORF1a:E102K,ORF1a:L1507F,ORF1a:L3116F,ORF1a:L3606F,ORF1a:L3644F,ORF1a:P1692S,ORF1a:P2260L,ORF1a:P892S,ORF1a:S2103F,ORF1a:S3195G,ORF1a:S391F,ORF1a:T1168I,ORF1a:T1597I,ORF1a:T2007I,ORF1a:V111L,ORF1b:L1681F,ORF1b:M1677I,ORF1b:P1342S,ORF1b:P314L,ORF1b:R2613N,ORF1b:S1182L,ORF1b:T1637…
93	B.1.480	8.24747	16.0921	1.22622	1.08839	1.3815	863.482	252873	2020-07-13	E:L21F,E:L73F,M:L17F,N:A211V,N:D22Y,N:D377A,N:D377Y,N:D3Y,N:G179S,N:G204R,N:H145Y,N:Q7K,N:R203K,N:S194L,N:S33G,N:T135I,N:T198I,N:T271I,N:T334I,ORF1a:A1298V,ORF1a:A2690V,ORF1a:A3143V,ORF1a:A4016V,ORF1a:A540V,ORF1a:E633D,ORF1a:I2501T,ORF1a:L204F,ORF1a:L3027F,ORF1a:L3116F,ORF1a:L446F,ORF1a:M3655I,ORF1a:P1640L,ORF1a:P1810L,ORF1a:P4337S,ORF1a:S1515F,ORF1a:S3547G,ORF1a:T1168I,ORF1a:T1581M,ORF1a:T2087I,…
94	AA.1	8.5615	17.2541	1.22598	1.093	1.37513	0.0760072	399788	2020-10-30	E:P71L,N:A220V,N:P67S,N:S193I,N:T325I,N:T334I,N:T362I,ORF1a:A1679V,ORF1a:A3623S,ORF1a:G519S,ORF1a:K3353R,ORF1a:L3606F,ORF1a:L681F,ORF1a:M3862I,ORF1a:P1054L,ORF1a:P361L,ORF1a:P971L,ORF1a:R24C,ORF1a:T1597I,ORF1a:T1638I,ORF1a:V1143F,ORF1a:V3718F,ORF1b:A1428V,ORF1b:A1643S,ORF1b:H1550Y,ORF1b:P1000L,ORF1b:P314L,ORF1b:S1089L,ORF1b:T2432I,ORF3a:A110S,ORF3a:L41F,ORF7a:L96F,ORF7b:A15S,ORF8:Q27*,S:A222V,S:A…
95	U.3	8.58042	17.3255	1.22582	1.09317	1.37457	0.089195	6332.61	2021-01-23	N:A220V,N:G25C,N:P13S,N:P142S,N:T135I,N:T205I,N:T24I,ORF1a:F143-,ORF1a:K141-,ORF1a:K1817N,ORF1a:L3606F,ORF1a:M2259I,ORF1a:P1640L,ORF1a:P1810L,ORF1a:P804S,ORF1a:Q2702H,ORF1a:S142-,ORF1a:S1905F,ORF1a:S2030L,ORF1a:S4398L,ORF1a:T1581M,ORF1a:T2791I,ORF1a:T3579I,ORF1a:T891I,ORF1b:K2557R,ORF1b:L1701F,ORF1b:P2256S,ORF1b:P314L,ORF1b:T17I,ORF1b:T2517I,ORF1b:T76I,ORF3a:G18V,ORF3a:G44V,ORF3a:P240L,ORF3a:V77F…
96	B.1.177.7	8.60275	17.4099	1.22561	1.09334	1.37387	0.225751	923370	2020-08-20	N:A220V,N:D144Y,N:G212V,N:G34W,N:P13S,N:T271I,N:V72I,ORF1a:A1352T,ORF1a:A1352V,ORF1a:A3454V,ORF1a:A385V,ORF1a:E913D,ORF1a:H1113Y,ORF1a:H1160Y,ORF1a:L3606F,ORF1a:P927L,ORF1a:P959S,ORF1a:S911F,ORF1a:T1567I,ORF1a:T3646A,ORF1a:T4083M,ORF1a:V2061F,ORF1b:A2132V,ORF1b:A2623S,ORF1b:E1184D,ORF1b:E1264D,ORF1b:E735D,ORF1b:L1701F,ORF1b:M1573I,ORF1b:P314L,ORF1b:Q2070H,ORF1b:S1779I,ORF1b:T1173I,ORF1b:T1540I,OR…
97	B.1.466.1	8.44432	16.8156	1.22543	1.09089	1.37658	0.585814	36798.9	2020-11-25	E:L21F,N:D144Y,N:H145Y,N:K249R,N:Q9H,N:S235F,N:T205I,ORF1a:A1283V,ORF1a:A4394V,ORF1a:F143-,ORF1a:G3072C,ORF1a:H2092Y,ORF1a:K1053R,ORF1a:K1202N,ORF1a:K141-,ORF1a:K2589R,ORF1a:L2609F,ORF1a:M3752I,ORF1a:P1158S,ORF1a:P2018Q,ORF1a:P3395S,ORF1a:P971L,ORF1a:Q3777H,ORF1a:S142-,ORF1a:T1597I,ORF1a:T1822I,ORF1a:T4083M,ORF1a:T4355I,ORF1a:V1056L,ORF1a:V561A,ORF1b:A1521V,ORF1b:A176S,ORF1b:A520V,ORF1b:K2674R,OR…
98	B.1.177.8	8.56988	17.2857	1.22505	1.09249	1.37371	0.0888279	175869	2020-09-07	E:L73F,E:V49L,M:F28L,M:H125Y,N:A220V,N:T24N,N:T271I,ORF1a:A2345V,ORF1a:A2994V,ORF1a:A3705V,ORF1a:A486V,ORF1a:E3909G,ORF1a:G3072C,ORF1a:G894S,ORF1a:H2092Y,ORF1a:K1655N,ORF1a:K1817N,ORF1a:L2609F,ORF1a:L3338F,ORF1a:L3606F,ORF1a:L681F,ORF1a:M1378I,ORF1a:M4241I,ORF1a:P1158S,ORF1a:P2605S,ORF1a:P309S,ORF1a:P3359L,ORF1a:P3395L,ORF1a:P361L,ORF1a:P371L,ORF1a:P748L,ORF1a:P804L,ORF1a:R3993L,ORF1a:S2030L,ORF1…
99	B.1.362.1	8.43615	16.7852	1.224	1.08978	1.37475	3.54652e-05	24.5787	2020-09-30	N:S194L,ORF1a:A3523V,ORF1a:D3042N,ORF1a:G295C,ORF1a:L3606F,ORF1a:N2498K,ORF1a:P2046L,ORF1a:P926S,ORF1a:T265I,ORF1b:P314L,ORF3a:Q57H,S:A684V,S:D614G
100	B.1.177.39	8.4947	17.0034	1.22382	1.09054	1.3734	0.0191393	49203	2020-10-13	E:V58F,N:A220V,N:P151L,N:P365S,ORF1a:F143-,ORF1a:H1545Y,ORF1a:K141-,ORF1a:L3338F,ORF1a:L3606F,ORF1a:M1647I,ORF1a:P3371L,ORF1a:P804L,ORF1a:P892S,ORF1a:P959S,ORF1a:S142-,ORF1b:P314L,ORF8:H40Y,S:A222V,S:D614G,S:Q675H,S:S256L
101	B.1.1.382	8.4741	16.9265	1.22365	1.09011	1.37355	0.0731434	44537.6	2020-07-09	M:L17F,N:G204R,N:R203K,ORF1a:A1298V,ORF1a:A3070V,ORF1a:G2035R,ORF1a:K2511N,ORF1a:M3539V,ORF1a:N2081-,ORF1a:P2046L,ORF1b:D1746Y,ORF1b:G1129V,ORF1b:P314L,ORF1b:V839L,ORF3a:D173G,ORF3a:T151I,ORF3a:T229I,ORF8:T26I,S:A522V,S:D614G,S:H655Y,S:L18F,S:N679K,S:Q1208H,S:V1176F
102	B.1.459	8.39425	16.63	1.22357	1.08886	1.37495	2479.71	2.29739e+06	2020-06-21	E:L21F,M:D209Y,M:D3G,M:V70I,N:A119S,N:D377Y,N:D401Y,N:M234I,N:N196I,N:P365L,N:R203K,N:R203M,N:R32H,N:S190R,N:S193I,N:S194L,N:T205I,N:T296I,N:T366I,ORF1a:A1298V,ORF1a:A2994V,ORF1a:A3209V,ORF1a:A3523V,ORF1a:A591V,ORF1a:A872V,ORF1a:A903V,ORF1a:A967V,ORF1a:D992Y,ORF1a:G3846S,ORF1a:H110Y,ORF1a:H1113Y,ORF1a:H1160Y,ORF1a:I3618V,ORF1a:I431M,ORF1a:K3353R,ORF1a:K798N,ORF1a:L3606F,ORF1a:L3644F,ORF1a:L3776F,…
103	B.1.1.413	8.45414	16.8521	1.22258	1.08908	1.37244	2.1171	561641	2020-11-10	M:I73M,N:A182S,N:D3L,N:G204R,N:G212C,N:M322I,N:P168S,N:R203K,N:R209G,N:S194L,N:S235F,ORF1a:A1283V,ORF1a:A3220V,ORF1a:A3523V,ORF1a:E910D,ORF1a:G192D,ORF1a:K2511N,ORF1a:K3353R,ORF1a:L1130F,ORF1a:L204F,ORF1a:L3338F,ORF1a:L3606F,ORF1a:L3930F,ORF1a:N2405S,ORF1a:P2046S,ORF1a:P2739L,ORF1a:P3359L,ORF1a:R1170C,ORF1a:S376L,ORF1a:S944L,ORF1a:T1822I,ORF1a:T2152I,ORF1a:T2247N,ORF1a:T3032I,ORF1a:T346I,ORF1a:T5…
104	B.1.177.60	8.40545	16.6714	1.22255	1.08833	1.37331	64.79	3.05475e+06	2020-09-12	E:F20L,M:H125Y,M:T175M,M:V70F,M:V70I,N:A217S,N:A220V,N:D144Y,N:G214C,N:P142S,N:S327L,ORF1a:A1679V,ORF1a:A2123V,ORF1a:A2199V,ORF1a:A2345V,ORF1a:A3392V,ORF1a:A3615V,ORF1a:A3705V,ORF1a:A498V,ORF1a:A656V,ORF1a:E2551D,ORF1a:G465V,ORF1a:G519S,ORF1a:G728C,ORF1a:I1232V,ORF1a:K3353R,ORF1a:L1507F,ORF1a:L2609F,ORF1a:L3352F,ORF1a:L3606F,ORF1a:M2259I,ORF1a:P1640L,ORF1a:P1803S,ORF1a:P309L,ORF1a:P3371L,ORF1a:P3…
105	B.1.258.24	8.50648	17.0475	1.22095	1.08874	1.36922	0.121193	538570	2021-02-03	M:H125Y,N:D377Y,N:M234I,N:P13L,N:P207H,N:S193I,ORF1a:A1283V,ORF1a:A3070V,ORF1a:E37D,ORF1a:G603S,ORF1a:I2501T,ORF1a:K1895N,ORF1a:L446F,ORF1a:M4241I,ORF1a:S3732A,ORF1a:S4398L,ORF1a:T1637I,ORF1b:A1521S,ORF1b:A1895V,ORF1b:E1977D,ORF1b:H1213Y,ORF1b:K82R,ORF1b:P1570L,ORF1b:P2612L,ORF1b:P314L,ORF1b:P976L,ORF1b:R2613N,ORF1b:S769N,ORF1b:V711I,ORF3a:K75N,ORF3a:Q185H,ORF3a:S171L,ORF3a:T151I,ORF3a:T223S,ORF7…
106	B.1.177.47	8.48431	16.9646	1.22092	1.08839	1.36959	1.00026	3588.39	2020-12-05	N:A220V,ORF1a:L3711F,ORF1a:R207C,ORF1a:R73C,ORF1b:A1428S,ORF1b:P1936S,ORF1b:P314L,S:A222V,S:A520S,S:D215H,S:D614G,S:L18F,S:Q677H,S:S256L
107	U.1	8.41251	16.6975	1.22029	1.08689	1.37005	0.00204318	1635.61	2021-01-02	N:A220V,N:A252S,N:R32H,ORF1a:A486V,ORF1a:P1803S,ORF1a:S279F,ORF1a:S944L,ORF1b:G2510C,ORF1b:P314L,ORF3a:V77F,ORF3a:W149C,ORF7a:Q62*,ORF9b:A29T,ORF9b:R32P,S:A222V,S:D614G,S:L18F,S:T572I
108	B.1.469	8.43414	16.7777	1.22019	1.08715	1.36952	25.2726	518029	2020-09-21	E:P71L,N:D128Y,N:D144Y,N:D377Y,N:D63G,N:G18V,N:M210I,N:P199L,N:P199S,N:P365S,N:Q7K,N:R203M,N:S193I,N:S2P,N:S33I,N:T135I,N:T198I,N:T205I,N:T362I,N:T393I,N:V72I,ORF1a:A1298V,ORF1a:A1708D,ORF1a:A2199V,ORF1a:A2554V,ORF1a:A3392V,ORF1a:A3497V,ORF1a:A354V,ORF1a:E1196V,ORF1a:G445V,ORF1a:G894S,ORF1a:H388Y,ORF1a:I2230T,ORF1a:K1202N,ORF1a:K1230N,ORF1a:K2029N,ORF1a:L3606F,ORF1a:L3644F,ORF1a:L4037F,ORF1a:L454…
109	B.1.177.61	8.42526	16.7448	1.21907	1.08625	1.36813	0.213977	136506	2020-10-17	N:A220V,ORF1a:A2994V,ORF1a:E899D,ORF1a:M2254I,ORF1a:M807R,ORF1a:T1840I,ORF1b:A2585S,ORF1b:P1967S,ORF1b:P314L,ORF1b:V2237F,ORF7a:E95*,ORF8:V62L,S:A222V,S:D614G,S:L18F,S:L5F,S:T51I
110	B.1.177.68	8.452	16.8441	1.2187	1.08639	1.36712	0.22789	166967	2021-01-13	M:T208I,N:A220V,N:D402Y,ORF1a:A3070V,ORF1a:A3518V,ORF1b:A2132V,ORF1b:K2557R,ORF1b:P314L,ORF1b:V2371L,ORF3a:V255-,S:A222V,S:D614G,S:D936Y,S:L18F,S:L5F,S:Q14R
111	B.1.177.6	8.45784	16.8659	1.21863	1.08643	1.36691	0.257184	12738.9	2020-10-02	N:A220V,N:A55S,N:L139F,N:T379I,ORF1a:A1074V,ORF1a:A2994V,ORF1a:E3608D,ORF1a:G82-,ORF1a:G989S,ORF1a:H83-,ORF1a:L2609F,ORF1a:L3606F,ORF1a:L446F,ORF1a:M85-,ORF1a:P1692S,ORF1a:P1786L,ORF1a:P2018S,ORF1a:S2030L,ORF1a:S2242F,ORF1a:S2517F,ORF1a:S2900L,ORF1a:S4398L,ORF1a:T2016I,ORF1a:T2166I,ORF1a:T3284I,ORF1a:T4249I,ORF1a:V84-,ORF1a:V86-,ORF1b:A1131V,ORF1b:A373V,ORF1b:A520V,ORF1b:L1220F,ORF1b:P314L,ORF1b:…
112	B.1.177.83	8.47051	16.9131	1.21725	1.08568	1.36478	1.19377	1.8748e+06	2020-09-14	M:A2S,N:A220V,N:H145Y,N:N11I,N:P13L,N:P383L,N:T271I,ORF1a:A1679V,ORF1a:A2994V,ORF1a:A3070V,ORF1a:A3615V,ORF1a:A3901V,ORF1a:A4357V,ORF1a:E3909G,ORF1a:G519S,ORF1a:H1160Y,ORF1a:K2511N,ORF1a:K680N,ORF1a:L3606F,ORF1a:L4037F,ORF1a:M3087I,ORF1a:P1158S,ORF1a:P1786S,ORF1a:P309S,ORF1a:P371L,ORF1a:R184C,ORF1a:R3993L,ORF1a:S2242F,ORF1a:S2625F,ORF1a:T1001I,ORF1a:T2007I,ORF1a:T2274I,ORF1a:T2648I,ORF1a:T2825I,O…
113	B.1.160.21	8.39026	16.6152	1.21676	1.08415	1.3656	0.000423653	814.103	2020-12-02	N:A376T,N:M234I,ORF1a:E102K,ORF1a:K1233R,ORF1a:M3087I,ORF1a:T2106I,ORF1a:V1583F,ORF1b:A176S,ORF1b:E1184D,ORF1b:K1141R,ORF1b:P314L,ORF1b:V767L,ORF3a:Q57H,S:A653V,S:D614G,S:S477N,S:V143-,S:V622A
114	B.1.411	8.25191	16.1082	1.21671	1.08202	1.36816	38.3787	224232	2020-10-23	M:A2S,N:A134V,N:D144N,N:D144Y,N:D3L,N:D401Y,N:G204R,N:M234I,N:P199S,N:R203K,N:R209K,N:S235F,N:T205I,N:T362I,N:V72I,ORF1a:A1708D,ORF1a:A2129V,ORF1a:A2139V,ORF1a:A2994V,ORF1a:A3143V,ORF1a:D992Y,ORF1a:E1142K,ORF1a:E3909G,ORF1a:F3677-,ORF1a:G3676-,ORF1a:G82-,ORF1a:H388Y,ORF1a:H83-,ORF1a:I2230T,ORF1a:I2501T,ORF1a:K1247N,ORF1a:K1763N,ORF1a:K2622N,ORF1a:K3353R,ORF1a:L2146F,ORF1a:L3116F,ORF1a:L3201P,ORF1…
115	AA.8	8.36978	16.5397	1.21637	1.08358	1.36544	0.00148203	640.627	2020-12-10	N:A220V,N:P199S,ORF1a:A3623S,ORF1a:M3621I,ORF1a:V3718F,ORF1b:P314L,S:A222V,S:D614G
116	B.1.177.65	8.41906	16.7218	1.21577	1.0839	1.36368	0.00172588	20970.8	2020-09-29	M:T208I,N:A220V,N:P142S,N:P168S,ORF1a:A2123V,ORF1a:A486V,ORF1a:G519S,ORF1a:K2511N,ORF1a:L3606F,ORF1a:L747F,ORF1a:M3733I,ORF1a:P2018S,ORF1a:R24C,ORF1a:S1188L,ORF1a:S2493I,ORF1a:S944L,ORF1a:T1242I,ORF1a:T2016I,ORF1a:T2532I,ORF1a:T4065I,ORF1a:V1056L,ORF1b:D729Y,ORF1b:K2557R,ORF1b:P314L,ORF1b:S1273L,ORF1b:V1271L,ORF1b:V2371L,ORF3a:G224C,ORF3a:H182Y,ORF3a:Q213K,ORF3a:S166L,ORF7a:P34S,ORF7a:Q62*,ORF7b:…
117	AB.1	8.35034	16.4681	1.21524	1.08252	1.36424	0.00187915	2289	2020-12-21	N:A376T,N:M234I,ORF1a:A1298V,ORF1a:M3087I,ORF1a:M584V,ORF1a:M85-,ORF1a:R2431K,ORF1a:S610L,ORF1a:T1001I,ORF1a:T3058I,ORF1a:V84-,ORF1b:A176S,ORF1b:E1184D,ORF1b:K1141R,ORF1b:P314L,ORF1b:V767L,ORF3a:A54S,ORF3a:Q57H,ORF3a:T223I,ORF7a:E33V,ORF7a:E95Q,ORF7a:T14I,ORF7a:V29L,ORF8:L60F,ORF8:S24L,S:D614G,S:P251L,S:S477N,S:V1264L
118	B.1.177.66	8.29491	16.2649	1.21513	1.08161	1.36514	0.00118338	25315.2	2020-11-02	E:S67P,N:A220V,N:Q389H,ORF1a:E3990A,ORF1a:L3711F,ORF1b:H1550Y,ORF1b:P314L,ORF3a:Q57H,ORF7a:R118I,ORF8:T11P,S:A222V,S:D215H,S:D614G,S:L1063F,S:L18F,S:V1228L
119	B.1.177.45	8.42943	16.7603	1.21466	1.08329	1.36195	0.011234	24451.9	2020-09-16	N:A220V,N:A55S,ORF1a:K734R,ORF1a:L3606F,ORF1a:S2193F,ORF1a:Y1920H,ORF1b:A517V,ORF1b:G1129V,ORF1b:H1213Y,ORF1b:P314L,ORF1b:T1540I,ORF1b:V2117L,ORF1b:V2178F,ORF3a:L95F,ORF3a:R68I,ORF3a:W131C,ORF8:G66-,ORF8:K68E,ORF8:S67-,ORF8:T87I,S:A222V,S:D614G,S:L5F,S:Q1208H,S:S640F
120	B.1.177.62	8.37931	16.5748	1.21409	1.08216	1.36209	0.509338	802437	2020-11-21	M:V23L,N:A220V,N:A376T,N:D144Y,N:H145Y,N:P142S,N:T379I,ORF1a:A1997V,ORF1a:A3143V,ORF1a:A3615V,ORF1a:A4357V,ORF1a:G728C,ORF1a:H1160Y,ORF1a:H3233Y,ORF1a:I2490T,ORF1a:L1130F,ORF1a:L1249P,ORF1a:L3606F,ORF1a:L4037F,ORF1a:P1640L,ORF1a:R207C,ORF1a:S2103F,ORF1a:S2242F,ORF1a:S610L,ORF1a:S944L,ORF1a:T1496I,ORF1a:T1567I,ORF1a:T2274I,ORF1a:T568I,ORF1a:V1143F,ORF1b:A2132V,ORF1b:A2222V,ORF1b:A2431S,ORF1b:D1869…
121	B.1.618	8.25635	16.1244	1.21398	1.08024	1.36429	0.418867	433115	2020-11-28	N:A119S,N:A217S,N:D144Y,N:E367Q,N:G18S,N:M234I,N:P13S,N:P199S,N:T205I,N:T325I,N:T366I,N:T391I,ORF1a:A1043V,ORF1a:G82-,ORF1a:H388Y,ORF1a:H83-,ORF1a:I4049V,ORF1a:L3606F,ORF1a:M3087I,ORF1a:M3312I,ORF1a:M3655I,ORF1a:M585V,ORF1a:M85-,ORF1a:M902V,ORF1a:P1786S,ORF1a:P3952S,ORF1a:P927L,ORF1a:S1189G,ORF1a:S1515F,ORF1a:S2030L,ORF1a:S2535L,ORF1a:S3687L,ORF1a:T1638I,ORF1a:T1682I,ORF1a:T1881I,ORF1a:T2166I,ORF…
122	Y.1	8.35786	16.4958	1.21349	1.08144	1.36167	0.00536039	21440.3	2020-11-10	E:V58F,M:D209Y,N:A220V,N:D377Y,N:G34W,N:L139F,N:P383L,N:T362I,ORF1a:A3497V,ORF1a:A690V,ORF1a:A872T,ORF1a:D448-,ORF1a:L3606F,ORF1a:M1014I,ORF1a:M1586I,ORF1a:P1054L,ORF1a:P1786L,ORF1a:Q607H,ORF1a:R184C,ORF1a:T1543I,ORF1a:T1665I,ORF1a:T2106I,ORF1a:T3032I,ORF1a:T4364I,ORF1b:D2142Y,ORF1b:L1203F,ORF1b:P314L,ORF1b:T1336I,ORF1b:T2084I,ORF1b:T284I,ORF1b:V2061L,ORF3a:T175I,ORF3a:T269M,ORF3a:W131C,ORF7a:G38…
123	B.1.177.48	8.34172	16.4364	1.2133	1.08107	1.36171	0.000335706	1144.36	2020-10-07	E:L73F,N:A134V,N:A220V,N:D144Y,N:D22Y,N:G25C,N:S194L,N:T366I,ORF1a:A3209S,ORF1a:A3209V,ORF1a:A3220V,ORF1a:G192D,ORF1a:H1545Y,ORF1a:N2405S,ORF1a:T1682I,ORF1a:T2007I,ORF1b:A2268S,ORF1b:A975V,ORF1b:L1504F,ORF1b:P1325S,ORF1b:P1427S,ORF1b:P2256S,ORF1b:P314L,ORF1b:V1092F,ORF3a:K16N,ORF3a:P262S,ORF3a:T151I,ORF3a:V90F,ORF7a:P34S,ORF7a:V29L,ORF7b:L25F,ORF8:Q18*,ORF8:S67F,ORF9b:Q18H,S:A222V,S:A67S,S:D1146H…
124	B.1.330	8.2651	16.1562	1.21289	1.07963	1.3626	2.06496e-05	23.603	2020-03-27	ORF1a:G400S,ORF1a:K680N,ORF1a:R2431K,ORF1a:T265I,ORF1b:K2579N,ORF1b:P314L,ORF1b:T1637I,ORF3a:Q57H,S:D614G,S:P681L
125	B.1.258.14	8.33566	16.4141	1.21233	1.08032	1.36048	0.312473	346299	2020-10-26	E:S68F,M:L29F,N:A55S,N:D3Y,N:P168S,N:S193I,N:S194L,N:T362I,N:T379I,ORF1a:A2249V,ORF1a:A3523V,ORF1a:A3901V,ORF1a:A540V,ORF1a:A872T,ORF1a:E1142G,ORF1a:E37D,ORF1a:F143-,ORF1a:G1125C,ORF1a:G3072C,ORF1a:G3676S,ORF1a:G465V,ORF1a:I2501T,ORF1a:I476V,ORF1a:K141-,ORF1a:K1895N,ORF1a:K3353R,ORF1a:L3606F,ORF1a:L969F,ORF1a:M4241I,ORF1a:P1158L,ORF1a:P361L,ORF1a:R24C,ORF1a:S1102G,ORF1a:S142-,ORF1a:S3732A,ORF1a:T…
126	B.1.177.64	8.36276	16.5138	1.2123	1.08069	1.35992	0.00124932	10604.6	2021-01-07	N:A220V,N:M210I,ORF1a:R24C,ORF1b:P314L,ORF1b:V658I,S:A222V,S:D614G,S:L18F
127	B.1.160.29	8.37621	16.5634	1.21216	1.0808	1.35949	0.150234	251699	2020-11-07	N:A376T,N:L139F,N:M234I,N:P168S,N:R195I,N:S37P,N:T296I,N:T334I,ORF1a:A3454V,ORF1a:A3571V,ORF1a:A3620V,ORF1a:D2980N,ORF1a:D3042N,ORF1a:H110Y,ORF1a:K3353R,ORF1a:M3087I,ORF1a:P3395L,ORF1a:P885L,ORF1a:S443P,ORF1a:T1168I,ORF1a:T403I,ORF1a:T4065I,ORF1a:V2715I,ORF1b:A1521V,ORF1b:A176S,ORF1b:D54Y,ORF1b:E1184D,ORF1b:F1901L,ORF1b:K1141R,ORF1b:P314L,ORF1b:T1336I,ORF1b:T1404M,ORF1b:T2165M,ORF1b:T2217I,ORF1b:…
128	B.1.177.37	8.3197	16.3556	1.21209	1.07991	1.36044	0.00383082	28826.1	2020-12-17	N:A220V,N:A308S,N:P365S,ORF1a:H3233Y,ORF1a:K1077N,ORF1a:K2589R,ORF1a:K734N,ORF1a:N3937S,ORF1a:N9S,ORF1a:T1543I,ORF1b:A176V,ORF1b:P314L,ORF1b:S2198I,ORF8:S69P,S:A222V,S:D614G
129	B.1.470	8.34038	16.4315	1.21029	1.07899	1.35756	1778.42	3.11056e+06	2020-06-09	E:L21F,E:L73F,E:T9I,E:V58F,M:H125Y,M:M109I,N:A398V,N:D128Y,N:D3L,N:G25C,N:G34W,N:M210-,N:P364S,N:Q9H,N:R195K,N:R203G,N:R209I,N:S194L,N:S235F,N:S327L,N:T205I,N:T334I,N:T362I,ORF1a:A1283V,ORF1a:A1397V,ORF1a:A1679V,ORF1a:A1812V,ORF1a:A1938S,ORF1a:A2129V,ORF1a:A2529V,ORF1a:A2584V,ORF1a:A2994V,ORF1a:A3209V,ORF1a:A3705V,ORF1a:A3924V,ORF1a:A4016V,ORF1a:A516V,ORF1a:A656V,ORF1a:E1209D,ORF1a:E633D,ORF1a:E9…
130	C.36.1	8.2978	16.2755	1.20884	1.07737	1.35635	0.0314799	6972.7	2020-09-01	N:A119S,N:D402Y,N:G204R,N:G212V,N:R203K,N:R40C,N:T135I,ORF1a:A1352T,ORF1a:A206V,ORF1a:A3143V,ORF1a:A3454V,ORF1a:D589G,ORF1a:G3278S,ORF1a:G82-,ORF1a:H1113Y,ORF1a:H83-,ORF1a:I4049V,ORF1a:L2609F,ORF1a:L2688F,ORF1a:L3606F,ORF1a:L92F,ORF1a:M85-,ORF1a:N869S,ORF1a:P1158L,ORF1a:P748L,ORF1a:S2797F,ORF1a:T1246I,ORF1a:T2800I,ORF1a:T2906I,ORF1a:T3308I,ORF1a:T4088I,ORF1a:T4090I,ORF1a:V84-,ORF1a:V86-,ORF1a:Y37…
131	B.1.1.487	8.22038	15.9938	1.20718	1.07508	1.35552	0.125939	69265.7	2020-05-09	E:P71L,E:S68F,N:D128Y,N:G204L,N:G204R,N:G212C,N:M234I,N:P151L,N:P67S,N:R203K,N:S235F,N:T334I,N:T366I,ORF1a:A1043V,ORF1a:A1708D,ORF1a:A3615V,ORF1a:E1192D,ORF1a:E37D,ORF1a:F143-,ORF1a:F3677-,ORF1a:G3676-,ORF1a:K141-,ORF1a:K3353R,ORF1a:L1507F,ORF1a:L3201P,ORF1a:L3606F,ORF1a:L4064I,ORF1a:M85-,ORF1a:P804L,ORF1a:R2267G,ORF1a:R398C,ORF1a:S142-,ORF1a:S2024L,ORF1a:S318L,ORF1a:S3675-,ORF1a:T1001I,ORF1a:T17…
132	B.1.258.4	8.27442	16.1901	1.20656	1.07547	1.35363	0.000275354	590.28	2020-09-23	N:P142S,N:P365S,N:T334I,ORF1a:A498V,ORF1a:D3042N,ORF1a:E1413D,ORF1a:E3909G,ORF1a:F143-,ORF1a:I2501T,ORF1a:K141-,ORF1a:L3606F,ORF1a:M4241I,ORF1a:P1786L,ORF1a:P1921S,ORF1a:P2685T,ORF1a:P748L,ORF1a:S142-,ORF1a:S2132G,ORF1a:S3547G,ORF1a:T1543I,ORF1a:T1754I,ORF1a:T4065I,ORF1a:V3718F,ORF1a:Y1920H,ORF1b:A1521S,ORF1b:A517V,ORF1b:D436G,ORF1b:H1213Y,ORF1b:K2557R,ORF1b:K50N,ORF1b:L1504F,ORF1b:P314L,ORF1b:P9…
133	B.1.36.39	8.29968	16.2824	1.20646	1.07578	1.35302	0.106642	35677.6	2020-10-02	N:P67S,N:S194L,ORF1a:A1679V,ORF1a:F685S,ORF1a:L3606F,ORF1a:P1921S,ORF1a:P2079S,ORF1a:P2605S,ORF1a:P2739L,ORF1a:P971L,ORF1a:R24C,ORF1a:R3993C,ORF1a:S2103F,ORF1a:S2500F,ORF1a:S3244L,ORF1a:S376L,ORF1a:S944L,ORF1a:T1242I,ORF1a:T3224N,ORF1a:T814I,ORF1a:V561A,ORF1b:M620I,ORF1b:P314L,ORF1b:T1050I,ORF1b:T1522I,ORF3a:P240S,ORF3a:Q57H,ORF3a:S165F,ORF3a:S171L,ORF3a:V77F,ORF3a:V90F,ORF3a:W45L,ORF7a:P34S,ORF8…
134	B.1.1.328	8.25579	16.1223	1.20642	1.07509	1.35378	2.15259	171894	2020-12-30	N:G204R,N:P13S,N:Q83R,N:R203K,N:T141I,ORF1a:A1268V,ORF1a:A1397V,ORF1a:A2320T,ORF1a:A3454V,ORF1a:K1202N,ORF1a:K2029N,ORF1a:K2511N,ORF1a:K3353R,ORF1a:M584V,ORF1a:P959S,ORF1a:S2224F,ORF1a:S2797F,ORF1a:T1581M,ORF1a:T3487A,ORF1a:T3750I,ORF1a:T403I,ORF1a:T4083M,ORF1a:T4364I,ORF1a:V2047F,ORF1a:V3718F,ORF1a:V84-,ORF1b:A941V,ORF1b:H604Y,ORF1b:I1598V,ORF1b:K1383R,ORF1b:L1351F,ORF1b:L1681F,ORF1b:L1701F,ORF1…
135	B.1.177.89	8.28236	16.2191	1.20579	1.07506	1.35241	0.0153954	55989.3	2020-12-23	N:A220V,N:D377Y,ORF1a:D294G,ORF1a:E633D,ORF1a:H2092Y,ORF1a:R24C,ORF1a:S3099L,ORF1a:S505P,ORF1a:T3255I,ORF1b:P314L,ORF1b:V2237F,ORF3a:S58N,S:A222V,S:A262S,S:D614G,S:P272L,S:V1104L
136	C.23	8.21525	15.9752	1.20321	1.0723	1.35009	1.66774	263268	2020-08-31	M:I82T,N:A152S,N:A182S,N:A211V,N:G204R,N:H145Y,N:M234I,N:P13L,N:P383L,N:P67S,N:R203K,ORF1a:A498V,ORF1a:D4165G,ORF1a:D448-,ORF1a:E386K,ORF1a:G3278S,ORF1a:K1305N,ORF1a:K3353R,ORF1a:L1130F,ORF1a:L1507F,ORF1a:L2609F,ORF1a:L3352F,ORF1a:L3606F,ORF1a:L4182F,ORF1a:N447-,ORF1a:P1692S,ORF1a:P971L,ORF1a:Q998H,ORF1a:R2115I,ORF1a:R24C,ORF1a:R398C,ORF1a:S2797F,ORF1a:S318L,ORF1a:S4398L,ORF1a:S944L,ORF1a:T1001I,…
137	B.1.562	8.11921	15.6296	1.20313	1.07079	1.35182	0.113387	115318	2020-12-14	N:A220V,N:A414S,N:D144Y,N:G18V,N:P13S,N:T135I,N:T325I,ORF1a:A690V,ORF1a:E1413D,ORF1a:H110Y,ORF1a:L1130F,ORF1a:M85-,ORF1a:T1543K,ORF1a:T265I,ORF1a:T2777I,ORF1a:T403I,ORF1a:T4355I,ORF1a:T999I,ORF1a:V84-,ORF1b:M1156I,ORF1b:P314L,ORF1b:V2515I,ORF3a:I118T,ORF3a:Q57H,ORF3a:T151I,ORF3a:T223I,ORF7a:E121*,ORF7b:E3-,ORF7b:L4-,ORF7b:S5A,ORF9b:V15L,S:A653V,S:D614G,S:E654Q
138	B.1.177.30	8.23347	16.0413	1.20253	1.07212	1.3488	0.000301233	716.854	2020-10-26	M:A2V,N:A220V,N:R209I,N:S180I,N:S194L,N:T24I,ORF1a:A2554V,ORF1a:D983G,ORF1a:G82-,ORF1a:H83-,ORF1a:L3606F,ORF1a:L3644F,ORF1a:R24C,ORF1a:S1587L,ORF1a:S2030L,ORF1a:T2152I,ORF1a:V84-,ORF1b:A941V,ORF1b:P2531S,ORF1b:P314L,ORF1b:T284I,ORF3a:W69L,ORF7a:V24F,S:A222V,S:A262S,S:D614G,S:D80Y,S:E583D,S:L5F,S:N164T,S:Y144-
139	B.1.177.84	8.2613	16.1424	1.20233	1.0724	1.348	0.00644353	7555.93	2020-09-24	M:H125Y,N:A220V,N:M210I,N:P365S,N:T366I,ORF1a:A3705V,ORF1a:G3278C,ORF1a:H1113Y,ORF1a:M85-,ORF1a:P1640L,ORF1a:P1803S,ORF1a:P2046L,ORF1a:P309S,ORF1a:P3371S,ORF1a:S2900L,ORF1a:S944L,ORF1a:T1682I,ORF1a:T1881I,ORF1a:V84-,ORF1b:P314L,ORF1b:S1273L,ORF1b:T2040I,ORF1b:T2376I,ORF3a:D155Y,ORF3a:K67N,ORF3a:R122I,ORF3a:R68I,S:A222V,S:A262S,S:D614G,S:P272L,S:Q613H,S:S98F,S:V1228L,S:W152R
140	B.1.524	8.13061	15.6705	1.20231	1.07041	1.35045	1383.45	1.48453e+06	2020-09-01	E:V62F,N:A119S,N:A182S,N:D377Y,N:G34W,N:P199L,N:P383L,N:P80R,N:Q9H,N:R209I,N:S194L,ORF1a:A1306S,ORF1a:A1397V,ORF1a:A2345V,ORF1a:A2529V,ORF1a:A3220V,ORF1a:A3523V,ORF1a:A3620V,ORF1a:E57G,ORF1a:E910D,ORF1a:G3676S,ORF1a:H2092Y,ORF1a:H388Y,ORF1a:I547V,ORF1a:K3832N,ORF1a:L3086I,ORF1a:L3352F,ORF1a:L3606F,ORF1a:L3951F,ORF1a:M2796I,ORF1a:M3221I,ORF1a:M3752I,ORF1a:M3862I,ORF1a:M3934I,ORF1a:P1054L,ORF1a:P11…
141	B.1.177.42	8.20939	15.954	1.20156	1.0711	1.34791	0.00492865	16441.7	2020-11-02	N:A220V,N:D377Y,N:P365S,N:R209K,N:S33G,ORF1a:A3705V,ORF1a:H2092Y,ORF1a:I4049V,ORF1a:S166G,ORF1a:T1543I,ORF1a:T3058I,ORF1a:T3255I,ORF1b:A1428S,ORF1b:A373V,ORF1b:A941V,ORF1b:H604Y,ORF1b:M2414I,ORF1b:P2321L,ORF1b:P314L,ORF1b:Q2425K,ORF1b:V2178F,ORF3a:D155Y,ORF8:A51V,ORF8:G66-,ORF8:K68E,ORF8:S67-,ORF8:S67F,S:A222V,S:D614G,S:L5F,S:S254F,S:T323I
142	L.3	8.10425	15.5761	1.20055	1.06882	1.34851	0.434122	150118	2020-08-18	M:L29F,N:A308S,N:D377Y,N:G204R,N:M210I,N:P13T,N:P199S,N:P344S,N:R191L,N:R203K,ORF1a:A1298V,ORF1a:A2249V,ORF1a:D935G,ORF1a:G1073E,ORF1a:G295C,ORF1a:K3353R,ORF1a:L3027F,ORF1a:L3606F,ORF1a:L3667F,ORF1a:L3930F,ORF1a:L446F,ORF1a:L642F,ORF1a:M1378I,ORF1a:M1769I,ORF1a:M2796I,ORF1a:M85-,ORF1a:P2144L,ORF1a:P2739L,ORF1a:P3359S,ORF1a:P3767L,ORF1a:P4197S,ORF1a:S443P,ORF1a:T1035I,ORF1a:T1597I,ORF1a:T1820I,ORF…
143	B.1.36.29	8.14386	15.718	1.19996	1.06903	1.34693	48.5575	2.04751e+07	2020-07-01	E:V49L,M:D209Y,N:A119S,N:A211V,N:D348H,N:D377Y,N:D401Y,N:M234I,N:N11S,N:P13L,N:P13S,N:P13T,N:Q9H,N:S194L,N:S2P,N:S327L,N:T135I,N:T165I,ORF1a:A1043V,ORF1a:A1283V,ORF1a:A1352V,ORF1a:A1679V,ORF1a:A2249V,ORF1a:A2344V,ORF1a:A3143V,ORF1a:A3209V,ORF1a:A3523V,ORF1a:A540V,ORF1a:A566V,ORF1a:D203N,ORF1a:E1192D,ORF1a:G295C,ORF1a:G3278C,ORF1a:G3676C,ORF1a:G519S,ORF1a:H110Y,ORF1a:H1113Y,ORF1a:I4049V,ORF1a:K292…
144	B.1.1.393	8.149	15.7364	1.19952	1.06881	1.34622	0.117622	35487.9	2020-12-19	N:G204R,N:I292T,N:R203K,ORF1a:A2129V,ORF1a:A2529V,ORF1a:A3143V,ORF1a:A872T,ORF1a:F3605L,ORF1a:S2103F,ORF1a:S3195G,ORF1a:S4398L,ORF1b:A302S,ORF1b:K2063N,ORF1b:P314L,ORF1b:R1605K,ORF3a:T223I,ORF6:I33T,ORF7b:E33A,ORF8:V114I,S:A771S,S:D614G,S:E484K
145	B.1.177	8.89463	18.533	1.19948	1.07917	1.33321	91.2323	7.2265e+07	2020-04-09	E:P71L,E:T9I,E:V62F,M:A2V,M:D209Y,M:H125Y,M:L17F,M:N121K,N:A119S,N:A220V,N:A308S,N:A398V,N:D22Y,N:D377Y,N:E367D,N:G204R,N:H145Y,N:K374R,N:L139F,N:P13S,N:P199S,N:P365L,N:P365S,N:P383L,N:Q418H,N:Q9H,N:R203K,N:T393I,ORF1a:A1049V,ORF1a:A1352V,ORF1a:A2129V,ORF1a:A3143V,ORF1a:A3209V,ORF1a:A3454V,ORF1a:A3523V,ORF1a:A3615V,ORF1a:A3623S,ORF1a:A486V,ORF1a:A498V,ORF1a:D1088N,ORF1a:D48G,ORF1a:E3909G,ORF1a:E7…
146	B.1.177.12	8.16625	15.7984	1.19933	1.06894	1.34563	0.345289	102411	2020-09-21	N:A220V,N:P151L,N:P365S,N:T362I,N:T391I,ORF1a:A1997V,ORF1a:D203Y,ORF1a:M3655I,ORF1a:Q607H,ORF1a:R184C,ORF1a:S3547G,ORF1a:S838I,ORF1a:T1822I,ORF1a:T1840I,ORF1a:T1854I,ORF1a:T4364I,ORF1b:A520V,ORF1b:A941V,ORF1b:H1550Y,ORF1b:M2408I,ORF1b:P2256S,ORF1b:P314L,ORF1b:T2163I,ORF3a:A99V,ORF3a:G172C,ORF3a:R122I,ORF3a:S26L,ORF7a:G38V,ORF8:S24L,ORF8:T11I,ORF8:V114I,ORF9b:R13L,S:A222V,S:A879S,S:D614G,S:L5F,S:M…
147	B.1.1.317	8.19232	15.8924	1.19932	1.06932	1.34512	4389.51	1.46746e+07	2020-04-29	E:V62F,M:D209Y,M:F28L,M:L29F,N:A211V,N:A35T,N:A35V,N:A398V,N:G204R,N:G25C,N:M210I,N:M234I,N:P13L,N:P199S,N:P365L,N:Q242R,N:Q418H,N:R203K,N:S187L,N:S194L,N:S2P,N:T24I,N:T271I,N:T391I,ORF1a:A1049V,ORF1a:A2129V,ORF1a:A2388V,ORF1a:A2690V,ORF1a:A3497V,ORF1a:A3523V,ORF1a:A3620V,ORF1a:A498V,ORF1a:A876T,ORF1a:D203N,ORF1a:D589G,ORF1a:G192D,ORF1a:G3676S,ORF1a:G493D,ORF1a:G519S,ORF1a:G82-,ORF1a:H1160Y,ORF1a…
148	B.1.36.35	8.04728	15.3734	1.19855	1.0666	1.34683	1.17758	353318	2020-10-13	M:M109I,N:D377Y,N:G212C,N:M234I,N:P199S,N:R40C,N:S193I,N:S194L,N:T24I,ORF1a:A2994V,ORF1a:A516V,ORF1a:F143-,ORF1a:H110Y,ORF1a:K120N,ORF1a:K1305N,ORF1a:K141-,ORF1a:L1130F,ORF1a:L3483F,ORF1a:L3606F,ORF1a:N2405S,ORF1a:P1158S,ORF1a:P309S,ORF1a:P3371L,ORF1a:P971L,ORF1a:R398C,ORF1a:S142-,ORF1a:S2406L,ORF1a:T265I,ORF1b:A1918V,ORF1b:A941V,ORF1b:K2310R,ORF1b:K82R,ORF1b:L1220F,ORF1b:P314L,ORF1b:T2084I,ORF1b…
149	B.1.362	8.0965	15.5485	1.19846	1.06729	1.34574	0.265992	1.31727e+06	2020-06-04	E:P71L,N:A220V,N:D348H,N:G204R,N:L139F,N:M234I,N:N11S,N:N8I,N:P142S,N:P168S,N:Q229H,N:Q384H,N:Q9H,N:R209I,N:S194L,N:T205I,ORF1a:A1397V,ORF1a:A1997V,ORF1a:A2891V,ORF1a:A3070V,ORF1a:A3209V,ORF1a:A3220V,ORF1a:A3523V,ORF1a:A385V,ORF1a:A903V,ORF1a:E3909G,ORF1a:E754D,ORF1a:F3677-,ORF1a:F679L,ORF1a:G3676-,ORF1a:G989V,ORF1a:I4049V,ORF1a:K120N,ORF1a:K1305N,ORF1a:K2200N,ORF1a:K2511N,ORF1a:K2589R,ORF1a:K316…
150	B.1.1.354	8.16548	15.7957	1.19705	1.06738	1.34247	20.5704	4.14237e+06	2020-07-21	E:L73F,E:P71L,E:P71S,M:R107H,N:A211V,N:D144Y,N:D22Y,N:D377Y,N:D3Y,N:D402Y,N:G204R,N:P344S,N:P365L,N:R203K,N:R209I,N:S2P,N:S327L,ORF1a:A1306S,ORF1a:A1679V,ORF1a:A3143V,ORF1a:A3497V,ORF1a:A498V,ORF1a:A516V,ORF1a:A903V,ORF1a:D203N,ORF1a:D3042N,ORF1a:D589G,ORF1a:E381D,ORF1a:E3909G,ORF1a:F143-,ORF1a:G445V,ORF1a:G519S,ORF1a:G728C,ORF1a:H417Y,ORF1a:K141-,ORF1a:K2029N,ORF1a:K3573E,ORF1a:L2062F,ORF1a:L268…
151	B.1.177.10	8.13093	15.6716	1.19644	1.06645	1.34228	2.67932	681691	2020-09-07	M:H125Y,N:A220V,N:D22Y,N:D402Y,N:S187L,N:S327L,N:T391I,ORF1a:A1043V,ORF1a:A1283V,ORF1a:A1679V,ORF1a:A3518V,ORF1a:F143-,ORF1a:G519S,ORF1a:G82-,ORF1a:H83-,ORF1a:I201V,ORF1a:K141-,ORF1a:K2029N,ORF1a:K3353R,ORF1a:K3577N,ORF1a:L3606F,ORF1a:M85-,ORF1a:N3484H,ORF1a:P748L,ORF1a:P80S,ORF1a:S142-,ORF1a:S2797F,ORF1a:S3001N,ORF1a:T1538I,ORF1a:T1567I,ORF1a:T1822I,ORF1a:T2007I,ORF1a:T3058I,ORF1a:T4065I,ORF1a:V…
152	B.1.438	8.11477	15.6138	1.19634	1.06614	1.34245	12.1126	186324	2020-08-27	M:V23L,N:A119S,N:D401Y,N:M234I,N:P344S,N:Q229H,N:R40C,N:T205I,ORF1a:A4016V,ORF1a:F143-,ORF1a:F3677-,ORF1a:G192D,ORF1a:G3676-,ORF1a:I431M,ORF1a:K141-,ORF1a:L2688F,ORF1a:L3027F,ORF1a:L3116F,ORF1a:L3606F,ORF1a:M297V,ORF1a:M3539V,ORF1a:M3712I,ORF1a:N2405S,ORF1a:P2046S,ORF1a:R207C,ORF1a:S142-,ORF1a:S166G,ORF1a:S2242F,ORF1a:S2600A,ORF1a:S3675-,ORF1a:T265I,ORF1a:T2836I,ORF1a:T4364I,ORF1a:V1295F,ORF1a:V3…
153	B.1.1.384	8.11839	15.6267	1.19572	1.06577	1.34151	0.014274	10036.4	2020-12-29	N:D128Y,N:G204R,N:P383S,N:R203K,N:T393I,ORF1a:F143-,ORF1a:K141-,ORF1a:M85-,ORF1a:P380S,ORF1a:S142-,ORF1a:T609I,ORF1b:K2557R,ORF1b:L1504F,ORF1b:P314L,ORF1b:R2613H,ORF1b:S2312L,ORF1b:T284I,ORF3a:A23S,ORF3a:G224C,S:A1078S,S:D614G,S:K854N,S:P479S,S:V367F
154	B.1.1.397	8.18762	15.8754	1.19536	1.06657	1.33971	4168.78	5.376e+06	2020-10-03	E:L73F,E:S68F,E:T9I,M:D209Y,M:I82T,M:R107H,N:A208S,N:A211V,N:A252S,N:A308S,N:D377Y,N:D402Y,N:G204R,N:G212C,N:H145Y,N:M210I,N:M234I,N:P364S,N:P6L,N:R203K,N:T135I,N:T141I,N:T166I,N:T24I,ORF1a:A2320V,ORF1a:A2344V,ORF1a:A2994V,ORF1a:A3143V,ORF1a:A3523V,ORF1a:A498V,ORF1a:A516V,ORF1a:A540V,ORF1a:A656V,ORF1a:D1554G,ORF1a:D3728N,ORF1a:D762G,ORF1a:E3310K,ORF1a:F143-,ORF1a:G445V,ORF1a:G493D,ORF1a:G519S,ORF…
155	B.1.1.141	8.15687	15.7647	1.19454	1.06556	1.33915	586.572	2.407e+06	2020-09-30	E:P71L,M:A2V,M:M109I,N:A308S,N:D22Y,N:G204L,N:G204R,N:G212C,N:H145Y,N:P13L,N:P383L,N:Q9H,N:R203K,N:R40C,N:S327L,N:T366I,ORF1a:A1092T,ORF1a:A1679V,ORF1a:A2554V,ORF1a:A3143V,ORF1a:A3615V,ORF1a:A4357V,ORF1a:A486V,ORF1a:A498V,ORF1a:A656V,ORF1a:D3042N,ORF1a:E2088G,ORF1a:F143-,ORF1a:F3605L,ORF1a:F3677-,ORF1a:G3676-,ORF1a:G519S,ORF1a:G82-,ORF1a:H1160Y,ORF1a:I114T,ORF1a:I785V,ORF1a:K141-,ORF1a:K3353R,ORF…
156	B.1.177.34	8.06402	15.4328	1.19446	1.0641	1.34079	0.0038772	9583.07	2020-12-08	M:A2V,N:A182S,N:A220V,N:P365S,N:S194L,ORF1a:I431M,ORF1a:P1803S,ORF1a:T1567I,ORF1b:K1873N,ORF1b:M454I,ORF1b:P314L,ORF1b:T1274I,ORF7b:V21F,S:A222V,S:D614G,S:S98F,S:Y449H
157	B.1.1.452	8.10876	15.5923	1.19414	1.06456	1.33949	0.225334	59706.1	2020-09-10	N:G204R,N:P13L,N:Q384H,N:R203K,N:T379I,ORF1a:A2344V,ORF1a:D3042N,ORF1a:L3606F,ORF1a:T2152I,ORF1b:P314L,ORF3a:S26L,ORF9b:P10S,S:D614G,S:L176F,S:M153T
158	A.21	8.0934	15.5374	1.19413	1.06432	1.33977	0.230738	1.3191e+06	2020-04-23	M:H125Y,N:A211V,N:D377Y,N:Q389H,N:S193I,N:S202N,N:T205I,ORF1a:A1352V,ORF1a:A1708D,ORF1a:A2139V,ORF1a:A3143V,ORF1a:A4357V,ORF1a:A967V,ORF1a:D2980G,ORF1a:D4165G,ORF1a:G3072C,ORF1a:G400S,ORF1a:G82-,ORF1a:H1113Y,ORF1a:H374Y,ORF1a:H83-,ORF1a:I4049V,ORF1a:K2622N,ORF1a:L2062F,ORF1a:L3116F,ORF1a:L3606F,ORF1a:L642F,ORF1a:M3221I,ORF1a:M3539V,ORF1a:M3627I,ORF1a:M3655I,ORF1a:M85-,ORF1a:N3651S,ORF1a:P1977L,OR…
159	B.1.474	8.1374	15.6948	1.19391	1.06483	1.33863	0.0373861	186530	2020-10-29	N:A376T,N:M234I,N:Q7K,N:S180I,N:T205I,N:T379I,ORF1a:A1679V,ORF1a:A2345V,ORF1a:A2785T,ORF1a:A3518V,ORF1a:F143-,ORF1a:G894S,ORF1a:H110Y,ORF1a:K141-,ORF1a:L2146F,ORF1a:L3338F,ORF1a:L3606F,ORF1a:L3644F,ORF1a:L92F,ORF1a:M3087I,ORF1a:N3537D,ORF1a:P371L,ORF1a:P885L,ORF1a:P959S,ORF1a:R1464W,ORF1a:R3993C,ORF1a:S142-,ORF1a:S2517F,ORF1a:S2797F,ORF1a:T3058I,ORF1a:T814I,ORF1a:V561A,ORF1a:W2769C,ORF1b:A1259S,O…
160	B.1.160.33	8.09197	15.5323	1.19364	1.06397	1.33911	0.00344492	3346.37	2020-11-05	N:A376T,N:M234I,N:S194L,N:S202N,ORF1a:D2980G,ORF1a:F143-,ORF1a:K141-,ORF1a:K3353R,ORF1a:L1145F,ORF1a:M3087I,ORF1a:N3651S,ORF1a:P2605S,ORF1a:P286L,ORF1a:S142-,ORF1a:T4065I,ORF1b:A176S,ORF1b:A2513S,ORF1b:E1184D,ORF1b:H1979Y,ORF1b:K1141R,ORF1b:L1681F,ORF1b:M1156I,ORF1b:P1000L,ORF1b:P1001L,ORF1b:P1177L,ORF1b:P1342S,ORF1b:P314L,ORF1b:V767L,ORF3a:Q57H,ORF8:D119-,ORF8:F120-,ORF8:L84S,ORF8:S54L,S:A653V,S…
161	B.1.177.82	8.1336	15.6812	1.19332	1.06438	1.33789	0.69719	1.20403e+06	2020-08-30	E:E8D,E:P71L,M:A2S,M:A2V,M:D3G,M:H125Y,M:M109I,N:A220V,N:P151L,N:Q389H,N:Q9H,N:T141I,N:T366I,ORF1a:A1679V,ORF1a:A3143V,ORF1a:E899D,ORF1a:I2230T,ORF1a:I4127V,ORF1a:K120N,ORF1a:L2609F,ORF1a:L3606F,ORF1a:L642F,ORF1a:P1158L,ORF1a:P2685T,ORF1a:P309S,ORF1a:P4197S,ORF1a:Q4100H,ORF1a:S1188L,ORF1a:S2797F,ORF1a:S318L,ORF1a:S944L,ORF1a:T1168I,ORF1a:T1496I,ORF1a:T2825I,ORF1a:T403I,ORF1a:T4083M,ORF1a:T4304I,O…
162	B.1.160.7	8.07561	15.4741	1.19278	1.06314	1.33823	0.000421751	7154.43	2020-10-06	N:A119S,N:A376T,N:M234I,N:P383L,N:Q389H,N:T379I,ORF1a:A2554V,ORF1a:A3070V,ORF1a:G82-,ORF1a:H83-,ORF1a:I1215V,ORF1a:L3606F,ORF1a:M3087I,ORF1a:P927L,ORF1a:S3099L,ORF1a:T1496I,ORF1a:T4355I,ORF1a:T814I,ORF1a:V84-,ORF1b:A176S,ORF1b:A2431V,ORF1b:E1184D,ORF1b:K1141R,ORF1b:K1507N,ORF1b:L1504F,ORF1b:P1427L,ORF1b:P314L,ORF1b:S1182L,ORF1b:S2339F,ORF1b:T1637I,ORF1b:T17I,ORF1b:T899I,ORF1b:V767L,ORF3a:L41F,ORF…
163	B.1.160.25	8.02277	15.2866	1.19163	1.06156	1.33763	0.092794	297241	2021-01-07	N:A376T,N:M234I,N:P13L,N:R385K,N:V72I,ORF1a:A1283V,ORF1a:A859V,ORF1a:D1547Y,ORF1a:D335N,ORF1a:F143-,ORF1a:G295C,ORF1a:H110Y,ORF1a:K141-,ORF1a:L2146F,ORF1a:L92F,ORF1a:M3087I,ORF1a:S142-,ORF1a:S2242F,ORF1a:T1168I,ORF1b:A1525S,ORF1b:A176S,ORF1b:A517V,ORF1b:E1184D,ORF1b:K1141R,ORF1b:M2667I,ORF1b:P1095S,ORF1b:P314L,ORF1b:V1092F,ORF1b:V767L,ORF3a:A99S,ORF3a:D27Y,ORF3a:G172C,ORF3a:L52F,ORF3a:Q57H,ORF3a:…
164	B.1.258.22	7.9725	15.1093	1.19094	1.06033	1.33765	0.0485223	944010	2020-12-22	E:P71S,N:G34W,N:P13T,N:S327L,N:T205I,ORF1a:E37D,ORF1a:F143-,ORF1a:I2501T,ORF1a:K141-,ORF1a:K1655N,ORF1a:K2200N,ORF1a:K2622N,ORF1a:K837R,ORF1a:L320F,ORF1a:L3606F,ORF1a:L3951F,ORF1a:L92F,ORF1a:M4241I,ORF1a:P1054L,ORF1a:P1541S,ORF1a:P2046L,ORF1a:P2221S,ORF1a:S142-,ORF1a:S1905F,ORF1a:S2900L,ORF1a:S376L,ORF1a:S3885F,ORF1a:T568I,ORF1a:V365F,ORF1b:A1521S,ORF1b:A176S,ORF1b:H1213Y,ORF1b:K2557R,ORF1b:M2269…
165	B.1.160.9	8.05686	15.4074	1.19088	1.06157	1.33593	0.0164259	121563	2020-12-01	M:A2S,N:A376T,N:M234I,N:S193I,N:T325I,N:T379I,ORF1a:A3070V,ORF1a:A3220V,ORF1a:A3454V,ORF1a:A3523V,ORF1a:A516V,ORF1a:A903V,ORF1a:E1142G,ORF1a:E37D,ORF1a:G603S,ORF1a:H417Y,ORF1a:K1202N,ORF1a:M3087I,ORF1a:N2081-,ORF1a:P2739L,ORF1a:S3344F,ORF1a:S428N,ORF1a:T1240I,ORF1b:A1219T,ORF1b:A1291V,ORF1b:A176S,ORF1b:E1184D,ORF1b:G2610N,ORF1b:K1141R,ORF1b:P1967S,ORF1b:P314L,ORF1b:T1522I,ORF1b:T2432I,ORF1b:T284I…
166	B.1.177.81	8.21649	15.9798	1.19078	1.06388	1.33282	1.10487	4.45157e+06	2020-08-24	E:P71S,E:V62F,M:A2V,M:V70I,N:A152S,N:A220V,N:G30R,N:H145Y,N:P142S,N:P168S,N:P383S,N:P6L,N:Q7K,N:S235F,N:S2Y,N:S327L,N:T141I,N:T366I,ORF1a:A1049V,ORF1a:A1997V,ORF1a:A206V,ORF1a:A2129V,ORF1a:A2320V,ORF1a:A3333T,ORF1a:A516V,ORF1a:A540V,ORF1a:A690V,ORF1a:D1547Y,ORF1a:E913D,ORF1a:H3233Y,ORF1a:K1230N,ORF1a:K3832N,ORF1a:L3338F,ORF1a:L642F,ORF1a:L92F,ORF1a:M3934I,ORF1a:P1207L,ORF1a:P1786L,ORF1a:P1921S,OR…
167	B.1.160.12	8.07338	15.4661	1.19075	1.06174	1.33544	0.00620379	99049.9	2020-11-09	N:A220V,N:A251V,N:A376T,N:M234I,ORF1a:A3143V,ORF1a:A4357V,ORF1a:H388Y,ORF1a:I2010T,ORF1a:K2511N,ORF1a:M3087I,ORF1a:P1158L,ORF1a:P1640S,ORF1a:Q362L,ORF1a:T2274I,ORF1a:T4065I,ORF1a:T4355I,ORF1b:A176S,ORF1b:A517V,ORF1b:E1184D,ORF1b:K1141R,ORF1b:P1095S,ORF1b:P1452L,ORF1b:P1652S,ORF1b:P2321L,ORF1b:P314L,ORF1b:T1064I,ORF1b:T132I,ORF1b:T17I,ORF1b:V2178F,ORF1b:V767L,ORF3a:Q57H,ORF3a:R134H,ORF3a:T89I,ORF3…
168	B.1.36.19	8.07154	15.4595	1.19047	1.06152	1.33508	146.714	618806	2020-10-19	E:P71L,N:D22Y,N:D377Y,N:Q9H,N:S193I,N:S194L,N:T334I,ORF1a:A1049V,ORF1a:A1298V,ORF1a:A1352V,ORF1a:A1997V,ORF1a:A2344V,ORF1a:A2554V,ORF1a:A859V,ORF1a:E381D,ORF1a:E633D,ORF1a:F143-,ORF1a:G295C,ORF1a:I1525V,ORF1a:K1202N,ORF1a:K141-,ORF1a:K1763N,ORF1a:K680N,ORF1a:L2688F,ORF1a:L3338F,ORF1a:L3606F,ORF1a:L3930F,ORF1a:L450F,ORF1a:M3752I,ORF1a:P1541S,ORF1a:P1862S,ORF1a:P309S,ORF1a:P732S,ORF1a:P80S,ORF1a:P8…
169	B.1.36.16	8.05953	15.4169	1.18993	1.06097	1.33456	2548.64	1.37545e+06	2020-05-26	E:L21F,E:L73F,M:A2S,N:A152S,N:A182S,N:D377Y,N:D401Y,N:D402Y,N:L139F,N:M210I,N:M234I,N:N196I,N:P364S,N:P67S,N:Q7K,N:S194L,ORF1a:A1397V,ORF1a:A486V,ORF1a:A498V,ORF1a:A690V,ORF1a:A859V,ORF1a:E633D,ORF1a:G3072C,ORF1a:I2057T,ORF1a:L3606F,ORF1a:L3644F,ORF1a:L446F,ORF1a:L969F,ORF1a:M297V,ORF1a:P1810L,ORF1a:P2018S,ORF1a:P2046L,ORF1a:P892L,ORF1a:Q3729K,ORF1a:Q607H,ORF1a:Q998H,ORF1a:R550C,ORF1a:S2535L,ORF1…
170	C.11	7.55627	13.6832	1.18952	1.05263	1.34421	31.3039	1.38422e+06	2020-03-11	E:T30I,M:A2S,M:D209Y,M:I82T,N:A182S,N:A211V,N:G204R,N:P13L,N:P199S,N:R195I,N:R203K,N:S235F,N:S327L,N:S37P,N:T24I,ORF1a:A2891V,ORF1a:D2980G,ORF1a:E37D,ORF1a:G3278S,ORF1a:H374Y,ORF1a:I3618V,ORF1a:I4049V,ORF1a:K120N,ORF1a:K2029N,ORF1a:K3353R,ORF1a:L2146F,ORF1a:L3338F,ORF1a:L3495F,ORF1a:L3606F,ORF1a:M2259I,ORF1a:P4197S,ORF1a:Q3729K,ORF1a:Q3859H,ORF1a:Q998H,ORF1a:R2115I,ORF1a:R398C,ORF1a:S2224F,ORF1a:…
171	B.1.531	7.90532	14.8741	1.18811	1.05738	1.335	5.18502e-05	31.7891	2021-01-02	N:G204R,N:R203K,ORF1a:A1049V,ORF1a:A3571V,ORF1a:I2057T,ORF1a:K3353R,ORF1a:Q3036R,ORF1a:S4398L,ORF1a:V862I,ORF1b:D837A,ORF1b:E735D,ORF1b:P314L,ORF1b:T1540I,ORF8:Q27*,S:A879S,S:D614G,S:P1162S
172	B.1.561	8.07054	15.456	1.18809	1.05989	1.33178	11.8388	529889	2020-08-02	E:P71L,E:V62F,M:A2S,M:V23L,N:A119S,N:D340N,N:G30R,N:H145Y,N:M234I,N:P383S,N:P67S,N:Q389H,N:Q9H,N:R68L,N:S194L,N:T141I,N:T379I,ORF1a:A2123V,ORF1a:A2249V,ORF1a:A2344V,ORF1a:A2529V,ORF1a:A3070V,ORF1a:A3454V,ORF1a:A903V,ORF1a:D335N,ORF1a:G442S,ORF1a:G519S,ORF1a:H1160Y,ORF1a:H2092Y,ORF1a:H388Y,ORF1a:I1912V,ORF1a:K3353R,ORF1a:L1507F,ORF1a:L2146F,ORF1a:L3027F,ORF1a:L3606F,ORF1a:L446F,ORF1a:L454F,ORF1a:L…
173	B.1.177.41	8.00967	15.2403	1.18744	1.05854	1.33203	0.687349	263953	2020-10-26	M:H125Y,N:A220V,N:D144Y,N:P365S,N:P383L,ORF1a:A1708D,ORF1a:H2357Y,ORF1a:K2029N,ORF1a:L2146F,ORF1a:N470D,ORF1a:P927L,ORF1a:S2517F,ORF1a:S2797F,ORF1a:T1055I,ORF1a:T1496I,ORF1a:T2166I,ORF1a:T3750I,ORF1a:T4249I,ORF1b:A2655V,ORF1b:L1504F,ORF1b:L820F,ORF1b:M187I,ORF1b:M2025I,ORF1b:M2322I,ORF1b:P1821S,ORF1b:P314L,ORF1b:R1315C,ORF1b:S961L,ORF1b:T1404M,ORF1b:T1540I,ORF1b:T797I,ORF3a:L140F,ORF3a:S40L,ORF3a…
174	B.1.596	8.25813	16.1309	1.18712	1.06199	1.327	30.6215	475381	2020-06-16	M:V70F,N:A152S,N:D377Y,N:M210I,N:P199L,N:P67S,N:Q389H,N:R209I,N:R32H,N:S194L,N:T24I,N:T271I,N:T362I,N:T366I,N:T391I,ORF1a:A1074V,ORF1a:A2994V,ORF1a:A3209V,ORF1a:A3220V,ORF1a:A3497V,ORF1a:A3523V,ORF1a:A3705V,ORF1a:D3042N,ORF1a:E102K,ORF1a:E381D,ORF1a:F143-,ORF1a:G2868S,ORF1a:G3072C,ORF1a:G82-,ORF1a:H374Y,ORF1a:H83-,ORF1a:I3341V,ORF1a:I4098V,ORF1a:I4127V,ORF1a:K1202N,ORF1a:K1230N,ORF1a:K141-,ORF1a:…
175	B.1.258.20	8.01799	15.2697	1.18692	1.05832	1.33115	0.10388	3.35988e+06	2020-11-11	N:D128Y,N:S327L,ORF1a:I2501T,ORF1a:L2146F,ORF1a:L3027F,ORF1a:M4241I,ORF1a:P4389L,ORF1a:R207C,ORF1a:T727I,ORF1a:Y1920H,ORF1b:A1521S,ORF1b:H1213Y,ORF1b:L629F,ORF1b:P314L,ORF1b:P976L,ORF1b:T2084I,ORF1b:T2432I,ORF1b:V711I,ORF3a:G172D,ORF3a:K67N,S:D614G,S:H69-,S:M1237T,S:N439K,S:V70-
176	B.1.160.17	8.01739	15.2675	1.18632	1.0579	1.33033	0.000307854	4979.85	2020-11-16	N:A376T,N:D402Y,N:M234I,ORF1a:E381D,ORF1a:F143-,ORF1a:K141-,ORF1a:K3353R,ORF1a:M3087I,ORF1a:M85-,ORF1a:N4338D,ORF1a:R3993C,ORF1a:S142-,ORF1a:S2535L,ORF1a:S944L,ORF1a:T3398I,ORF1b:A176S,ORF1b:E1184D,ORF1b:K1141R,ORF1b:L1248F,ORF1b:P314L,ORF1b:V767L,ORF3a:Q57H,ORF7b:E39*,S:A222V,S:D614G,S:G75R,S:S12F,S:S477N,S:S98F,S:T95I
177	B.1.177.63	7.94717	15.0204	1.18625	1.05679	1.33158	0.0519495	70443.4	2020-11-06	M:A2S,N:A152S,N:A220V,N:D377Y,N:V72I,ORF1a:A3623S,ORF1a:G295C,ORF1a:K1247N,ORF1a:K3353R,ORF1a:L2062F,ORF1a:L3338F,ORF1a:L3606F,ORF1a:M2796I,ORF1a:P3395S,ORF1a:P927L,ORF1a:S2797F,ORF1a:T1567I,ORF1a:T1754I,ORF1a:T265I,ORF1b:L1504F,ORF1b:P314L,ORF3a:G100C,ORF3a:I158V,ORF3a:L53F,ORF3a:Q57H,ORF3a:T223N,ORF7a:T28I,ORF7a:V24F,ORF8:A65V,ORF9b:P51L,S:A1078S,S:A222V,S:D614G,S:L18F
178	B.1.177.75	8.07685	15.4785	1.18525	1.05807	1.32772	1.64726	4.73541e+06	2020-09-20	E:L73F,E:S68F,M:A2S,M:A2V,M:H125Y,N:A217S,N:A220V,N:D144Y,N:G204R,N:G25C,N:P365S,N:Q9H,N:R195I,N:R203K,N:S193I,N:S33I,N:T334I,N:T379I,ORF1a:A2129V,ORF1a:A2529V,ORF1a:A3454V,ORF1a:A3615V,ORF1a:A690V,ORF1a:D2032G,ORF1a:F143-,ORF1a:G3278S,ORF1a:G989V,ORF1a:H1160Y,ORF1a:K120N,ORF1a:K141-,ORF1a:K1895N,ORF1a:K2200N,ORF1a:K3353R,ORF1a:L3116F,ORF1a:L3338F,ORF1a:L3606F,ORF1a:L454F,ORF1a:M3655V,ORF1a:P2046…
179	B.1.36.9	7.96334	15.0771	1.1852	1.05633	1.32979	0.00348026	162635	2020-09-16	E:T9I,N:P67S,N:S194L,N:S327L,N:T141I,N:T362I,ORF1a:A1298V,ORF1a:A1997V,ORF1a:A3220V,ORF1a:A3615V,ORF1a:A3705V,ORF1a:G82-,ORF1a:H83-,ORF1a:K120N,ORF1a:L1130F,ORF1a:L3606F,ORF1a:L590F,ORF1a:L681F,ORF1a:M3862I,ORF1a:M85-,ORF1a:P971S,ORF1a:R550C,ORF1a:T1822I,ORF1a:T4249I,ORF1a:T753I,ORF1a:V84-,ORF1a:V86-,ORF1b:D2179A,ORF1b:K2557R,ORF1b:L629F,ORF1b:P1095S,ORF1b:P314L,ORF1b:P970L,ORF1b:T1404M,ORF1b:V12…
180	Z.1	8.00756	15.2328	1.18511	1.05694	1.32882	2.6983	903743	2020-09-11	E:L21F,E:P71L,E:V62F,M:H125Y,N:A220V,N:R209K,N:T135I,N:T393I,ORF1a:A1049V,ORF1a:A2529V,ORF1a:A2994V,ORF1a:A903V,ORF1a:F3677-,ORF1a:G3676-,ORF1a:K2511N,ORF1a:L3027F,ORF1a:L3606F,ORF1a:L3674-,ORF1a:P1921S,ORF1a:P3952S,ORF1a:P4337S,ORF1a:P892L,ORF1a:R398C,ORF1a:S1587L,ORF1a:S3675-,ORF1a:T1665I,ORF1a:T1854I,ORF1a:T3058I,ORF1a:T3255A,ORF1a:T3284I,ORF1a:T568I,ORF1b:D2142Y,ORF1b:I1539T,ORF1b:K2579N,ORF1…
181	B.1.1.351	7.89459	14.8367	1.18486	1.05504	1.33065	0.158064	387414	2020-10-12	N:A35V,N:G18C,N:G204R,N:I292T,N:M234I,N:P13T,N:Q7K,N:R203K,N:T141I,N:T362I,N:T379I,ORF1a:A1283V,ORF1a:A2994V,ORF1a:A3143V,ORF1a:A3705V,ORF1a:E1142G,ORF1a:E3909G,ORF1a:G295C,ORF1a:G442S,ORF1a:H1113Y,ORF1a:I2057T,ORF1a:K3162E,ORF1a:K3353R,ORF1a:L204F,ORF1a:L3606F,ORF1a:L681F,ORF1a:M3655I,ORF1a:N3537D,ORF1a:P2046L,ORF1a:P309L,ORF1a:P3504H,ORF1a:P380S,ORF1a:P971S,ORF1a:S2024L,ORF1a:S2406L,ORF1a:S4398…
182	B.1.177.16	7.93703	14.9849	1.18478	1.05564	1.32972	0.0997742	42249.9	2020-09-19	M:D3G,N:A220V,N:A308S,N:D3Y,N:E367D,N:H145Y,N:P13T,N:Q7K,N:Q9H,N:S327L,N:T166I,ORF1a:A1283V,ORF1a:A1298V,ORF1a:A3070V,ORF1a:A656V,ORF1a:E743D,ORF1a:G894S,ORF1a:H417Y,ORF1a:I300F,ORF1a:L2146F,ORF1a:L3606F,ORF1a:M3752I,ORF1a:P1640L,ORF1a:P1921S,ORF1a:P2018S,ORF1a:R1170C,ORF1a:S2500F,ORF1a:S2625F,ORF1a:S2797F,ORF1a:S3099L,ORF1a:S3885F,ORF1a:T1854I,ORF1a:T2016I,ORF1a:T3255I,ORF1a:T4304I,ORF1a:T753I,O…
183	B.1.160.24	7.96607	15.0867	1.18417	1.05568	1.3283	0.000507251	2497.4	2020-12-07	N:A376T,N:D144Y,N:M234I,N:R40C,ORF1a:A1708D,ORF1a:A2994V,ORF1a:F143-,ORF1a:K141-,ORF1a:K290N,ORF1a:M3087I,ORF1a:M85-,ORF1a:P1640S,ORF1a:P2685T,ORF1a:P3395S,ORF1a:P4197S,ORF1a:S142-,ORF1a:T1822I,ORF1a:V84-,ORF1a:V86-,ORF1b:A176S,ORF1b:E1184D,ORF1b:H346Y,ORF1b:K1141R,ORF1b:P1325S,ORF1b:P314L,ORF1b:V767L,ORF3a:Q57H,ORF3a:R30L,S:D614G,S:G1219V,S:S477N,S:Y144-
184	B.1.1.214	8.07181	15.4605	1.18368	1.05694	1.32562	49.9067	1.34171e+07	2020-06-22	E:V62F,M:A2S,N:D22Y,N:D402Y,N:G204R,N:G34W,N:M234I,N:P168S,N:P207L,N:P365S,N:R203K,N:S202C,N:T148S,N:T205I,N:T334I,N:T362I,N:T379I,ORF1a:A1352V,ORF1a:A2249V,ORF1a:A2584V,ORF1a:A2994V,ORF1a:A3143V,ORF1a:A3548V,ORF1a:A498V,ORF1a:E1413D,ORF1a:G519S,ORF1a:G82-,ORF1a:H1160Y,ORF1a:H83-,ORF1a:I2501T,ORF1a:I2873T,ORF1a:K2029N,ORF1a:L3201P,ORF1a:L3606F,ORF1a:L3644F,ORF1a:M2259I,ORF1a:M3934I,ORF1a:M85-,ORF…
185	B.1.221.3	7.9362	14.982	1.18367	1.05488	1.32817	0.0049373	14285.4	2020-09-14	E:P71L,M:H125Y,N:D377Y,N:M210I,N:P199L,N:T391I,ORF1a:G3278C,ORF1a:G989S,ORF1a:H1113Y,ORF1a:H2092Y,ORF1a:K3353R,ORF1a:L3606F,ORF1a:L3951F,ORF1a:P1803S,ORF1a:S443F,ORF1a:T753I,ORF1a:V3449F,ORF1a:V3718F,ORF1b:D2179Y,ORF1b:M620I,ORF1b:P314L,ORF1b:T1339I,ORF1b:T17I,ORF1b:T2084I,ORF1b:V345L,ORF1b:V579L,ORF3a:A23S,ORF3a:G172R,ORF3a:Q38R,ORF3a:T12I,ORF3a:T175I,ORF3a:V202L,ORF8:A65V,ORF8:P38S,S:A846V,S:D6…
186	B.1.1.220	7.58444	13.7774	1.18328	1.04901	1.33473	420.757	978118	2020-03-29	E:V62F,M:F28L,N:A252S,N:D377Y,N:D3L,N:G204L,N:G204R,N:G215C,N:G30R,N:M210I,N:P13L,N:P142S,N:P383S,N:Q418H,N:R203K,N:S187L,N:S235F,N:T205I,N:T366I,N:T391I,ORF1a:A1268V,ORF1a:A1298V,ORF1a:A1708D,ORF1a:A1812V,ORF1a:A2554V,ORF1a:A3143V,ORF1a:A3392V,ORF1a:A486V,ORF1a:A690V,ORF1a:A903V,ORF1a:D3042N,ORF1a:F3677-,ORF1a:G3278S,ORF1a:G3334S,ORF1a:G3676-,ORF1a:G445V,ORF1a:G519S,ORF1a:H110Y,ORF1a:H1113Y,ORF1…
187	B.1.588.1	7.94139	15.0002	1.18307	1.05456	1.32724	0.00104672	245209	2020-11-28	N:D401Y,N:M234I,N:S193I,ORF1a:A3143V,ORF1a:L3352F,ORF1a:T265I,ORF1b:A1609S,ORF1b:P314L,ORF1b:T2081I,ORF3a:D155Y,ORF3a:Q57H,ORF8:S24L,S:D614G,S:D80Y,S:T20I
188	B.1.177.87	7.93651	14.9831	1.18302	1.05445	1.32726	0.0369827	99502	2020-08-29	M:I52T,N:A220V,N:D22Y,N:H145Y,N:P13S,ORF1a:A2994V,ORF1a:A3497V,ORF1a:A3523V,ORF1a:E1024K,ORF1a:E37D,ORF1a:E633D,ORF1a:H110Y,ORF1a:K120N,ORF1a:K1657E,ORF1a:K3353R,ORF1a:K798N,ORF1a:L3606F,ORF1a:P2046L,ORF1a:P2046S,ORF1a:P2287S,ORF1a:P309S,ORF1a:Q3777R,ORF1a:S3885F,ORF1a:S391F,ORF1a:T1760I,ORF1a:T1881I,ORF1a:T4010I,ORF1a:T4065I,ORF1a:T4207I,ORF1a:T4304I,ORF1a:T882I,ORF1a:V1143F,ORF1b:A2222V,ORF1b:A…
189	N.9	7.9621	15.0728	1.18297	1.05481	1.32671	8.88643	5.52144e+06	2020-11-13	E:L73F,E:P71S,M:F28L,M:V23L,N:A119S,N:A12G,N:A182S,N:D128Y,N:D377Y,N:G204L,N:G204R,N:I292T,N:M234I,N:N196S,N:P383L,N:P6L,N:Q418H,N:Q70R,N:R203K,N:S180I,N:S187L,ORF1a:A1043V,ORF1a:A1298V,ORF1a:A2139V,ORF1a:A2345V,ORF1a:A2529V,ORF1a:A3143V,ORF1a:A498V,ORF1a:A872T,ORF1a:E1209D,ORF1a:E3909G,ORF1a:F3605L,ORF1a:G3072C,ORF1a:G3676S,ORF1a:G442S,ORF1a:G519S,ORF1a:G993S,ORF1a:H1113Y,ORF1a:I114T,ORF1a:I3618…
190	B.1.568	7.89649	14.8434	1.18276	1.05367	1.32767	0.00660703	2423.09	2020-11-04	N:A152S,N:P151L,N:S190I,N:S193I,ORF1a:A1997V,ORF1a:A2123V,ORF1a:A3529V,ORF1a:A541V,ORF1a:E743D,ORF1a:F143-,ORF1a:G400S,ORF1a:G519S,ORF1a:H388Y,ORF1a:K141-,ORF1a:K3353R,ORF1a:L204F,ORF1a:L2688F,ORF1a:L3606F,ORF1a:L4064I,ORF1a:M85-,ORF1a:P1921S,ORF1a:P2046L,ORF1a:P2605S,ORF1a:P3371S,ORF1a:P971S,ORF1a:R550C,ORF1a:S142-,ORF1a:T1246I,ORF1a:T1538I,ORF1a:T1567I,ORF1a:T1597I,ORF1a:T2016I,ORF1a:T224I,ORF1…
191	D.4	7.90901	14.887	1.18203	1.05337	1.32641	0.000197797	9925.5	2020-08-15	N:G204R,N:M210I,N:R203K,ORF1a:I300F,ORF1a:S610L,ORF1b:L1099F,ORF1b:P314L,ORF1b:R2257S,ORF3a:S171L,S:D614G
192	B.1.177.38	7.91963	14.924	1.18202	1.05353	1.32619	0.00257429	66025.9	2020-10-10	E:S68F,N:A220V,N:P344S,N:P365S,ORF1a:A3070V,ORF1a:A3523V,ORF1a:A498V,ORF1a:A690V,ORF1a:I3341V,ORF1a:M85-,ORF1a:P1921S,ORF1a:R398C,ORF1a:S2103F,ORF1a:S3244L,ORF1a:V84-,ORF1a:V86-,ORF1b:A1643V,ORF1b:L1351F,ORF1b:L2523F,ORF1b:M1156I,ORF1b:P2162S,ORF1b:P2633S,ORF1b:P314L,ORF1b:S2339F,ORF1b:T1404M,ORF7a:R80I,ORF7a:T39I,ORF8:P30L,S:A222V,S:C1250F,S:D614G,S:K1045N,S:L822F
193	C.17	7.93517	14.9784	1.1814	1.05334	1.32502	1.66707	5351.08	2020-06-24	N:G204R,N:G212V,N:Q389H,N:R203K,ORF1a:A3615V,ORF1a:A859V,ORF1a:D1639N,ORF1a:D3222N,ORF1a:E102K,ORF1a:G3278S,ORF1a:K2029N,ORF1a:L1507F,ORF1a:L3691S,ORF1a:P361L,ORF1a:T1246I,ORF1a:T1682I,ORF1a:T4090I,ORF1b:A1219S,ORF1b:K82N,ORF1b:P314L,ORF7b:A43S,S:A688V,S:D614G,S:H146Y,S:L452R,S:Q677H,S:S12F
194	R.2	7.91936	14.9231	1.18132	1.05305	1.32522	0.000305504	792.378	2021-01-08	N:D128Y,N:G204R,N:R203K,N:S194L,ORF1a:A1049V,ORF1a:D4085G,ORF1a:F143-,ORF1a:K1202N,ORF1a:K141-,ORF1a:L204F,ORF1a:M3752I,ORF1a:Q1592R,ORF1a:S142-,ORF1a:S3884L,ORF1b:A302S,ORF1b:P1967S,ORF1b:P314L,ORF1b:T17I,ORF8:S67F,S:A1078S,S:D1084Y,S:D614G,S:E1202Q,S:E484K,S:Q677H,S:T549A,S:T732S,S:V213L
195	B.1.221	8.36177	16.5102	1.18111	1.05933	1.31689	10.0768	2.73869e+07	2020-05-01	E:L73F,E:P71L,M:A2V,M:T208I,M:V23L,N:A35V,N:A376T,N:G204R,N:G212C,N:G215C,N:G34W,N:M234I,N:P151L,N:P199L,N:Q229H,N:Q7K,N:R203K,N:R32H,N:S193I,N:S327L,N:T205I,N:T362I,ORF1a:A1283V,ORF1a:A1397V,ORF1a:A1997V,ORF1a:A206V,ORF1a:A2129V,ORF1a:A2529V,ORF1a:A2584V,ORF1a:A2690V,ORF1a:A2710V,ORF1a:A2994V,ORF1a:A3070V,ORF1a:A540V,ORF1a:A591V,ORF1a:D1036E,ORF1a:E1024K,ORF1a:E1209D,ORF1a:F3677-,ORF1a:G3676-,OR…
196	B.1.177.17	7.88734	14.8115	1.18032	1.05189	1.32443	0.00152776	53423.7	2020-08-26	E:L73F,E:V62F,M:M109I,N:A220V,N:H145Y,N:T247I,N:T379I,ORF1a:A2584V,ORF1a:A690V,ORF1a:A903V,ORF1a:D48G,ORF1a:G442V,ORF1a:L3606F,ORF1a:L3644F,ORF1a:P2046L,ORF1a:P3359L,ORF1a:P3395S,ORF1a:R184C,ORF1a:S1102G,ORF1a:S2024L,ORF1a:S2500F,ORF1a:S3099L,ORF1a:S428N,ORF1a:S4398L,ORF1a:T1168I,ORF1a:T2836I,ORF1a:T3058I,ORF1a:T3665I,ORF1a:T4175I,ORF1a:T609I,ORF1a:V1291I,ORF1a:V3449F,ORF1a:V3718F,ORF1b:A176V,ORF…
197	B.1.1.353	7.79919	14.5065	1.1794	1.04991	1.32486	5.20515	341973	2020-12-14	M:I82S,M:N121K,N:G204R,N:M234I,N:P13T,N:R203K,N:S194L,N:S206F,N:T135I,ORF1a:A516V,ORF1a:D3042N,ORF1a:K1655N,ORF1a:R24C,ORF1a:T3058I,ORF1a:T4090I,ORF1a:T568I,ORF1b:A176S,ORF1b:G1561S,ORF1b:M2025I,ORF1b:P314L,ORF3a:A110S,ORF3a:P104L,ORF9b:H9Q,ORF9b:P3L,S:A1078T,S:A845S,S:D215H,S:D614G,S:F186S,S:L5F,S:M153T,S:N679K,S:Q677H,S:T323I
198	B.1.177.9	7.89789	14.8482	1.17937	1.05142	1.3229	0.00188945	3837.57	2020-09-24	N:A220V,N:H145Y,N:P142S,N:P168S,N:P365S,N:Q229H,ORF1a:A3497V,ORF1a:A591V,ORF1a:A690V,ORF1a:D1088N,ORF1a:D983G,ORF1a:H110Y,ORF1a:K120N,ORF1a:L3606F,ORF1a:M3621I,ORF1a:N3484H,ORF1a:P1207L,ORF1a:P1921S,ORF1a:P2079S,ORF1a:P309L,ORF1a:S2500F,ORF1a:S2535L,ORF1a:S3099L,ORF1a:S944L,ORF1a:T224I,ORF1a:T3058I,ORF1b:A440V,ORF1b:L1248F,ORF1b:P218L,ORF1b:P2321L,ORF1b:P2531S,ORF1b:P314L,ORF1b:R1315C,ORF1b:S2198…
199	AD.2.1	7.88093	14.7892	1.17903	1.05093	1.32275	0.00264344	15016.7	2020-12-07	N:A398V,N:G204R,N:R203K,ORF1a:A2344T,ORF1a:H1545Y,ORF1a:I300F,ORF1a:L1130F,ORF1a:L3606F,ORF1a:L681F,ORF1a:P1786L,ORF1b:E245D,ORF1b:M2025I,ORF1b:P314L,ORF1b:T2084I,ORF3a:T223I,S:D614G,S:G1124V
200	B.1.1.334	7.83054	14.6146	1.17826	1.04964	1.32264	0.000804805	40107.9	2020-12-31	N:A119S,N:D377Y,N:R209I,N:S194L,ORF1a:L446-,ORF1a:M85-,ORF1a:P1158L,ORF1a:R1464W,ORF1a:S279F,ORF1a:S944L,ORF1a:T1854I,ORF1a:V1143F,ORF1a:V3510I,ORF1b:P1427S,ORF1b:P314L,ORF1b:T2336I,ORF3a:L147F,ORF7b:A15S,S:D614G,S:L5F,S:P681R
201	B.1.2	8.29891	16.2796	1.17819	1.05646	1.31395	65.7652	4.44379e+06	2020-05-05	E:T9I,M:A2S,M:D209Y,M:H125Y,M:L17F,N:A182S,N:A208S,N:A414S,N:D144N,N:D144Y,N:D377Y,N:D401Y,N:D402Y,N:N8I,N:P13L,N:P199L,N:P364L,N:P364S,N:P67S,N:S194L,N:T135I,N:T205A,N:T334I,N:T366I,N:T379I,N:T391I,ORF1a:A1074V,ORF1a:A1283V,ORF1a:A206V,ORF1a:A2123V,ORF1a:A2554V,ORF1a:A2994V,ORF1a:A3143V,ORF1a:A3523V,ORF1a:A486V,ORF1a:A967V,ORF1a:D144A,ORF1a:E1209-,ORF1a:E1210-,ORF1a:E1413D,ORF1a:E754D,ORF1a:G572…
202	D.5	7.92011	14.9257	1.17795	1.0508	1.32049	0.0332963	140334	2020-11-16	N:G204R,N:P13L,N:P151L,N:R203K,N:T24I,ORF1a:A2249V,ORF1a:A2529V,ORF1a:A3143V,ORF1a:A3620V,ORF1a:A3705V,ORF1a:D992Y,ORF1a:E1142K,ORF1a:H1545Y,ORF1a:I300F,ORF1a:K1202N,ORF1a:K3353R,ORF1a:L3027F,ORF1a:L3606F,ORF1a:P2605S,ORF1a:P309L,ORF1a:P971L,ORF1a:S610L,ORF1a:T1055I,ORF1a:T1822I,ORF1a:T1854I,ORF1a:T1881I,ORF1a:T2087I,ORF1a:T4217I,ORF1a:T4304I,ORF1a:T4364I,ORF1b:A941V,ORF1b:E1184D,ORF1b:E1288D,ORF…
203	B.1.177.51	7.93633	14.9824	1.1779	1.05101	1.32011	0.349045	1.07213e+06	2020-11-02	M:A2V,N:A220V,N:A251V,N:I292T,N:Q7K,N:T141I,N:T325I,ORF1a:A1283V,ORF1a:E37D,ORF1a:H1113Y,ORF1a:H374Y,ORF1a:I1023-,ORF1a:L3606F,ORF1a:L3951F,ORF1a:Q3777R,ORF1a:S1188L,ORF1a:S2030L,ORF1a:S2625F,ORF1a:T1754I,ORF1a:T2007I,ORF1a:T2166I,ORF1b:K2557R,ORF1b:P314L,ORF1b:R2613C,ORF1b:S2338L,ORF1b:S961L,ORF1b:T1522I,ORF1b:T2537I,ORF3a:G100C,ORF3a:T175I,ORF3a:T32I,ORF6:D53G,ORF7a:A8T,ORF7a:H47Y,ORF7a:S36P,OR…
204	B.1.177.35	7.85653	14.7045	1.17737	1.04944	1.32089	0.0919751	446524	2020-10-26	N:A134V,N:A220V,N:D377Y,N:D402Y,N:P199S,N:P365L,N:P365S,N:P383L,N:P80R,N:Q229H,N:S193I,N:T271I,ORF1a:A1708D,ORF1a:A2139V,ORF1a:A2891V,ORF1a:A3548V,ORF1a:A498V,ORF1a:A656V,ORF1a:D762G,ORF1a:G728C,ORF1a:H1113Y,ORF1a:H388Y,ORF1a:H417Y,ORF1a:H83R,ORF1a:K2589R,ORF1a:K680N,ORF1a:L3606F,ORF1a:L3691S,ORF1a:M3712I,ORF1a:P1640L,ORF1a:P309L,ORF1a:P885L,ORF1a:R1464W,ORF1a:S2151G,ORF1a:S2493I,ORF1a:S3244L,ORF…
205	A.19	7.81803	14.5714	1.17688	1.04852	1.32096	0.000977238	29218.9	2020-06-20	N:A217S,N:D128Y,N:D377Y,N:D3Y,N:D402Y,N:M322I,N:P199S,N:Q83R,N:S202N,N:T205I,ORF1a:A2123V,ORF1a:A690V,ORF1a:E1413D,ORF1a:I4098V,ORF1a:K1763N,ORF1a:L1130F,ORF1a:L3338F,ORF1a:L3606F,ORF1a:P2079S,ORF1a:P2739L,ORF1a:P3767L,ORF1a:P971L,ORF1a:T1001I,ORF1a:T1597I,ORF1a:T403I,ORF1a:V3653F,ORF1b:A176V,ORF1b:A302S,ORF1b:A647S,ORF1b:D1869Y,ORF1b:D870Y,ORF1b:G170C,ORF1b:L1701F,ORF1b:S769N,ORF1b:S997P,ORF1b:T…
206	B.1.127	7.81875	14.5739	1.17575	1.04778	1.31935	0.00142207	22911.7	2020-11-02	M:D3G,N:T205I,ORF1a:A206V,ORF1a:D992Y,ORF1a:F143-,ORF1a:G82-,ORF1a:H2092Y,ORF1a:K141-,ORF1a:L3606F,ORF1a:L4037F,ORF1a:M85-,ORF1a:S142-,ORF1a:V3510F,ORF1a:V84-,ORF1a:V86-,ORF1b:A1219T,ORF1b:G1129V,ORF1b:H873R,ORF1b:P314L,ORF1b:T1173I,ORF1b:T1540I,ORF1b:T2048I,ORF3a:G174D,ORF3a:T89I,ORF3a:W131C,ORF8:S67F,S:D614G,S:M1237I,S:S477N,S:T20I
207	B.1.160.26	7.89621	14.8424	1.1755	1.04879	1.31751	0.0577446	248262	2020-10-26	E:S68F,N:A220V,N:A251V,N:A376T,N:D144Y,N:L139F,N:M234I,N:M322I,N:P383S,N:Q9H,N:T135I,N:T141I,N:T366I,ORF1a:A1283V,ORF1a:A1679V,ORF1a:A1708D,ORF1a:A2249V,ORF1a:A2529V,ORF1a:A2636V,ORF1a:A3220V,ORF1a:A486V,ORF1a:G82-,ORF1a:H110Y,ORF1a:H1113Y,ORF1a:H2092Y,ORF1a:H374Y,ORF1a:H83-,ORF1a:K3353R,ORF1a:M3087I,ORF1a:M85-,ORF1a:P2287S,ORF1a:P804S,ORF1a:P892S,ORF1a:R24C,ORF1a:S1102G,ORF1a:S505P,ORF1a:T1001I,…
208	B.1.551	7.87895	14.7823	1.17507	1.04824	1.31723	8.58346	289241	2020-11-04	M:A2S,M:H125Y,M:T208I,N:A119S,N:A251V,N:A398V,N:H145Y,N:L139F,N:R209I,N:S194L,N:S327L,N:T141I,N:T366I,N:T391I,ORF1a:A1049V,ORF1a:A1397V,ORF1a:A2344V,ORF1a:A3220V,ORF1a:A486V,ORF1a:A566V,ORF1a:A690V,ORF1a:E1142G,ORF1a:F143-,ORF1a:G645C,ORF1a:H2092Y,ORF1a:H2357Y,ORF1a:H417Y,ORF1a:K141-,ORF1a:K1895N,ORF1a:K2511N,ORF1a:K3353R,ORF1a:L1762F,ORF1a:L3606F,ORF1a:L642F,ORF1a:L681F,ORF1a:M2254I,ORF1a:M3752I…
209	B.1.177.54	7.89348	14.8329	1.17506	1.04846	1.31694	3.54432	517139	2020-09-16	M:A2V,M:M109I,N:A220V,N:A414S,N:D22G,N:R191L,N:T205I,N:T393I,ORF1a:A1049V,ORF1a:A1298V,ORF1a:A2554V,ORF1a:A3615V,ORF1a:A486V,ORF1a:A656V,ORF1a:G519S,ORF1a:G963S,ORF1a:K3353R,ORF1a:L320F,ORF1a:L3606F,ORF1a:L450F,ORF1a:M1378I,ORF1a:P748L,ORF1a:R184C,ORF1a:S2103F,ORF1a:S2193F,ORF1a:S944L,ORF1a:T1022I,ORF1a:T1542I,ORF1a:T1543I,ORF1a:T1665I,ORF1a:T2181I,ORF1a:T4175I,ORF1a:T568I,ORF1a:T891I,ORF1b:A1219…
210	B.1.258.5	7.84342	14.6591	1.17496	1.04763	1.31777	9.36484e-05	362.76	2020-09-25	N:T334I,ORF1a:E913D,ORF1a:F143-,ORF1a:H1113Y,ORF1a:I2501T,ORF1a:K141-,ORF1a:M4241I,ORF1a:S142-,ORF1a:T1001I,ORF1a:V3718F,ORF1b:A1521S,ORF1b:D1381Y,ORF1b:H1213Y,ORF1b:K1873N,ORF1b:K2557R,ORF1b:P314L,ORF1b:P976L,ORF1b:T17I,ORF1b:V711I,ORF3a:Q185H,ORF3a:T175I,S:D614G,S:H69-,S:L189F,S:L5F,S:N439K,S:S12F,S:V70-,S:V772I
211	V.1	7.8091	14.5406	1.17392	1.04641	1.31697	0.0413029	52007.2	2020-10-15	N:A220V,N:A55S,N:P13S,ORF1a:A1049V,ORF1a:A1812V,ORF1a:L3606F,ORF1a:T1638I,ORF1a:T1682I,ORF1a:T3750I,ORF1a:T4087I,ORF1b:A869V,ORF1b:P314L,ORF1b:P976L,ORF3a:V163I,ORF7a:Q62*,S:A222V,S:D614G,S:P251L,S:R21I
212	B.1.177.27	7.76707	14.3962	1.17386	1.04572	1.31771	0.00163359	1978.36	2020-10-26	N:A220V,N:P383S,ORF1a:D1933A,ORF1a:G519S,ORF1a:K1202N,ORF1a:M3221I,ORF1a:R207C,ORF1b:P314L,ORF1b:T1173I,ORF3a:G100C,ORF3a:L41F,ORF3a:S216P,ORF7a:P84S,S:A222V,S:A688V,S:D138Y,S:D614G,S:M1229I,S:Q613H,S:T22I
213	B.1.258.23	7.78644	14.4627	1.17365	1.04588	1.31703	5.40027e-05	80.4989	2020-12-14	N:P67S,N:T334I,ORF1a:I2501T,ORF1a:M4241I,ORF1a:R73C,ORF1b:A1521S,ORF1b:H1213Y,ORF1b:P314L,ORF1b:P976L,ORF1b:T1774I,ORF1b:V711I,ORF3a:L108F,ORF3a:Q185H,ORF7a:I3T,ORF8:L60F,S:D614G,S:H69-,S:L189F,S:N439K,S:V70-,S:V772I
214	B.1.177.77	7.97982	15.135	1.17347	1.04868	1.31311	0.63074	2.98242e+06	2020-09-19	E:L73F,E:S68F,M:V70F,N:A220V,N:A398V,N:D128Y,N:D402Y,N:G34W,N:M234I,N:T141I,N:T366I,ORF1a:A3070V,ORF1a:A3620V,ORF1a:A3623S,ORF1a:A540V,ORF1a:A967V,ORF1a:D2980A,ORF1a:D335N,ORF1a:G445V,ORF1a:H374Y,ORF1a:I1128V,ORF1a:K1202N,ORF1a:K1247N,ORF1a:K2622N,ORF1a:L3338F,ORF1a:L642F,ORF1a:L681F,ORF1a:P1921S,ORF1a:P309L,ORF1a:P4220S,ORF1a:Q998H,ORF1a:R24C,ORF1a:S2797F,ORF1a:S443F,ORF1a:S944L,ORF1a:T2087I,ORF…
215	B.1.177.85	7.82017	14.5788	1.17336	1.0462	1.31596	0.105639	46340.3	2020-11-07	E:T30I,M:L29F,N:A220V,N:D3Y,N:P142S,N:Q418H,ORF1a:A1082T,ORF1a:A2129V,ORF1a:G728C,ORF1a:G989V,ORF1a:K3353R,ORF1a:L3606F,ORF1a:P1692S,ORF1a:P3952S,ORF1a:P804S,ORF1a:R184C,ORF1a:S2024L,ORF1a:S2193F,ORF1a:S2535L,ORF1a:T1001I,ORF1a:T1543I,ORF1a:T1597I,ORF1a:T753I,ORF1b:A1643V,ORF1b:A302S,ORF1b:A520V,ORF1b:A941V,ORF1b:D295Y,ORF1b:K82R,ORF1b:P1567L,ORF1b:P314L,ORF1b:Q1546H,ORF1b:V1271L,ORF3a:H78Y,ORF3a…
216	B.1.177.36	7.81944	14.5763	1.17335	1.04618	1.31597	0.000951488	12271.5	2020-10-28	N:A220V,N:P365S,N:S193I,N:T334I,ORF1a:A1043V,ORF1a:E754D,ORF1a:K3353R,ORF1a:S2103F,ORF1a:T1567I,ORF1b:A1521S,ORF1b:A2268V,ORF1b:G1129V,ORF1b:H1550Y,ORF1b:K1873N,ORF1b:K82R,ORF1b:L629F,ORF1b:M2322I,ORF1b:P314L,S:A222V,S:D614G,S:H655Y
217	B.1.177.72	7.82757	14.6043	1.17252	1.04575	1.31465	0.237541	120333	2020-11-10	E:L21F,M:D209Y,M:H125Y,M:M109I,N:A220V,N:A376T,N:A398V,N:D377Y,N:H145Y,N:P365L,N:P383L,N:Q7K,N:T393I,ORF1a:A2994V,ORF1a:A3209V,ORF1a:A656V,ORF1a:A690V,ORF1a:E913D,ORF1a:F143-,ORF1a:G4203S,ORF1a:G519S,ORF1a:I2230T,ORF1a:I2501T,ORF1a:K141-,ORF1a:K2200N,ORF1a:L3606F,ORF1a:L3711F,ORF1a:L446F,ORF1a:L454F,ORF1a:L92F,ORF1a:M85-,ORF1a:N3537D,ORF1a:P1692S,ORF1a:P271S,ORF1a:P3952S,ORF1a:S1188L,ORF1a:S142-,…
218	B.1.160	8.34013	16.4306	1.17252	1.05313	1.30543	21.5502	3.05e+07	2020-07-01	M:H125Y,M:I52T,N:A182S,N:A251V,N:A376T,N:A398V,N:A55S,N:D103Y,N:D128Y,N:D377Y,N:D3Y,N:D401Y,N:E367D,N:G204R,N:H145Y,N:L139F,N:M234I,N:P168S,N:P199S,N:P383L,N:P383S,N:Q389H,N:Q7K,N:Q9H,N:R203K,N:R385K,N:S194L,N:S202N,N:S327L,N:T135I,N:T141I,N:T205I,N:T271I,N:T362I,N:V72I,ORF1a:A1043V,ORF1a:A1352V,ORF1a:A1397V,ORF1a:A2994V,ORF1a:A3070V,ORF1a:A3220V,ORF1a:A3615V,ORF1a:A3620V,ORF1a:A498V,ORF1a:A591V,…
219	B.1.177.20	7.81705	14.568	1.17249	1.04557	1.31481	0.00163436	17020.6	2020-09-18	M:H125Y,N:A220V,N:P365L,N:P383S,N:T362I,N:T379I,ORF1a:A1049V,ORF1a:A3454V,ORF1a:H374Y,ORF1a:I114T,ORF1a:I2490T,ORF1a:K3353R,ORF1a:K3577N,ORF1a:K734R,ORF1a:L2062F,ORF1a:L3606F,ORF1a:L3951F,ORF1a:L642F,ORF1a:P1640L,ORF1a:P1921S,ORF1a:P2605S,ORF1a:P271S,ORF1a:Q4100H,ORF1a:S2242F,ORF1a:S2625F,ORF1a:S944L,ORF1a:T1840I,ORF1a:T1881I,ORF1b:A1291S,ORF1b:G2610C,ORF1b:I1598V,ORF1b:K798R,ORF1b:K82R,ORF1b:P26…
220	W.2	7.7871	14.4649	1.17248	1.04511	1.31538	0.00504377	76614.9	2020-10-27	N:A220V,N:D144Y,N:T296I,ORF1a:A2529V,ORF1a:A903V,ORF1a:G82-,ORF1a:H83-,ORF1a:L2609F,ORF1a:L3606F,ORF1a:M85-,ORF1a:P1640S,ORF1a:P1786L,ORF1a:S610L,ORF1a:V84-,ORF1a:V86-,ORF1b:A1643V,ORF1b:A941V,ORF1b:H1979Y,ORF1b:P1727L,ORF1b:P314L,ORF1b:S1893F,ORF1b:T1511I,ORF1b:V2073L,ORF3a:L52F,ORF3a:Q38P,ORF6:D53Y,ORF8:S67F,S:A222V,S:D614G,S:H69-,S:L5F,S:P1263L,S:P812S,S:T20I,S:V70-
221	AD.2	7.81725	14.5687	1.17231	1.04545	1.31455	18.6159	137133	2020-08-02	E:P71L,E:S68F,M:A2S,N:A398V,N:D144N,N:D377Y,N:G204R,N:H145Y,N:M210I,N:P383L,N:Q7K,N:R203K,N:S327L,N:T205I,ORF1a:A3497V,ORF1a:E633D,ORF1a:F143-,ORF1a:G445V,ORF1a:H110Y,ORF1a:I114T,ORF1a:I300F,ORF1a:K141-,ORF1a:K292N,ORF1a:K3353R,ORF1a:L3606F,ORF1a:L642F,ORF1a:N1871S,ORF1a:P1786L,ORF1a:P3359S,ORF1a:Q607H,ORF1a:S142-,ORF1a:S1534I,ORF1a:S2024L,ORF1a:S2103F,ORF1a:T224I,ORF1a:T2274I,ORF1a:T4065I,ORF1a:…
222	B.1.177.32	7.87821	14.7798	1.1723	1.04638	1.31337	6.06727	2.16378e+06	2020-09-29	E:V62F,M:A2V,M:H125Y,N:A220V,N:A376T,N:M234I,N:P344L,N:P6L,N:Q418H,N:T366I,ORF1a:A1812V,ORF1a:A1997V,ORF1a:A2123V,ORF1a:A2584V,ORF1a:A3070V,ORF1a:A3529V,ORF1a:D1547Y,ORF1a:I1525V,ORF1a:I2663V,ORF1a:K2511N,ORF1a:K3353R,ORF1a:L1762F,ORF1a:L2869F,ORF1a:L3606F,ORF1a:L4182F,ORF1a:L758V,ORF1a:M3655V,ORF1a:P2018S,ORF1a:P2221S,ORF1a:P271S,ORF1a:P309L,ORF1a:P3359L,ORF1a:P3395S,ORF1a:P3952S,ORF1a:P748L,ORF…
223	A.23	7.79773	14.5015	1.17213	1.04504	1.31468	0.0974299	42964.9	2020-08-15	N:P364L,N:S202N,ORF1a:A591V,ORF1a:G989V,ORF1a:K2589R,ORF1a:K3353R,ORF1a:L1130F,ORF1a:L3667F,ORF1a:M3655I,ORF1a:M3862I,ORF1a:Q2563H,ORF1a:S3099L,ORF1a:T3750I,ORF1a:T891I,ORF1a:V2149F,ORF1a:V86F,ORF1b:A2431V,ORF1b:D131Y,ORF1b:D729Y,ORF1b:I1987V,ORF1b:L2213F,ORF1b:M1499I,ORF1b:P1570L,ORF1b:Q2070H,ORF1b:T284I,ORF3a:L85F,ORF3a:P240S,ORF3a:Q57H,ORF3a:S171L,ORF3a:S40L,ORF3a:V13L,ORF7a:V24F,ORF7a:V71L,OR…
224	B.1.1.182	7.71495	14.2181	1.1719	1.0436	1.31598	0.000105668	21391.9	2020-09-14	N:G204R,N:R203K,N:T135I,ORF1a:A2584V,ORF1a:A3755S,ORF1a:D3042N,ORF1a:D3222N,ORF1a:L590F,ORF1a:R1628C,ORF1a:T1637I,ORF1a:T3579I,ORF1b:D1381Y,ORF1b:K469N,ORF1b:P314L,ORF3a:G224C,S:D614G
225	B.1.177.49	7.76144	14.3769	1.17104	1.04375	1.31386	1.20393	421333	2020-12-28	N:A220V,N:D401Y,N:P365S,ORF1a:A2554V,ORF1a:L1507F,ORF1a:S2500F,ORF1a:S443F,ORF1b:P1936S,ORF1b:P314L,ORF8:V62L,S:A222V,S:D614G,S:H69-,S:L54F,S:V70-
226	B.1.160.19	7.77846	14.4353	1.1709	1.04392	1.31332	0.000584566	19081.4	2020-12-28	N:A376T,N:M234I,ORF1a:E233G,ORF1a:M3087I,ORF1b:A176S,ORF1b:E1184D,ORF1b:K1141R,ORF1b:M1677I,ORF1b:P314L,ORF1b:V767L,ORF3a:Q57H,ORF8:R52I,S:D614G,S:S477N
227	B.1.177.57	7.80636	14.5312	1.17026	1.04392	1.31188	0.0194155	266125	2020-08-24	N:A220V,N:G30R,N:P168S,N:P365S,N:R32H,ORF1a:A1352V,ORF1a:A2529V,ORF1a:A2554V,ORF1a:A656V,ORF1a:E3909G,ORF1a:G1125C,ORF1a:G2035R,ORF1a:K1305N,ORF1a:K3353R,ORF1a:L3606F,ORF1a:P1158S,ORF1a:P1862S,ORF1a:Q663K,ORF1a:R3993H,ORF1a:S2500F,ORF1a:S428N,ORF1a:T1055I,ORF1a:T1246I,ORF1a:T2007I,ORF1a:T2181I,ORF1a:T2300I,ORF1a:T2836I,ORF1a:T4249I,ORF1a:T609I,ORF1a:V2061F,ORF1a:V3653F,ORF1a:Y3722C,ORF1b:A241V,OR…
228	B.1.177.21	7.79652	14.4973	1.16978	1.04345	1.31141	0.279097	615052	2020-08-24	N:A220V,N:D128Y,N:D377Y,N:Q9H,N:R191L,N:T165I,ORF1a:A1043V,ORF1a:A3454V,ORF1a:A3620V,ORF1a:A3623S,ORF1a:A541V,ORF1a:E3909G,ORF1a:G82-,ORF1a:H110Y,ORF1a:H1160Y,ORF1a:H83-,ORF1a:I3618V,ORF1a:K1247N,ORF1a:K798N,ORF1a:L1507F,ORF1a:L2688F,ORF1a:M1378I,ORF1a:M85-,ORF1a:P1158L,ORF1a:P80S,ORF1a:P971L,ORF1a:Q3777R,ORF1a:R207C,ORF1a:R24C,ORF1a:S2406L,ORF1a:S2625F,ORF1a:S318L,ORF1a:S505P,ORF1a:T1496I,ORF1a:…
229	B.1.177.28	7.78688	14.4642	1.1694	1.04305	1.31106	0.0187625	105521	2020-12-08	N:A220V,ORF1a:I2501T,ORF1a:L4037F,ORF1a:L681F,ORF1a:M4241I,ORF1a:S2030L,ORF1a:T265I,ORF1a:V86-,ORF1b:A1525S,ORF1b:A2268V,ORF1b:K1383R,ORF1b:P1427S,ORF1b:P314L,ORF1b:P976L,ORF1b:V2073L,ORF3a:Q185H,ORF8:T26I,S:A222V,S:D614G,S:S12F,S:T859I
230	B.1.517	7.81108	14.5475	1.16934	1.04338	1.31051	0.00216853	26240.7	2020-08-31	E:S68F,E:T30I,M:H125Y,M:L124F,M:R44S,N:A414S,N:D22Y,N:R195I,N:S206F,N:T135I,N:T141I,ORF1a:A1049V,ORF1a:A1298V,ORF1a:A2529V,ORF1a:A2584V,ORF1a:A2891T,ORF1a:A3523V,ORF1a:A3548V,ORF1a:A516V,ORF1a:A690V,ORF1a:A903V,ORF1a:D2980G,ORF1a:D935G,ORF1a:E754D,ORF1a:F143-,ORF1a:G442S,ORF1a:G82-,ORF1a:G989V,ORF1a:H2092Y,ORF1a:H374Y,ORF1a:H388Y,ORF1a:H83-,ORF1a:K141-,ORF1a:K2622N,ORF1a:K3832N,ORF1a:K680N,ORF1a:…
231	B.1.1.335	7.74698	14.3274	1.16924	1.04233	1.3116	0.0001703	1561.66	2020-06-27	E:T9I,N:D377Y,N:M234I,N:P199L,N:P364L,N:P67S,N:T205I,N:T334I,ORF1a:A3615V,ORF1a:A498V,ORF1a:F190L,ORF1a:G445-,ORF1a:I4205V,ORF1a:K1202N,ORF1a:K3353R,ORF1a:L3352F,ORF1a:L446-,ORF1a:M3221I,ORF1a:P2260L,ORF1a:T1240I,ORF1a:T265I,ORF1a:T3202M,ORF1a:T3459M,ORF1a:V3653F,ORF1b:A2431V,ORF1b:A520V,ORF1b:A788V,ORF1b:D1183Y,ORF1b:N1653D,ORF1b:P218L,ORF1b:P2612L,ORF1b:P314L,ORF1b:R2613C,ORF1b:R2613N,ORF3a:A11…
232	B.1.258.21	7.77488	14.423	1.16923	1.04275	1.31105	0.0116783	80170.4	2020-11-09	N:A152S,N:P365S,N:R203K,N:T391I,ORF1a:I2501T,ORF1a:K292N,ORF1a:L3606F,ORF1a:M4241I,ORF1a:S3244L,ORF1a:T2106I,ORF1a:T436I,ORF1b:A1521S,ORF1b:G1362R,ORF1b:H1213Y,ORF1b:P1223S,ORF1b:P314L,ORF1b:S2339F,ORF1b:V711I,ORF3a:A72S,ORF6:D61Y,ORF7a:H47Y,ORF7a:T120I,ORF7b:T40I,ORF8:A65V,ORF8:Q27*,ORF8:R52I,S:D614G,S:H69-,S:L18F,S:N439K,S:Q613H,S:S98F,S:T95I,S:V70-
233	B.1.362.2	7.73976	14.3027	1.16912	1.04214	1.31158	0.00064493	16608.3	2020-09-16	M:H125Y,M:V23L,N:H145Y,N:S194L,N:T366I,ORF1a:A3523V,ORF1a:D203N,ORF1a:D2980G,ORF1a:F143-,ORF1a:K141-,ORF1a:L3116F,ORF1a:L3606F,ORF1a:L4037F,ORF1a:P2046L,ORF1a:P2605S,ORF1a:S142-,ORF1a:S2900L,ORF1a:S3885F,ORF1a:T1682I,ORF1a:T265I,ORF1a:T346I,ORF1a:T891I,ORF1a:V366I,ORF1b:A520V,ORF1b:A941V,ORF1b:D1746Y,ORF1b:D2090Y,ORF1b:H1213Y,ORF1b:K2557R,ORF1b:L1248F,ORF1b:M1499I,ORF1b:P1452L,ORF1b:P1967S,ORF1b:…
234	B.1.177.19	7.78225	14.4483	1.16902	1.04272	1.31061	0.003982	20649.6	2020-09-09	M:A2V,N:A220V,N:A252S,N:H145Y,N:R195I,N:T141I,ORF1a:A2388V,ORF1a:A2554V,ORF1a:A656V,ORF1a:E102K,ORF1a:G445V,ORF1a:G519S,ORF1a:L92F,ORF1a:M3862I,ORF1a:N2405S,ORF1a:P2046L,ORF1a:P927L,ORF1a:S944L,ORF1a:T1001I,ORF1a:T1242I,ORF1a:T1854I,ORF1a:T4304I,ORF1b:K2557R,ORF1b:K82R,ORF1b:L1220F,ORF1b:M1499I,ORF1b:M2269I,ORF1b:M620I,ORF1b:P1427L,ORF1b:P1427S,ORF1b:P314L,ORF1b:R1605K,ORF1b:S1273L,ORF1b:T2165M,O…
235	B.1.36.2	7.70238	14.1754	1.1688	1.04135	1.31186	0.0610703	26065.7	2020-10-14	N:A398V,N:R203M,N:S194L,ORF1a:A690V,ORF1a:G519S,ORF1a:H1160Y,ORF1a:K798N,ORF1a:Q607H,ORF1a:T3255A,ORF1a:V2061F,ORF1a:V561A,ORF1b:A176V,ORF1b:A2028S,ORF1b:P314L,ORF1b:T1540I,ORF3a:A110V,ORF3a:G224C,ORF3a:Q185H,ORF3a:Q57H,ORF3a:R68I,ORF7a:Q62*,S:A771S,S:D614G,S:G1167V,S:P1263T
236	B.1.177.40	7.78857	14.47	1.16851	1.04248	1.30978	0.197834	324232	2020-10-26	E:P71L,N:A134V,N:A220V,N:L139F,N:P13L,N:P199L,N:P365S,N:Q389H,N:R203K,ORF1a:A2529V,ORF1a:A3623S,ORF1a:A3924V,ORF1a:E3608D,ORF1a:G2035R,ORF1a:G3278S,ORF1a:H110Y,ORF1a:L1507F,ORF1a:L2609F,ORF1a:L3606F,ORF1a:P1640L,ORF1a:P1803S,ORF1a:P271S,ORF1a:R3993C,ORF1a:S2024L,ORF1a:S2242F,ORF1a:S4398L,ORF1a:T1242I,ORF1a:T1597I,ORF1a:T1682I,ORF1a:T1754I,ORF1a:T346I,ORF1a:T4355I,ORF1a:T814I,ORF1a:T891I,ORF1a:V37…
237	B.1.177.11	7.73246	14.2778	1.16832	1.04149	1.31059	0.0016399	81778.3	2020-09-14	N:A220V,N:D377Y,N:P365S,N:S327L,ORF1a:A3571V,ORF1a:A3620V,ORF1a:H83R,ORF1a:K3832N,ORF1a:L2609F,ORF1a:L3606F,ORF1a:P1640L,ORF1a:P1692S,ORF1a:P1921S,ORF1a:P2018S,ORF1a:P971S,ORF1a:Q3859H,ORF1a:S1102G,ORF1a:S2797F,ORF1a:S443F,ORF1a:S944L,ORF1a:T1543I,ORF1a:T2016I,ORF1a:T3058I,ORF1a:T4090I,ORF1b:L2523F,ORF1b:P314L,ORF1b:Q2635H,ORF1b:R2613C,ORF1b:V1271L,ORF3a:A54V,ORF3a:Q57H,ORF3a:T175I,ORF3a:V13L,ORF…
238	B.1.1.333	7.73534	14.2877	1.16822	1.04147	1.31039	0.331652	101758	2020-11-19	N:G204R,N:M210I,N:R203K,N:S327L,N:T379I,ORF1a:A1679V,ORF1a:A3209V,ORF1a:A3497V,ORF1a:A591V,ORF1a:A859V,ORF1a:D992Y,ORF1a:E37D,ORF1a:E743D,ORF1a:G3541R,ORF1a:G989V,ORF1a:K3353R,ORF1a:L3116F,ORF1a:L3606F,ORF1a:L4182F,ORF1a:M3752I,ORF1a:P309L,ORF1a:P3952S,ORF1a:Q663K,ORF1a:R24C,ORF1a:S2083N,ORF1a:S2797F,ORF1a:S443P,ORF1a:T1168I,ORF1a:T1567I,ORF1a:T2648I,ORF1a:T3255I,ORF1a:T999I,ORF1a:V1291F,ORF1a:V1…
239	B.1.160.31	7.75719	14.3623	1.16816	1.04177	1.30989	0.0158587	99936.4	2020-11-06	N:A251V,N:A376T,N:M234I,N:M322I,N:T362I,N:T379I,ORF1a:A1997V,ORF1a:A3070V,ORF1a:A3143V,ORF1a:A3456S,ORF1a:A3523V,ORF1a:D2980N,ORF1a:G442S,ORF1a:H110Y,ORF1a:K3353R,ORF1a:M3087I,ORF1a:P1786L,ORF1a:P271S,ORF1a:P892S,ORF1a:Q4100H,ORF1a:S1587L,ORF1a:T2158I,ORF1a:T3058I,ORF1a:T4083M,ORF1b:A176S,ORF1b:E1184D,ORF1b:I1598V,ORF1b:K1141R,ORF1b:L1504F,ORF1b:P314L,ORF1b:R1315C,ORF1b:S2338L,ORF1b:V767L,ORF3a:D…
240	B.1.1.163	7.65758	14.0235	1.16743	1.03973	1.31082	9.46208	1.55635e+06	2020-06-02	M:H125Y,N:G204R,N:Q389H,N:Q418H,N:R203K,N:T135I,N:T391I,ORF1a:A3548V,ORF1a:E972K,ORF1a:F143-,ORF1a:K141-,ORF1a:L1145F,ORF1a:L3606F,ORF1a:L450F,ORF1a:L92F,ORF1a:P1207L,ORF1a:P2046L,ORF1a:P2221S,ORF1a:P271S,ORF1a:P3952S,ORF1a:P971L,ORF1a:Q3777R,ORF1a:Q607H,ORF1a:Q998H,ORF1a:S1188L,ORF1a:S142-,ORF1a:S2797F,ORF1a:T1881I,ORF1a:T2300I,ORF1a:V3653F,ORF1b:A176V,ORF1b:A2132V,ORF1b:E735D,ORF1b:G1129C,ORF1b…
241	B.1.258	8.10757	15.588	1.1673	1.04635	1.30224	42.6132	3.62801e+07	2020-04-16	E:T30I,E:T9I,M:V23L,N:A182S,N:A414S,N:D128Y,N:D144Y,N:D348H,N:D377Y,N:D3Y,N:G34W,N:M234I,N:P13L,N:P142S,N:P199L,N:P199S,N:P364S,N:P383L,N:P383S,N:P6L,N:Q389H,N:R195I,N:R209I,N:S180I,N:S187L,N:S190G,N:S193I,N:S37P,N:T296I,N:T391I,ORF1a:A1043V,ORF1a:A1049V,ORF1a:A1397V,ORF1a:A3070V,ORF1a:A3143V,ORF1a:A3209V,ORF1a:A3220V,ORF1a:A3456V,ORF1a:A591V,ORF1a:A656V,ORF1a:D1639N,ORF1a:D2980G,ORF1a:E37D,ORF1a…
242	AM.3	7.60066	13.8318	1.16711	1.03862	1.3115	1.54907e-05	65.2261	2020-11-12	N:D3Y,N:G204R,N:K127R,N:R203K,ORF1a:H83R,ORF1a:Q526K,ORF1b:I235T,ORF1b:K2557R,ORF1b:P314L,ORF1b:Y1072F,ORF3a:T223I,ORF3a:Y154H,ORF8:S67F,S:D614G
243	B.1.258.11	7.71327	14.2124	1.1669	1.04025	1.30897	0.00571951	54909.2	2020-09-21	E:L73F,M:V70I,N:D377Y,N:P142S,N:S180I,N:S37P,N:T247I,N:T366I,ORF1a:A2584V,ORF1a:A4357V,ORF1a:A690V,ORF1a:D935G,ORF1a:G400D,ORF1a:H2092Y,ORF1a:I2010T,ORF1a:I2501T,ORF1a:K2622N,ORF1a:K292N,ORF1a:K3353R,ORF1a:L3930F,ORF1a:L4064F,ORF1a:M1378I,ORF1a:M3934I,ORF1a:M4241I,ORF1a:P1054L,ORF1a:P1977L,ORF1a:P2605S,ORF1a:P271S,ORF1a:P3371S,ORF1a:P971S,ORF1a:S1733F,ORF1a:S2493I,ORF1a:S443F,ORF1a:T1881I,ORF1a:T…
244	B.1.177.3	7.69036	14.1345	1.16673	1.03978	1.30919	5.9987e-05	1182.4	2020-09-16	N:A220V,N:R191L,ORF1a:A3070V,ORF1a:A486V,ORF1a:K3353R,ORF1a:L3606F,ORF1a:S2193F,ORF1a:T1168I,ORF1a:T3058I,ORF1a:V2027L,ORF1a:V3718F,ORF1b:A1798S,ORF1b:A440V,ORF1b:P314L,ORF1b:S2338L,ORF9b:T83I,S:A222V,S:D614G
245	B.1.177.52	7.75128	14.3421	1.16645	1.04054	1.3076	0.494603	353439	2020-09-28	E:L73F,N:A220V,N:G204R,N:G34W,N:L139F,N:P365S,N:R203K,N:T362I,ORF1a:A2891V,ORF1a:A3497V,ORF1a:A3705V,ORF1a:G519S,ORF1a:H417Y,ORF1a:I476V,ORF1a:K120N,ORF1a:K3353R,ORF1a:L2688F,ORF1a:L3338F,ORF1a:L3606F,ORF1a:L3644F,ORF1a:M1586I,ORF1a:M3934I,ORF1a:P1158L,ORF1a:P1158S,ORF1a:P1541S,ORF1a:P1640L,ORF1a:P1803S,ORF1a:P361L,ORF1a:P4197S,ORF1a:P748L,ORF1a:P765S,ORF1a:S1905F,ORF1a:S2224F,ORF1a:S2500F,ORF1a:…
246	B.1.177.56	7.74884	14.3338	1.16558	1.03992	1.30643	0.0140915	240073	2020-08-21	N:A220V,N:G18V,N:N11S,N:P13S,N:P168S,N:P199S,N:S327L,N:T379I,ORF1a:A1812V,ORF1a:A2554V,ORF1a:A498V,ORF1a:E37D,ORF1a:F143-,ORF1a:G1125C,ORF1a:G3072C,ORF1a:H2092Y,ORF1a:K1202N,ORF1a:K141-,ORF1a:L1507F,ORF1a:L3352F,ORF1a:L3606F,ORF1a:L3951F,ORF1a:P1158L,ORF1a:P1862S,ORF1a:P361L,ORF1a:S1188L,ORF1a:S142-,ORF1a:S3884L,ORF1a:T1055I,ORF1a:T224I,ORF1a:T4355I,ORF1a:T999I,ORF1b:A2028S,ORF1b:A2431V,ORF1b:D21…
247	B.1.177.50	7.76523	14.3899	1.16557	1.04016	1.3061	3.35113	1.68803e+06	2020-08-12	E:P71L,E:T30I,M:M109I,N:A220V,N:G204R,N:G25C,N:G30R,N:P365L,N:P365S,N:P383L,N:Q7K,N:S2Y,N:T24I,ORF1a:A1043V,ORF1a:A1352V,ORF1a:A2891V,ORF1a:A3497V,ORF1a:A3548V,ORF1a:D1933A,ORF1a:D4165G,ORF1a:E2551D,ORF1a:F3677-,ORF1a:G3072C,ORF1a:G3676-,ORF1a:G442S,ORF1a:I4098V,ORF1a:K399R,ORF1a:L3606F,ORF1a:L450F,ORF1a:P1692S,ORF1a:P3359S,ORF1a:P3952S,ORF1a:P971S,ORF1a:R3993L,ORF1a:S1905F,ORF1a:S318L,ORF1a:S367…
248	B.1.36.21	7.68739	14.1245	1.16475	1.03842	1.30645	0.00852766	50594.6	2020-10-28	E:L73F,E:S68F,N:M234I,N:P168S,N:S194L,ORF1a:A1352T,ORF1a:A1938S,ORF1a:A2080-,ORF1a:A903V,ORF1a:C2064-,ORF1a:D2060-,ORF1a:D2074-,ORF1a:E2063-,ORF1a:E2070-,ORF1a:F143-,ORF1a:F3677-,ORF1a:F685S,ORF1a:G2035R,ORF1a:G2073-,ORF1a:G3676-,ORF1a:G82-,ORF1a:H1160Y,ORF1a:H83-,ORF1a:I2010T,ORF1a:I2057-,ORF1a:I2075-,ORF1a:K141-,ORF1a:K2059-,ORF1a:K3353R,ORF1a:K623Q,ORF1a:L2062-,ORF1a:L3606F,ORF1a:M85-,ORF1a:N2…
249	B.1.258.18	7.64324	13.9751	1.16473	1.03772	1.30728	0.000133066	3521.28	2020-10-15	N:P168S,ORF1a:I2501T,ORF1a:M4241I,ORF1a:T1055I,ORF1a:T4088I,ORF1a:V3718F,ORF1b:A1521S,ORF1b:H1213Y,ORF1b:P314L,ORF1b:T1404M,ORF1b:V711I,ORF3a:L108F,ORF3a:Q185H,ORF3a:T32I,ORF7b:F19L,ORF8:I9T,S:D614G,S:H69-,S:N439K,S:V62I,S:V70-
250	B.1.160.8	7.66609	14.0523	1.16459	1.03798	1.30664	0.0106379	34038.3	2020-10-05	N:A376T,N:D3Y,N:M234I,N:P199S,ORF1a:A3220V,ORF1a:G82-,ORF1a:H110Y,ORF1a:H83-,ORF1a:K3832N,ORF1a:L2688F,ORF1a:L3606F,ORF1a:M1378I,ORF1a:M3087I,ORF1a:M85-,ORF1a:P309L,ORF1a:T1754I,ORF1a:T2906I,ORF1a:V1550F,ORF1a:V84-,ORF1a:V86-,ORF1b:A176S,ORF1b:E1184D,ORF1b:K1141R,ORF1b:L1504F,ORF1b:M2322I,ORF1b:P314L,ORF1b:R2308C,ORF1b:R2613N,ORF1b:T797I,ORF1b:V767L,ORF3a:L147F,ORF3a:Q57H,ORF3a:R68I,ORF3a:S253F,O…
251	V.2	7.61966	13.8956	1.16442	1.03714	1.30732	0.000263844	8022.31	2020-11-05	M:V70F,N:A220V,ORF1a:A656V,ORF1a:K3353R,ORF1a:M3934I,ORF1b:P314L,ORF1b:V1760I,ORF3a:A110V,ORF3a:V163I,ORF7a:E121*,S:A222V,S:D614G,S:M1237I
252	C.31	7.64742	13.9892	1.16441	1.03757	1.30675	6.37558e-05	270.892	2020-10-27	N:A55S,N:D3Y,N:G18S,N:G204R,N:R203K,ORF1a:G3278S,ORF1a:L3338F,ORF1a:L3606F,ORF1a:P2046S,ORF1a:Q3777R,ORF1a:T1246I,ORF1a:T1822I,ORF1a:T2152I,ORF1b:K2557R,ORF1b:L1681F,ORF1b:L2213F,ORF1b:P1095S,ORF1b:P314L,ORF1b:P970L,ORF1b:R2308C,ORF1b:R2652S,ORF1b:T1637I,ORF1b:T2537I,ORF3a:A99S,ORF3a:T223N,ORF8:V62L,ORF9b:R13L,S:A67S,S:D614G,S:E309Q,S:I119V,S:K1073N,S:S98F
253	B.1.1.465	7.6514	14.0026	1.16375	1.0372	1.30575	0.000224345	3945.55	2020-04-23	N:D3L,N:G204R,N:R203K,N:S235F,ORF1a:A1708D,ORF1a:D1036E,ORF1a:F3677-,ORF1a:G3676-,ORF1a:L3644F,ORF1a:S3675-,ORF1a:T1001I,ORF1b:K1383R,ORF1b:P314L,ORF3a:L15F,ORF8:Q27*,ORF8:R52I,ORF8:Y73C,S:A570D,S:D614G,S:N501Y,S:P681H,S:T716I
254	B.1.258.3	7.59492	13.8125	1.16327	1.03599	1.30618	1.26579	373414	2020-08-09	E:S68F,M:I48V,M:I82T,N:D128Y,N:D144Y,N:D377Y,N:D402Y,N:Q418H,N:Q9H,N:R209K,N:T205I,ORF1a:A1283V,ORF1a:A516V,ORF1a:D1547Y,ORF1a:F143-,ORF1a:G400D,ORF1a:H2092Y,ORF1a:I2501T,ORF1a:K141-,ORF1a:K3839R,ORF1a:L2609F,ORF1a:L3606F,ORF1a:L3776F,ORF1a:L4037F,ORF1a:M3934I,ORF1a:M902V,ORF1a:P2046L,ORF1a:Q1813H,ORF1a:S142-,ORF1a:S2132G,ORF1a:S2224F,ORF1a:S2535L,ORF1a:S279F,ORF1a:T1168I,ORF1a:T1542I,ORF1a:T1754…
255	B.1.486	7.59015	13.7965	1.16305	1.03577	1.30598	6.62033e-06	75.4377	2020-04-28	E:T30I,M:A2V,M:H125Y,ORF1a:A3070V,ORF1a:I201V,ORF1a:T265I,ORF1b:P314L,ORF1b:S2563A,ORF1b:T1038I,ORF3a:Q57H,ORF7a:S83L,S:D614G,S:E484K,S:G142-,S:I870V,S:L141-,S:N501Y,S:P9L,S:S494P,S:T478K,S:V143-,S:Y144-,S:Y144F
256	B.1.177.24	7.61177	13.8691	1.16247	1.03573	1.30473	0.00328624	46797.5	2020-08-31	N:A220V,N:P383L,ORF1a:A1049V,ORF1a:H417Y,ORF1a:L2869F,ORF1a:P927L,ORF1a:S2625F,ORF1a:T1581M,ORF1a:T3255A,ORF1a:V1025L,ORF1a:V1056L,ORF1a:W2769C,ORF1b:A302S,ORF1b:K2310R,ORF1b:K2557R,ORF1b:L1220F,ORF1b:M2269I,ORF1b:P314L,ORF1b:T1511I,ORF1b:T899I,ORF3a:D27Y,ORF3a:P240L,ORF3a:P240S,ORF7a:T28I,ORF8:D35Y,ORF8:T11I,S:A222V,S:D614G,S:G1124V,S:R214L,S:S13I,S:S98F
257	B.1.177.4	7.70793	14.1942	1.16217	1.03702	1.30242	0.325591	156045	2020-09-09	E:F20L,M:L17F,N:A119S,N:A220V,N:Q389H,N:S327L,N:T24I,N:T334I,ORF1a:A1049V,ORF1a:A1352V,ORF1a:A3392V,ORF1a:F143-,ORF1a:I2230T,ORF1a:I431M,ORF1a:K141-,ORF1a:K3839R,ORF1a:L3116F,ORF1a:L3201F,ORF1a:L3606F,ORF1a:M1586I,ORF1a:P1640L,ORF1a:P2046L,ORF1a:P3395L,ORF1a:P804S,ORF1a:P892S,ORF1a:P971S,ORF1a:R184C,ORF1a:R398C,ORF1a:R3993C,ORF1a:S142-,ORF1a:T1637I,ORF1a:T1854I,ORF1a:T2274I,ORF1a:T4083M,ORF1a:V10…
258	B.1.534	7.56228	13.7033	1.16084	1.03387	1.30341	5.51604e-05	412.493	2020-11-30	N:G204R,N:R203K,N:S194L,ORF1a:H2092Y,ORF1a:I1002T,ORF1a:K2622N,ORF1a:N2603D,ORF1a:P1803S,ORF1a:S2132G,ORF1a:S376L,ORF1a:T403I,ORF1b:D1869Y,ORF1b:P314L,ORF1b:S1003G,S:D614G,S:E1202Q,S:L5F,S:T859I
259	B.1.177.53	7.62665	13.9191	1.16064	1.03475	1.30185	1.25221	2.83115e+06	2020-08-13	E:E8D,E:S68F,N:A220V,N:T141I,ORF1a:A2345V,ORF1a:A3143V,ORF1a:A591V,ORF1a:A903V,ORF1a:C2064-,ORF1a:D2060-,ORF1a:D3222N,ORF1a:E1209D,ORF1a:E2020-,ORF1a:E2063-,ORF1a:E2070-,ORF1a:F3677-,ORF1a:G3514R,ORF1a:G3676-,ORF1a:G989V,ORF1a:H1160Y,ORF1a:H374Y,ORF1a:H417Y,ORF1a:I1002T,ORF1a:I2057-,ORF1a:K1230N,ORF1a:K2059-,ORF1a:K2067-,ORF1a:L2062-,ORF1a:L2524F,ORF1a:L3201F,ORF1a:L3606F,ORF1a:L3674-,ORF1a:L4182…
260	B.1.160.27	7.63643	13.9521	1.16044	1.03477	1.30137	0.00021692	2074.8	2021-01-07	M:N121K,N:A376T,N:M234I,ORF1a:A2139V,ORF1a:E3990A,ORF1a:F143-,ORF1a:K141-,ORF1a:L320F,ORF1a:L3606F,ORF1a:M3087I,ORF1a:P80S,ORF1a:S142-,ORF1a:T2166I,ORF1a:V1085F,ORF1b:A1428V,ORF1b:A176S,ORF1b:E1184D,ORF1b:K1141R,ORF1b:P314L,ORF1b:V2223L,ORF1b:V767L,ORF3a:Q57H,ORF3a:T89I,ORF3a:Y264C,S:A344S,S:A684V,S:D614G,S:E583D,S:G142-,S:I233V,S:L141-,S:S254Y,S:S477N,S:V143-,S:Y144-
261	C.2.1	7.58669	13.7849	1.16036	1.03394	1.30224	0.00103635	6709.77	2021-01-19	N:G204R,N:R203K,N:T24I,ORF1a:A2891V,ORF1a:A3209V,ORF1a:G3278S,ORF1a:I2010T,ORF1a:P2046S,ORF1a:R398C,ORF1a:S944L,ORF1a:T1246I,ORF1b:A1609S,ORF1b:A1884S,ORF1b:A2623S,ORF1b:K1873N,ORF1b:L1504F,ORF1b:L293S,ORF1b:M657T,ORF1b:P314L,ORF1b:T67I,ORF1b:V1271L,ORF3a:H78Y,ORF3a:V90L,ORF8:A51V,ORF8:E64*,ORF9b:A57V,S:A522V,S:D614G,S:L5F,S:N501T
262	B.1.177.69	7.62059	13.8987	1.1601	1.03429	1.3012	0.0105821	15124.9	2020-10-02	M:H125Y,N:A119S,N:A220V,N:L139F,N:Q229H,N:T135I,N:T334I,ORF1a:A498V,ORF1a:E972K,ORF1a:L3116F,ORF1a:L3606F,ORF1a:P927L,ORF1a:S1905F,ORF1a:S443F,ORF1a:T1055I,ORF1a:T1567I,ORF1a:T1840I,ORF1a:T2836I,ORF1a:T2936I,ORF1a:T3750I,ORF1a:T4010I,ORF1b:A1428V,ORF1b:A176S,ORF1b:D2090Y,ORF1b:P314L,ORF1b:S1391L,ORF1b:V2073L,ORF3a:G172C,ORF3a:G254*,ORF3a:K16N,ORF3a:Q185H,ORF3a:S40L,ORF7a:T39I,ORF8:S54L,ORF8:S67F,…
263	B.1.177.43	7.66615	14.0525	1.15983	1.03482	1.29994	4.43496	746847	2020-10-02	E:L21F,N:A211V,N:A220V,N:A376T,N:G204R,N:M234I,N:P13S,N:P199L,N:P365S,N:P383S,N:Q389H,N:R203K,N:T205I,N:T271I,ORF1a:A1283V,ORF1a:A2994V,ORF1a:A3143V,ORF1a:A3623S,ORF1a:A3705V,ORF1a:A498V,ORF1a:A903V,ORF1a:F143-,ORF1a:G82-,ORF1a:H1113Y,ORF1a:H83-,ORF1a:I431M,ORF1a:K120N,ORF1a:K141-,ORF1a:K1655N,ORF1a:K3353R,ORF1a:L3606F,ORF1a:L4182F,ORF1a:M3087I,ORF1a:M3761I,ORF1a:M85-,ORF1a:R24C,ORF1a:S142-,ORF1a…
264	B.1.36.18	7.6294	13.9284	1.15971	1.03418	1.30049	0.70056	7.84762e+06	2020-08-25	E:L73F,N:D144Y,N:D377Y,N:D402Y,N:P13S,N:P199S,N:P383S,N:Q389H,N:S194L,N:T205I,N:T391I,ORF1a:A1352V,ORF1a:A3143V,ORF1a:A3620V,ORF1a:A486V,ORF1a:A540V,ORF1a:A903V,ORF1a:F143-,ORF1a:G295C,ORF1a:G445-,ORF1a:G519S,ORF1a:K141-,ORF1a:L3027F,ORF1a:L3338F,ORF1a:L3606F,ORF1a:L3930F,ORF1a:L446-,ORF1a:M2796I,ORF1a:P1158S,ORF1a:P2079S,ORF1a:P380S,ORF1a:P4220S,ORF1a:P804L,ORF1a:P804S,ORF1a:P959S,ORF1a:R184C,OR…
265	B.1.36.33	7.53815	13.6228	1.15947	1.03258	1.30194	0.0226059	136241	2020-10-19	N:D144N,N:Q7K,N:Q83R,N:S194L,N:S235F,ORF1a:A2891T,ORF1a:A3615V,ORF1a:D3042N,ORF1a:E1209D,ORF1a:F3677-,ORF1a:G3676-,ORF1a:L1145F,ORF1a:L4182F,ORF1a:P309S,ORF1a:P892S,ORF1a:R24C,ORF1a:S2132G,ORF1a:S3675-,ORF1a:T3459M,ORF1a:T999I,ORF1a:V1056L,ORF1a:V1211F,ORF1a:V2715I,ORF1a:V561A,ORF1b:A1219T,ORF1b:A1521V,ORF1b:A34V,ORF1b:A941V,ORF1b:K1383R,ORF1b:K82R,ORF1b:L2213F,ORF1b:P1851S,ORF1b:P314L,ORF1b:Q144…
266	B.1.160.28	7.60093	13.8327	1.15945	1.03356	1.30067	0.692578	405202	2020-10-06	E:T9I,M:A2S,M:A2V,N:A220V,N:A376T,N:D377A,N:G25C,N:H145Y,N:M234I,N:S190R,N:S194L,ORF1a:A3070V,ORF1a:A3209V,ORF1a:A3623S,ORF1a:E2088G,ORF1a:F143-,ORF1a:K1202N,ORF1a:K141-,ORF1a:L3027F,ORF1a:L3606F,ORF1a:M3087I,ORF1a:M85-,ORF1a:R24C,ORF1a:S142-,ORF1a:T1035I,ORF1a:T1543I,ORF1a:T1665I,ORF1a:T2087I,ORF1a:T3255A,ORF1a:T4087I,ORF1a:T4249I,ORF1a:T727I,ORF1a:T999I,ORF1a:V84-,ORF1b:A176S,ORF1b:A373T,ORF1b:…
267	B.1.177.2	7.59596	13.816	1.1591	1.03325	1.30028	0.000525822	12997.1	2020-09-24	M:A2S,M:H125Y,N:A220V,N:D402Y,N:Q229H,N:S2P,N:T379I,ORF1a:A1049V,ORF1a:A2249V,ORF1a:A4394V,ORF1a:A540V,ORF1a:G3676C,ORF1a:I3618V,ORF1a:K1202N,ORF1a:L1130F,ORF1a:P1803S,ORF1a:P371L,ORF1a:S1587L,ORF1a:T2087I,ORF1a:T3058I,ORF1a:T4087I,ORF1a:T4304I,ORF1b:K2557R,ORF1b:L1351F,ORF1b:L1504F,ORF1b:L1681F,ORF1b:P314L,ORF1b:P970L,ORF1b:T1540I,ORF1b:T1637I,ORF3a:F43V,ORF3a:I63T,ORF3a:L46F,ORF3a:S40L,ORF3a:V2…
268	B.1.36.24	7.55412	13.676	1.15843	1.03215	1.30016	0.167319	131694	2020-11-12	E:L21F,N:A182S,N:G25C,N:G34W,N:S180I,N:S194L,ORF1a:A2584V,ORF1a:A859V,ORF1a:G192D,ORF1a:H2092Y,ORF1a:H2357Y,ORF1a:L2146F,ORF1a:L3180M,ORF1a:L3606F,ORF1a:P1786L,ORF1a:P2605S,ORF1a:R1170C,ORF1a:R398C,ORF1a:S944L,ORF1a:T1543I,ORF1a:T1754I,ORF1a:T1854I,ORF1a:T2300I,ORF1a:T2952I,ORF1a:T3058I,ORF1a:T4083M,ORF1a:T4087I,ORF1a:V2061F,ORF1a:V561A,ORF1b:A2623S,ORF1b:A517V,ORF1b:D1183Y,ORF1b:D2183Y,ORF1b:E12…
269	B.1.221.2	7.61486	13.8795	1.15828	1.033	1.29875	0.0197611	523128	2020-10-13	E:L73F,E:V62F,N:A217S,N:P13L,N:P199L,N:R209K,ORF1a:A3070V,ORF1a:A4396V,ORF1a:E1413D,ORF1a:F143-,ORF1a:H110Y,ORF1a:H1113Y,ORF1a:K141-,ORF1a:K3832N,ORF1a:L3495F,ORF1a:L3606F,ORF1a:L3951F,ORF1a:L642F,ORF1a:M85-,ORF1a:P3371S,ORF1a:P748L,ORF1a:R398C,ORF1a:S142-,ORF1a:T1542I,ORF1a:T1567I,ORF1a:T1854I,ORF1a:T346I,ORF1a:T4065I,ORF1a:T4083M,ORF1a:T551I,ORF1a:V1295F,ORF1a:V84-,ORF1b:H1213Y,ORF1b:M657I,ORF1…
270	B.1.258.16	7.57078	13.7317	1.15755	1.03183	1.29859	0.0558319	32477.3	2020-11-30	E:T30I,ORF1a:A2320V,ORF1a:A3070V,ORF1a:A3454V,ORF1a:A876T,ORF1a:D2819N,ORF1a:F143-,ORF1a:G82-,ORF1a:H83-,ORF1a:I2501T,ORF1a:K141-,ORF1a:L3606F,ORF1a:M85-,ORF1a:P1640S,ORF1a:R24C,ORF1a:S142-,ORF1a:S1520F,ORF1a:S2224F,ORF1a:S2535L,ORF1a:S3195G,ORF1a:T1543I,ORF1a:T3308I,ORF1a:T814I,ORF1a:V84-,ORF1a:V86-,ORF1a:Y182H,ORF1b:H1213Y,ORF1b:K2579N,ORF1b:L1203F,ORF1b:L1504F,ORF1b:P314L,ORF1b:T239I,ORF1b:V12…
271	B.1.1.332	7.5652	13.713	1.15739	1.03164	1.29847	0.250239	576640	2020-07-23	M:T208I,N:A398V,N:G204R,N:I292T,N:R203K,ORF1a:A3143V,ORF1a:A3220V,ORF1a:E972G,ORF1a:G295C,ORF1a:L2572I,ORF1a:L3644F,ORF1a:L3930F,ORF1a:P927L,ORF1a:T1022I,ORF1a:T2087I,ORF1a:T2800I,ORF1a:T4090I,ORF1a:V3718F,ORF1b:P218L,ORF1b:P314L,ORF1b:Q813H,ORF3a:D155H,ORF3a:G224R,ORF3a:Q185H,ORF3a:T175I,ORF3a:V255-,ORF6:I33T,ORF7a:E121*,ORF7a:E22D,S:D1163Y,S:D614G,S:V1176F,S:V90F
272	B.1.177.33	7.60676	13.8522	1.15653	1.03172	1.29644	0.0486343	988326	2020-09-10	E:V62F,M:D3G,M:L46F,M:V70F,N:A220V,N:G204R,N:K249R,N:P365S,N:R203K,N:S193I,N:S194L,N:T271I,N:T379I,N:T393I,ORF1a:A3143V,ORF1a:A3456V,ORF1a:A4257V,ORF1a:A903V,ORF1a:E37D,ORF1a:H3233Y,ORF1a:K1202N,ORF1a:K1230N,ORF1a:K3577N,ORF1a:L2105F,ORF1a:L3483F,ORF1a:L3606F,ORF1a:L3644F,ORF1a:L446F,ORF1a:L642F,ORF1a:M2254I,ORF1a:M3712I,ORF1a:M3934I,ORF1a:P271S,ORF1a:P971L,ORF1a:Q607H,ORF1a:R207C,ORF1a:S1102G,OR…
273	B.1.160.13	7.53164	13.6011	1.15611	1.03027	1.29733	0.00114912	17709.7	2020-11-01	N:A376T,N:M234I,ORF1a:G298C,ORF1a:M3087I,ORF1a:R398C,ORF1b:A176S,ORF1b:A517V,ORF1b:E1184D,ORF1b:K1141R,ORF1b:M897I,ORF1b:P314L,ORF1b:V767L,ORF3a:G224C,ORF3a:H78Y,ORF3a:H93Y,ORF3a:Q57H,ORF7a:T14I,ORF8:S54L,S:D614G,S:S477N,S:W152L
274	B.1.398	7.5596	13.6943	1.15609	1.03069	1.29675	0.17925	516053	2020-06-30	E:E8D,E:S68F,E:V49L,M:D3G,M:L29F,N:A182S,N:A308S,N:A35V,N:D103Y,N:H145Y,N:M234I,N:P13T,N:P80R,N:Q9H,N:R209I,N:S194L,N:S327L,N:T334I,N:T362I,N:T391I,ORF1a:A1049V,ORF1a:A1298V,ORF1a:A3070V,ORF1a:A3518V,ORF1a:A3523V,ORF1a:A4016V,ORF1a:E37D,ORF1a:H2092Y,ORF1a:H374Y,ORF1a:K1655N,ORF1a:K2029N,ORF1a:K2200N,ORF1a:K3353R,ORF1a:L204F,ORF1a:L2146F,ORF1a:L2609F,ORF1a:L2688F,ORF1a:L3606F,ORF1a:M3221I,ORF1a:P1…
275	B.1.36	7.77001	14.4063	1.15607	1.03389	1.29268	20.1436	8.51585e+07	2020-03-15	E:R69I,E:V58F,M:A2S,M:H125Y,M:V23L,N:A119S,N:A211V,N:A35V,N:D128Y,N:D377Y,N:D3Y,N:L139F,N:M210I,N:M234I,N:P13T,N:Q70R,N:S194L,N:S235F,N:S327L,N:T141I,N:T271I,N:T379I,N:T391I,ORF1a:A1049V,ORF1a:A1074V,ORF1a:A1298V,ORF1a:A1352V,ORF1a:A1679V,ORF1a:A1997V,ORF1a:A2123V,ORF1a:A2139V,ORF1a:A3070V,ORF1a:A3209V,ORF1a:A3518V,ORF1a:A354V,ORF1a:A3686V,ORF1a:A4016V,ORF1a:A498V,ORF1a:A540V,ORF1a:A591V,ORF1a:A6…
276	B.1.36.25	7.53212	13.6027	1.15571	1.03001	1.29675	0.000172564	3264.26	2020-11-02	N:N8Y,N:P168S,N:P383S,N:Q7K,N:S194L,ORF1a:D203N,ORF1a:D335N,ORF1a:D983G,ORF1a:G445V,ORF1a:G82-,ORF1a:H83-,ORF1a:K1202N,ORF1a:L446F,ORF1a:M85-,ORF1a:S2552A,ORF1a:S3244L,ORF1a:T2906I,ORF1a:T4088I,ORF1a:V2795I,ORF1a:V84-,ORF1a:V86-,ORF1b:A2132T,ORF1b:A2222V,ORF1b:L2213F,ORF1b:P1727L,ORF1b:P314L,ORF1b:S1182L,ORF3a:L106F,ORF3a:Q57H,ORF3a:V77F,ORF3a:W131C,ORF7a:Q62H,ORF7b:L14-,ORF7b:S31L,ORF8:G66-,ORF8…
277	B.1.221.1	7.55294	13.6721	1.1556	1.03027	1.29619	0.000554341	13535.4	2020-08-26	E:L73F,N:A211V,N:D377Y,N:P151L,N:P199L,N:Q7K,N:R209K,N:T271I,ORF1a:A3523V,ORF1a:A540V,ORF1a:G445-,ORF1a:G519S,ORF1a:H1113Y,ORF1a:K3832N,ORF1a:K680N,ORF1a:L3606F,ORF1a:L446-,ORF1a:P3371L,ORF1a:T1035I,ORF1a:T1754I,ORF1a:T2007I,ORF1a:T2016I,ORF1a:T2087I,ORF1a:T265I,ORF1a:V1393L,ORF1a:V366I,ORF1a:V3718F,ORF1b:A302S,ORF1b:P314L,ORF1b:R2613N,ORF1b:T132I,ORF3a:G172R,ORF3a:L41F,ORF3a:Q38R,ORF3a:T229I,ORF…
278	B.1.1.222	7.7236	14.2476	1.1556	1.03288	1.2929	99.9503	7.03493e+06	2020-05-01	E:T9I,M:A2V,M:H125Y,M:I48V,N:A182S,N:D103Y,N:D128Y,N:D22Y,N:D377Y,N:G179S,N:G204R,N:M210I,N:M234I,N:M322I,N:P13L,N:P13S,N:P151L,N:P364S,N:P365L,N:P383L,N:P383S,N:P6L,N:Q389H,N:Q7K,N:Q9H,N:R203K,N:R209I,N:S194L,N:S327L,N:T205I,N:T271I,N:T334I,N:T379I,ORF1a:A1679V,ORF1a:A1938S,ORF1a:A2123V,ORF1a:A2994V,ORF1a:A3220V,ORF1a:A3523V,ORF1a:A3615V,ORF1a:A498V,ORF1a:A876T,ORF1a:A903V,ORF1a:D1547Y,ORF1a:D33…
279	B.1.549	7.54627	13.6498	1.15556	1.03013	1.29626	0.037733	89520.5	2020-10-14	E:P71L,N:M210I,N:R209K,ORF1a:A1298V,ORF1a:A3497V,ORF1a:E913D,ORF1a:H417Y,ORF1a:L3201F,ORF1a:P3952S,ORF1a:P971S,ORF1a:Q1759H,ORF1a:Q3346K,ORF1a:Q3729R,ORF1a:S2224F,ORF1a:S318L,ORF1a:T3255I,ORF1a:T3750I,ORF1a:V2047F,ORF1b:A1219S,ORF1b:A1285S,ORF1b:E1184D,ORF1b:L1351F,ORF1b:P1666S,ORF1b:P218L,ORF1b:P314L,ORF3a:A54S,ORF3a:P42L,ORF3a:T175I,ORF8:T26I,ORF9b:R32L,S:A1078S,S:A27S,S:D614G,S:G769V,S:M153T,S…
280	B.1.177.70	7.5333	13.6067	1.15543	1.02984	1.29633	6.61086e-05	888.324	2020-11-16	N:A220V,N:S194L,ORF1a:A3454V,ORF1a:A516V,ORF1a:E910G,ORF1a:G82-,ORF1a:H83-,ORF1a:M85-,ORF1a:T2800I,ORF1a:T3058I,ORF1a:V84-,ORF1a:V86-,ORF1b:P314L,ORF1b:S1893F,ORF1b:T1637I,S:A222V,S:D1163Y,S:D614G,S:L5F
281	B.1.177.26	7.49217	13.4701	1.15516	1.02901	1.29676	1.80381e-05	279.996	2020-10-10	N:A220V,N:A55S,N:R385K,ORF1a:G82-,ORF1a:H83-,ORF1a:K2589R,ORF1a:K3353R,ORF1a:M85-,ORF1a:P1640S,ORF1a:S2193F,ORF1a:T1444N,ORF1a:T403I,ORF1a:T814I,ORF1a:V84-,ORF1a:V86-,ORF1b:P2531S,ORF1b:P314L,ORF7a:A66T,S:A222V,S:D614G,S:E583Q,S:L5F,S:S254F,S:T716I
282	B.1.177.55	7.55864	13.6911	1.15486	1.02986	1.29502	0.000972943	92223.6	2020-09-10	M:D209Y,M:R107H,N:A220V,N:T271I,ORF1a:A2994V,ORF1a:A4016V,ORF1a:G1125C,ORF1a:L3606F,ORF1a:P2685T,ORF1a:P732S,ORF1a:S2103F,ORF1a:S3885F,ORF1a:S391F,ORF1a:S610L,ORF1a:T1754I,ORF1a:T3202M,ORF1a:T4207I,ORF1a:T4355I,ORF1b:D2179Y,ORF1b:K2310R,ORF1b:K2557R,ORF1b:P1000L,ORF1b:P314L,ORF1b:S2212I,ORF1b:T284I,ORF3a:H78Y,ORF3a:L108F,ORF7a:P84S,ORF7a:R80I,ORF8:A65V,ORF9b:T83I,S:A222V,S:D614G,S:L5F,S:M177I,S:R…
283	B.1.588	7.61954	13.8952	1.15482	1.03078	1.29378	0.164194	21915.4	2020-09-11	M:A2V,N:A152S,N:D401Y,N:M234I,N:R203M,N:R209K,N:S194L,N:S412N,ORF1a:A1049V,ORF1a:A1074V,ORF1a:A1268V,ORF1a:A1283V,ORF1a:A2994V,ORF1a:A3454V,ORF1a:A3497V,ORF1a:A354V,ORF1a:A4357V,ORF1a:A690V,ORF1a:D1962E,ORF1a:E102K,ORF1a:F143-,ORF1a:F3677-,ORF1a:G3676-,ORF1a:G728C,ORF1a:G82-,ORF1a:H83-,ORF1a:I4098V,ORF1a:K1202N,ORF1a:K141-,ORF1a:L1762F,ORF1a:L2062F,ORF1a:L2609F,ORF1a:L3352F,ORF1a:L3606F,ORF1a:L40…
284	B.1.160.16	7.611	13.8665	1.15455	1.03047	1.29357	0.065017	684321	2020-10-10	N:A376T,N:D128Y,N:G34W,N:I292T,N:M210I,N:M234I,N:S194L,N:T165I,ORF1a:A1679V,ORF1a:A2994V,ORF1a:A4016V,ORF1a:A498V,ORF1a:A656V,ORF1a:D1547Y,ORF1a:D203N,ORF1a:H417Y,ORF1a:I3108V,ORF1a:K3353R,ORF1a:L3606F,ORF1a:M3087I,ORF1a:P1640S,ORF1a:P2287S,ORF1a:P3359L,ORF1a:P892L,ORF1a:R398C,ORF1a:S2030L,ORF1a:S2242F,ORF1a:S2900L,ORF1a:S391F,ORF1a:T1035I,ORF1a:T1567I,ORF1a:V306F,ORF1a:V3892I,ORF1b:A1643V,ORF1b:…
285	C.8	7.54123	13.633	1.15438	1.02927	1.29469	5.87909e-05	3972.73	2020-07-14	E:P71L,E:V62F,N:G204R,N:P364L,N:R203K,N:T271I,N:T325I,ORF1a:A2785V,ORF1a:A3392V,ORF1a:G3278S,ORF1a:G82-,ORF1a:H83-,ORF1a:L1145F,ORF1a:L3606F,ORF1a:M1378I,ORF1a:M85-,ORF1a:P892S,ORF1a:Q611L,ORF1a:S376L,ORF1a:T1246I,ORF1a:V84-,ORF1a:V86-,ORF1b:D1869Y,ORF1b:H1213Y,ORF1b:K2579N,ORF1b:P1427S,ORF1b:P1567L,ORF1b:P2612L,ORF1b:P314L,ORF1b:R2613N,ORF1b:S1003G,ORF1b:T2048I,ORF3a:H78Y,ORF3a:L108F,ORF3a:L275F…
286	B.1.1.153	7.54396	13.6422	1.15435	1.0293	1.2946	0.218327	4.75355e+06	2020-10-05	M:L90F,N:A252S,N:A376T,N:G204L,N:G204R,N:M234I,N:Q7K,N:R203K,N:S206F,N:T366I,ORF1a:A1049V,ORF1a:A1283V,ORF1a:A2249V,ORF1a:A3143V,ORF1a:A3220V,ORF1a:A3620V,ORF1a:A690V,ORF1a:A903V,ORF1a:E755K,ORF1a:F143-,ORF1a:F617L,ORF1a:G82-,ORF1a:H417Y,ORF1a:H83-,ORF1a:I2501T,ORF1a:K141-,ORF1a:K1895N,ORF1a:K2029N,ORF1a:K3577N,ORF1a:L1145F,ORF1a:L3027F,ORF1a:L3606F,ORF1a:L3951F,ORF1a:L642F,ORF1a:M1378I,ORF1a:M30…
287	B.1.334	7.43421	13.279	1.15398	1.02732	1.29627	1.63159e-05	152.756	2020-03-31	N:G179S,N:P383L,N:R209I,N:S190G,ORF1a:Q3777R,ORF1a:T265I,ORF1a:T3058I,ORF1a:T3750I,ORF1b:A373V,ORF1b:L1701F,ORF1b:M1156I,ORF1b:P314L,ORF3a:G49S,ORF3a:Q57H,S:D614G,S:P1263L
288	C.34	7.4792	13.4273	1.15395	1.02801	1.29531	4.9278e-06	161.402	2020-08-06	N:D377Y,N:G204R,N:R203K,ORF1a:G3278S,ORF1a:L3606F,ORF1a:S911F,ORF1a:T1246I,ORF1a:T2152I,ORF1b:P314L,ORF1b:T1404M,ORF1b:V2089F,ORF8:S67F,S:D614G
289	B.1.1.385	7.52336	13.5736	1.15392	1.02869	1.2944	0.0288732	165021	2020-09-29	E:T30I,M:A2S,M:H125Y,N:G204R,N:P207L,N:R203K,ORF1a:A2344V,ORF1a:A2554V,ORF1a:A3070V,ORF1a:A3924V,ORF1a:A540V,ORF1a:A776V,ORF1a:D294G,ORF1a:E441G,ORF1a:E972K,ORF1a:F143-,ORF1a:K141-,ORF1a:K798N,ORF1a:L3338F,ORF1a:M85-,ORF1a:P309L,ORF1a:P927L,ORF1a:S142-,ORF1a:S2103F,ORF1a:S2625F,ORF1a:V1583F,ORF1b:A517V,ORF1b:D1127Y,ORF1b:D729Y,ORF1b:E1184D,ORF1b:P2256S,ORF1b:P314L,ORF1b:P452S,ORF1b:Q813H,ORF1b:S1…
290	A.18	7.50293	13.5058	1.15384	1.02832	1.29469	5.79692e-05	7959.41	2020-06-23	N:H145Y,N:S202N,ORF1a:A1352V,ORF1a:D335N,ORF1a:G295C,ORF1a:L3116F,ORF1a:L3606F,ORF1a:L3951F,ORF1a:Q990L,ORF1a:T945I,ORF1b:K2063R,ORF1b:P1427L,ORF1b:T1038I,ORF1b:V1092F,ORF1b:V2178F,ORF3a:L95F,ORF3a:V55F,ORF8:L84S,S:D614G,S:L18F,S:L5F,S:M177I,S:R190S,S:Y144-
291	B.1.1.283	7.43676	13.2874	1.15373	1.02719	1.29586	0.000148374	13869.1	2020-03-27	N:G204R,N:Q9H,N:R203K,N:T366I,ORF1a:F143-,ORF1a:K141-,ORF1a:K680N,ORF1a:S142-,ORF1a:T1055I,ORF1a:T1854I,ORF1b:P314L,ORF1b:V2223L,ORF3a:Q57H,ORF8:L95F,ORF9b:S6I,S:D614G,S:M1229I,S:V1264L,S:V6F
292	B.1.177.71	7.52004	13.5626	1.15356	1.0284	1.29395	0.0147623	54550.2	2020-11-11	N:A220V,N:S37P,ORF1a:A2129V,ORF1a:A2690V,ORF1a:D992Y,ORF1a:E1311G,ORF1a:L681F,ORF1a:M3862I,ORF1b:F1850L,ORF1b:P314L,ORF7b:S31L,S:A222V,S:D614G,S:G1124V,S:M1237I,S:M153I,S:S12F
293	B.1.1.404	7.51374	13.5417	1.15332	1.02815	1.29374	0.000454842	10221.6	2020-09-10	N:G204R,N:P344S,N:R203K,ORF1a:A2123V,ORF1a:F143-,ORF1a:G519S,ORF1a:K120N,ORF1a:K141-,ORF1a:K3353R,ORF1a:L3338F,ORF1a:L3606F,ORF1a:P3395L,ORF1a:Q3729R,ORF1a:S142-,ORF1a:V1025L,ORF1a:V3367I,ORF1b:D2361Y,ORF1b:K1873N,ORF1b:M2667I,ORF1b:P314L,ORF3a:L140F,ORF3a:S171L,ORF3a:T175I,ORF3a:T223I,ORF7a:E121*,ORF7a:V29L,ORF7b:E39*,ORF8:A51V,ORF8:D119Y,ORF9b:R13H,S:A67V,S:D614G,S:D80Y,S:K854N,S:L18F,S:L5F,S:M…
294	W.4	7.50362	13.5081	1.1533	1.02797	1.29391	0.000823657	11516	2020-09-10	E:P71L,M:H125Y,N:A220V,N:A398V,N:H145Y,N:P383L,N:S33I,ORF1a:A1283V,ORF1a:A2249V,ORF1a:A3070V,ORF1a:A4396V,ORF1a:A903V,ORF1a:G295C,ORF1a:G3072C,ORF1a:H374Y,ORF1a:L2062F,ORF1a:L3606F,ORF1a:L642F,ORF1a:M85-,ORF1a:P2685T,ORF1a:P309L,ORF1a:P971L,ORF1a:R24C,ORF1a:S2224F,ORF1a:S2625F,ORF1a:T4083M,ORF1a:T4355I,ORF1a:T999I,ORF1a:V1291I,ORF1a:V3718F,ORF1a:V84-,ORF1b:A1643S,ORF1b:A1662V,ORF1b:A88V,ORF1b:D18…
295	B.1.177.44	7.68348	14.1112	1.15318	1.03066	1.29025	0.147834	1.59628e+06	2020-08-23	M:D209Y,N:A220V,N:A376T,N:G204R,N:M234I,N:N196S,N:P13L,N:P142S,N:P365S,N:P383L,N:P383S,N:R203K,N:S197L,ORF1a:A1997V,ORF1a:A2129V,ORF1a:A3209V,ORF1a:A3623S,ORF1a:A498V,ORF1a:A690V,ORF1a:D294G,ORF1a:E2050G,ORF1a:E910D,ORF1a:G3334S,ORF1a:G3676S,ORF1a:G993S,ORF1a:H1113Y,ORF1a:H374Y,ORF1a:I849V,ORF1a:K120N,ORF1a:K1895N,ORF1a:K3353R,ORF1a:L204F,ORF1a:L2609F,ORF1a:L3116F,ORF1a:L3352F,ORF1a:L3606F,ORF1a:…
296	B.1.558	7.49241	13.4709	1.15314	1.02769	1.2939	8.78109	922458	2020-05-04	M:D209Y,N:A152S,N:D144Y,N:D377Y,N:P13L,N:R209I,N:S193I,N:S194L,ORF1a:A2994V,ORF1a:A3070V,ORF1a:A3357V,ORF1a:A486V,ORF1a:D203Y,ORF1a:E910G,ORF1a:F143-,ORF1a:F2827L,ORF1a:G989V,ORF1a:I1912V,ORF1a:I201V,ORF1a:I2230T,ORF1a:K141-,ORF1a:K3832N,ORF1a:K680N,ORF1a:L3483F,ORF1a:L3606F,ORF1a:M2259I,ORF1a:N3937S,ORF1a:P286L,ORF1a:P892S,ORF1a:Q607H,ORF1a:R3480S,ORF1a:S1188L,ORF1a:S142-,ORF1a:S2500F,ORF1a:S279…
297	B.1.258.6	7.51764	13.5546	1.15282	1.02788	1.29296	8.09007e-05	1130.71	2020-09-25	E:S68F,N:T391I,ORF1a:I2501T,ORF1a:M4241I,ORF1b:A1521S,ORF1b:A2565V,ORF1b:H1213Y,ORF1b:P2612L,ORF1b:P314L,ORF1b:T2165A,ORF1b:V711I,ORF3a:S253P,ORF8:D34G,ORF9b:A57V,S:D614G,S:H69-,S:N439K,S:V70-
298	B.4.8	7.44167	13.3036	1.15239	1.02639	1.29385	0.000468295	129347	2020-06-11	N:A220V,ORF1a:A3454V,ORF1a:A656V,ORF1a:E3909G,ORF1a:L1507F,ORF1a:L3606F,ORF1a:P3359S,ORF1a:S2535L,ORF1a:S318L,ORF1a:T1760I,ORF1a:V378I,ORF1b:M2269I,ORF1b:P1727L,ORF1b:V1691L,ORF3a:T223A,ORF3a:T32I,ORF3a:V112F,ORF9b:I5T,S:D614G,S:L54F,S:R158G
299	C.1.1	7.48596	13.4496	1.15234	1.02706	1.2929	4.06669	4028.21	2020-11-25	N:G204R,N:Q384H,N:R203K,ORF1a:A2344V,ORF1a:F3677-,ORF1a:G3278S,ORF1a:G3676-,ORF1a:K3353R,ORF1a:L2062F,ORF1a:L3606F,ORF1a:S2797F,ORF1a:S3675-,ORF1a:T1246I,ORF1b:A176V,ORF1b:A2132V,ORF1b:P314L,ORF1b:T1336I,ORF1b:T2548I,ORF3a:L86F,ORF3a:V255-,ORF8:P93L,ORF8:R52K,S:A243-,S:A688S,S:D215G,S:D614G,S:L241-,S:L242-,S:M1237I,S:P1263L,S:Q677H,S:S477N,S:S689R
300	B.1.563	7.40815	13.1936	1.15229	1.02579	1.2944	0.000783081	12264.8	2020-12-10	N:P199L,ORF1a:F679L,ORF1a:H1160Y,ORF1a:M1014I,ORF1a:P309L,ORF1a:S2024L,ORF1b:E341G,ORF1b:M2269I,ORF1b:P314L,ORF3a:L41F,ORF3a:Q57H,ORF3a:S171L,ORF7a:H47Y,ORF7a:Q62*,S:A688V,S:D614G,S:S98F
301	B.1.258.12	7.50504	13.5128	1.15225	1.02731	1.2924	0.000584168	33421.3	2020-10-06	N:S193I,N:T391I,ORF1a:A3143V,ORF1a:A3209V,ORF1a:A3392V,ORF1a:A3615V,ORF1a:E1209D,ORF1a:E37D,ORF1a:F143-,ORF1a:H1160Y,ORF1a:I2501T,ORF1a:K141-,ORF1a:M4241I,ORF1a:S142-,ORF1a:S2900L,ORF1a:S3732A,ORF1a:T1637I,ORF1a:T1682I,ORF1a:T3398I,ORF1a:T4083M,ORF1a:T999I,ORF1b:A1428V,ORF1b:A1521S,ORF1b:A2132V,ORF1b:H1213Y,ORF1b:I1598V,ORF1b:P314L,ORF1b:S2339F,ORF1b:T1064I,ORF1b:V1706I,ORF1b:V711I,ORF3a:A72S,ORF…
302	B.1.1.355	7.46039	13.3652	1.15188	1.02635	1.29275	0.0193472	51043.3	2020-10-10	N:G204R,N:I84V,N:R203K,N:S187L,N:S193I,ORF1a:A2344V,ORF1a:A2529V,ORF1a:A3497V,ORF1a:A3548V,ORF1a:D75G,ORF1a:G295C,ORF1a:H2092Y,ORF1a:I2057T,ORF1a:K3353R,ORF1a:S3099L,ORF1a:T4175I,ORF1a:V862I,ORF1b:E735D,ORF1b:L1681F,ORF1b:P2256S,ORF1b:P314L,ORF1b:T794I,ORF1b:V2073L,ORF3a:D155Y,ORF3a:D27Y,ORF3a:G251D,ORF3a:L108F,ORF3a:V77I,ORF8:Q27*,ORF8:R52I,ORF9b:R32L,S:D253G,S:D614G,S:E583D,S:H655Y,S:L18F,S:M15…
303	B.1.468	7.48939	13.461	1.15148	1.02655	1.29162	1118.06	1.73568e+06	2020-06-03	M:A2S,M:F28L,M:H125Y,M:I82T,N:A211V,N:A398V,N:D103Y,N:D128Y,N:D144Y,N:D22Y,N:D377Y,N:D401Y,N:G204R,N:M234I,N:P151L,N:P383L,N:Q418H,N:R209I,N:R209K,N:S201I,N:S37P,N:T205I,ORF1a:A1049V,ORF1a:A1997V,ORF1a:A206V,ORF1a:A3143V,ORF1a:A3209V,ORF1a:A3615V,ORF1a:A876T,ORF1a:C2165F,ORF1a:F3677-,ORF1a:F685S,ORF1a:G3676-,ORF1a:H110Y,ORF1a:I201V,ORF1a:I4049V,ORF1a:K1655N,ORF1a:K2029N,ORF1a:L2062F,ORF1a:L3201P,…
304	B.1.177.25	7.45788	13.3569	1.15143	1.02602	1.29216	5.04625e-05	378.787	2020-10-27	N:A220V,N:D81Y,ORF1a:K2208N,ORF1a:P4220S,ORF1a:T4065I,ORF1a:Y534C,ORF1b:A1521V,ORF1b:P314L,ORF7a:E95Q,ORF9b:Q77H,S:A222V,S:D614G
305	B.1.160.14	7.523	13.5724	1.15108	1.02681	1.29038	0.0286805	275317	2020-09-29	E:P71L,E:V62F,M:D3G,N:A376T,N:M234I,N:P365L,N:S187L,N:T24I,N:T366I,N:T393I,ORF1a:A2710V,ORF1a:D1547Y,ORF1a:F143-,ORF1a:K141-,ORF1a:L3338F,ORF1a:L3606F,ORF1a:M3087I,ORF1a:N2023-,ORF1a:P1640L,ORF1a:P1692S,ORF1a:P1921S,ORF1a:P971L,ORF1a:R24C,ORF1a:S142-,ORF1a:S166G,ORF1a:S2022-,ORF1a:S2024-,ORF1a:S2030L,ORF1a:S2500F,ORF1a:S2625F,ORF1a:S944L,ORF1a:T1496I,ORF1a:T2016I,ORF1a:T2087I,ORF1a:T3058I,ORF1a:T…
306	B.1.258.19	7.47297	13.4067	1.15107	1.02602	1.29136	9.13908e-05	1539.92	2020-11-23	E:T30I,N:T334I,ORF1a:A702S,ORF1a:I2501T,ORF1a:M4241I,ORF1a:R3993C,ORF1a:S2242F,ORF1b:A1521S,ORF1b:H1213Y,ORF1b:P314L,ORF1b:T1038I,ORF1b:V1320M,ORF1b:V711I,ORF3a:S171L,ORF8:A65S,S:D614G,S:G181V,S:H69-,S:I1210T,S:L176F,S:N439K,S:V70-
307	B.1.1.28	7.49795	13.4893	1.15101	1.02637	1.29077	49.7788	6.21272e+07	2020-03-16	E:L21F,E:P71L,N:A119S,N:A211V,N:A251V,N:A35V,N:D144Y,N:D377Y,N:D401Y,N:G204R,N:M210I,N:M234I,N:P13L,N:P13T,N:P199S,N:P365L,N:P383L,N:R203K,N:S193I,N:S194L,N:T135I,N:T362I,N:T391I,ORF1a:A1049V,ORF1a:A1397V,ORF1a:A1679V,ORF1a:A2123V,ORF1a:A2320V,ORF1a:A2345V,ORF1a:A2584V,ORF1a:A3070V,ORF1a:A3143V,ORF1a:A3209V,ORF1a:A3357V,ORF1a:A3392V,ORF1a:A3497V,ORF1a:A4357V,ORF1a:D3042N,ORF1a:E1209D,ORF1a:E910G,…
308	B.1.36.1	7.48142	13.4346	1.15068	1.0259	1.29064	4.84712	977265	2020-08-13	E:V62F,M:A2S,N:A308S,N:D22Y,N:D340N,N:D377Y,N:P199L,N:P199S,N:P383S,N:R209I,N:S194L,N:T135I,N:T379I,ORF1a:A1812V,ORF1a:A2123V,ORF1a:A2139V,ORF1a:A2584V,ORF1a:G1069R,ORF1a:G82-,ORF1a:H1113Y,ORF1a:H2092Y,ORF1a:H417Y,ORF1a:H83-,ORF1a:L2062F,ORF1a:L3116F,ORF1a:L3352F,ORF1a:L3606F,ORF1a:L4182F,ORF1a:M3627I,ORF1a:P1786L,ORF1a:P804S,ORF1a:Q607H,ORF1a:R207C,ORF1a:R398C,ORF1a:R3993C,ORF1a:S1587L,ORF1a:S22…
309	AS.2	7.41461	13.2147	1.15043	1.02467	1.29162	0.175714	13454.1	2020-10-11	E:P71L,N:A211V,N:A398V,N:G204R,N:Q9H,N:R203K,ORF1a:A1352V,ORF1a:D203N,ORF1a:D589G,ORF1a:G4203S,ORF1a:K2533R,ORF1a:R207C,ORF1a:S2396I,ORF1a:T4087I,ORF1b:P314L,ORF6:W27L,ORF9b:S6T,S:A522S,S:D614G,S:D936H,S:H146Y,S:N501Y,S:Q675R,S:T572I
310	B.1.550	7.42181	13.2383	1.15042	1.02478	1.29146	0.00036799	363.982	2020-10-09	N:A152S,N:D128Y,N:D402Y,N:P13L,N:P67S,N:Q9H,N:S194L,N:S202R,ORF1a:F3677-,ORF1a:G1946S,ORF1a:G3676-,ORF1a:G82-,ORF1a:H83-,ORF1a:I1023-,ORF1a:I4049V,ORF1a:K3353R,ORF1a:L1130F,ORF1a:L3201P,ORF1a:L3352F,ORF1a:L3606F,ORF1a:M85-,ORF1a:P1692S,ORF1a:P2046L,ORF1a:S3675-,ORF1a:T1001I,ORF1a:T1840I,ORF1a:T265I,ORF1a:T3255I,ORF1a:T3750I,ORF1a:T609I,ORF1a:V84-,ORF1a:V86-,ORF1b:D1028Y,ORF1b:L629F,ORF1b:P314L,OR…
311	B.1.1.417	7.46511	13.3808	1.14994	1.02515	1.28991	0.120023	10746.4	2020-05-01	E:S68F,E:T30I,M:M109I,N:G204R,N:P13S,N:R203K,N:S197T,N:T391I,ORF1a:A3523V,ORF1a:A516V,ORF1a:F143-,ORF1a:K141-,ORF1a:K2200N,ORF1a:K680N,ORF1a:L3606F,ORF1a:L3644F,ORF1a:M3934I,ORF1a:N869S,ORF1a:P1054L,ORF1a:P804L,ORF1a:Q3729R,ORF1a:S142-,ORF1a:S2030L,ORF1a:T1638I,ORF1a:T2016I,ORF1b:D1869Y,ORF1b:E1264D,ORF1b:H604Y,ORF1b:M1499I,ORF1b:M1573I,ORF1b:P1177L,ORF1b:P314L,ORF1b:P970L,ORF1b:R2613H,ORF1b:S127…
312	B.1.160.22	7.4737	13.4091	1.14951	1.02501	1.28914	0.00405734	122541	2020-10-30	N:A376T,N:D402Y,N:M234I,N:R385K,N:T325I,ORF1a:A1352V,ORF1a:D930N,ORF1a:K3353R,ORF1a:L3606F,ORF1a:M2796I,ORF1a:M3087I,ORF1a:P2046L,ORF1a:P2221S,ORF1a:S2030L,ORF1a:T1881I,ORF1a:T4087I,ORF1b:A1491V,ORF1b:A176S,ORF1b:A1884S,ORF1b:E1184D,ORF1b:K1141R,ORF1b:P314L,ORF1b:V767L,ORF3a:D155Y,ORF3a:Q57H,ORF3a:T175I,ORF3a:V55F,ORF7a:H47Y,S:A67V,S:D614G,S:L176F,S:S477N
313	B.1.1.216	7.49401	13.4762	1.14945	1.02529	1.28865	7.78207	2.04273e+07	2020-05-06	E:V49L,M:H125Y,N:A152S,N:A182S,N:A208S,N:D103Y,N:D144Y,N:D22Y,N:D377Y,N:D3Y,N:D402Y,N:G204L,N:G204R,N:G212C,N:G212V,N:G34W,N:M210I,N:M234I,N:P13L,N:Q389H,N:Q418H,N:Q7K,N:R203K,N:S327L,N:T135I,N:T166I,N:T205I,N:T24I,N:T362I,N:T379I,ORF1a:A1043V,ORF1a:A1352V,ORF1a:A2123V,ORF1a:A2249V,ORF1a:A2994V,ORF1a:A3454V,ORF1a:A656V,ORF1a:D935G,ORF1a:D992Y,ORF1a:E1209D,ORF1a:G445-,ORF1a:G445V,ORF1a:H1141Y,ORF1…
314	B.1.160.30	7.50006	13.4963	1.14937	1.02533	1.28842	0.00949655	240251	2020-08-21	N:A220V,N:A376T,N:A55S,N:G204R,N:G30A,N:M234I,N:P13L,N:P151L,N:P199S,N:P365S,N:P383L,N:Q7K,N:R203K,N:R385K,N:S194L,N:S327L,N:S33I,N:T366I,N:T379I,ORF1a:A1397V,ORF1a:A3623S,ORF1a:G3278S,ORF1a:H110Y,ORF1a:H417Y,ORF1a:K120N,ORF1a:K1230N,ORF1a:L3606F,ORF1a:L747F,ORF1a:L92F,ORF1a:M1378I,ORF1a:M1647I,ORF1a:M2259I,ORF1a:M3087I,ORF1a:P309L,ORF1a:P927L,ORF1a:S2625F,ORF1a:T1854I,ORF1a:T1881I,ORF1a:T4065I,O…
315	B.1.612	7.33446	12.9535	1.14936	1.02268	1.29174	0.636351	108396	2020-06-23	M:T175M,N:A134V,N:A182S,N:A251V,N:A398V,N:D377Y,N:D63G,N:G18V,N:H145Y,N:P13L,N:P142S,N:R203K,N:R209I,N:S180I,N:S186Y,N:S190I,N:S202R,N:S206F,N:S327L,N:T198I,N:T247I,N:T379I,N:T391I,ORF1a:A1352V,ORF1a:A2994V,ORF1a:A3357V,ORF1a:A3523V,ORF1a:A540V,ORF1a:A656V,ORF1a:F143-,ORF1a:F3677-,ORF1a:G1946S,ORF1a:G3676-,ORF1a:G465V,ORF1a:G989V,ORF1a:K1202N,ORF1a:K120N,ORF1a:K141-,ORF1a:K3353R,ORF1a:K798N,ORF1a…
316	B.1.1.207	7.49431	13.4772	1.1493	1.02519	1.28843	0.635925	22338.7	2020-09-10	E:T30I,E:V62F,M:L29F,M:V70F,N:A252S,N:A376T,N:D377Y,N:G204R,N:G212V,N:M234I,N:N8I,N:P199S,N:R203K,N:S180I,N:T141I,N:T334I,N:T366I,ORF1a:A1679V,ORF1a:A2554V,ORF1a:A3143V,ORF1a:A3392V,ORF1a:A3454V,ORF1a:A354V,ORF1a:A3571V,ORF1a:A540V,ORF1a:A690V,ORF1a:D4085G,ORF1a:F143-,ORF1a:G3072C,ORF1a:G519S,ORF1a:H110Y,ORF1a:H388Y,ORF1a:K141-,ORF1a:K1655N,ORF1a:K2029N,ORF1a:K2200N,ORF1a:K3353R,ORF1a:L2146F,ORF1…
317	B.1.258.7	7.47481	13.4128	1.14897	1.02467	1.28835	0.00030335	15186.1	2020-09-12	E:V49L,N:A182S,N:D402Y,N:Q9H,N:R195I,ORF1a:A1679V,ORF1a:A2690V,ORF1a:D3042N,ORF1a:E37D,ORF1a:G82-,ORF1a:H83-,ORF1a:I2501T,ORF1a:K1247N,ORF1a:L2062F,ORF1a:L3606F,ORF1a:M4241I,ORF1a:M85-,ORF1a:P3359L,ORF1a:Q4100H,ORF1a:T4065I,ORF1a:T4090I,ORF1a:V2715I,ORF1a:V84-,ORF1a:V86-,ORF1b:A1521S,ORF1b:D2318Y,ORF1b:D729Y,ORF1b:H1213Y,ORF1b:M2322I,ORF1b:P314L,ORF1b:R1315C,ORF1b:T17I,ORF1b:T2165M,ORF1b:V711I,OR…
318	B.1.36.7	7.44436	13.3124	1.14891	1.02415	1.28887	1.27191	426645	2020-10-20	N:A398V,N:G214S,N:N196I,N:P13S,N:P365L,N:P383S,N:S193I,N:S194L,N:V72I,ORF1a:A1352V,ORF1a:A2123V,ORF1a:A2249V,ORF1a:A516V,ORF1a:A776V,ORF1a:E913D,ORF1a:G3676S,ORF1a:G82-,ORF1a:H1113Y,ORF1a:H83-,ORF1a:K1655N,ORF1a:K2622N,ORF1a:M85-,ORF1a:P3395S,ORF1a:P4197S,ORF1a:Q2702H,ORF1a:R207C,ORF1a:R24C,ORF1a:S1188L,ORF1a:S166G,ORF1a:S2024L,ORF1a:S2103F,ORF1a:S2535L,ORF1a:S2900L,ORF1a:S3244L,ORF1a:S376L,ORF1a…
319	B.1.160.11	7.41498	13.216	1.14858	1.02347	1.28898	0.0106129	80136.8	2020-11-07	N:A376T,N:M234I,ORF1a:A2554V,ORF1a:G82-,ORF1a:H83-,ORF1a:M3087I,ORF1a:P1158L,ORF1a:R3993L,ORF1a:T4175I,ORF1a:V84-,ORF1b:A176S,ORF1b:A520V,ORF1b:E1184D,ORF1b:K1141R,ORF1b:P1342S,ORF1b:P314L,ORF1b:S1182L,ORF1b:S1391L,ORF1b:T730I,ORF1b:T794N,ORF1b:V767L,ORF3a:P240L,ORF3a:Q57H,ORF3a:S26L,ORF3a:T269M,ORF7a:T14I,S:D614G,S:L176F,S:S477N,S:V6F
320	B.1.497	7.47461	13.4121	1.14831	1.02423	1.28742	0.922177	89850.6	2020-05-07	M:V70F,N:G215C,N:P13L,N:P142S,N:Q389H,ORF1a:A2529V,ORF1a:A2994V,ORF1a:A3070V,ORF1a:A3454V,ORF1a:A4357V,ORF1a:A967V,ORF1a:G82-,ORF1a:H1113Y,ORF1a:H2125Q,ORF1a:H83-,ORF1a:I3618V,ORF1a:L3606F,ORF1a:L642F,ORF1a:M3621I,ORF1a:M3862I,ORF1a:M85-,ORF1a:P1921S,ORF1a:P3395L,ORF1a:P371L,ORF1a:P3952S,ORF1a:S2024L,ORF1a:S2132G,ORF1a:S2517F,ORF1a:S3884L,ORF1a:S610L,ORF1a:T2166I,ORF1a:T2274I,ORF1a:T265I,ORF1a:T3…
321	B.1.258.10	7.41733	13.2237	1.14789	1.02305	1.28796	3.19071e-05	1667.46	2020-09-21	E:S68F,N:D348H,N:R209K,ORF1a:G519S,ORF1a:I2501T,ORF1a:M4241I,ORF1a:Q3859H,ORF1a:S2552A,ORF1a:T3284I,ORF1b:A1521S,ORF1b:E1184D,ORF1b:H1213Y,ORF1b:K82R,ORF1b:P314L,ORF1b:V711I,ORF3a:H78Y,ORF3a:T151I,ORF7a:L116F,S:A688V,S:D614G,S:H69-,S:L5F,S:N439K,S:V70-
322	B.1.1.41	7.36481	13.0521	1.14762	1.02204	1.28863	47.5259	71731.3	2020-03-31	M:H125Y,N:A134V,N:G204R,N:P383S,N:R203K,ORF1a:A3070V,ORF1a:A3454V,ORF1a:G82-,ORF1a:H83-,ORF1a:L3951F,ORF1a:L642F,ORF1a:N3937S,ORF1a:Q3777R,ORF1a:Q998H,ORF1a:R24C,ORF1a:S3244L,ORF1a:T1055I,ORF1a:T1543I,ORF1a:T1760I,ORF1a:T2016K,ORF1a:T2906I,ORF1a:T3032I,ORF1a:T3058I,ORF1a:T999I,ORF1a:V84-,ORF1b:A517V,ORF1b:P1000L,ORF1b:P314L,ORF1b:R1315C,ORF1b:V1691L,ORF1b:V2178F,ORF3a:A54S,ORF3a:H182Y,ORF7a:Q62*,…
323	B.1.160.10	7.39968	13.1658	1.14728	1.02237	1.28745	0.0679728	74866.3	2020-11-03	E:P71L,N:A220V,N:A376T,N:M234I,N:P365S,N:S180I,N:T198I,N:T24I,ORF1a:A3705V,ORF1a:A4357V,ORF1a:G82-,ORF1a:H110Y,ORF1a:H417Y,ORF1a:H83-,ORF1a:M3087I,ORF1a:M85-,ORF1a:N3937S,ORF1a:P2018S,ORF1a:S2535L,ORF1a:S376L,ORF1a:T4065I,ORF1a:T4207I,ORF1a:V84-,ORF1a:V86-,ORF1b:A176S,ORF1b:A2132V,ORF1b:D1183Y,ORF1b:E1184D,ORF1b:G662S,ORF1b:I1539T,ORF1b:K1141R,ORF1b:K2557R,ORF1b:M2025I,ORF1b:P314L,ORF1b:S997L,ORF…
324	B.1.438.4	7.41366	13.2116	1.14727	1.02259	1.28715	6.32374e-05	142.715	2020-11-10	N:D401Y,N:T166I,ORF1a:F143-,ORF1a:I114T,ORF1a:K141-,ORF1a:L2146F,ORF1a:M297V,ORF1a:S142-,ORF1b:L1449F,ORF1b:P314L,ORF3a:Q57H,ORF3a:R68I,ORF3a:V77F,ORF8:Y105F,S:D614G,S:I1172V,S:S477N
325	B.1.282	7.40207	13.1737	1.14726	1.0224	1.28737	1.06826e-05	281.284	2020-06-16	N:G212C,N:P365S,N:Q7K,N:R203M,ORF1a:A206V,ORF1a:K2589R,ORF1a:L3606F,ORF1a:Q2702H,ORF1a:Q526H,ORF1b:P1427S,ORF1b:P314L,ORF3a:L129F,ORF3a:Q57H,ORF3a:R134H,ORF8:P38S,S:A522S,S:D614G,S:L5F,S:M1237I,S:V70F
326	B.1.404	7.49204	13.4697	1.14719	1.02377	1.2855	1.71893	230219	2020-10-20	N:A119S,N:A308S,N:D402Y,N:P142S,N:P383S,N:S194L,N:T379I,N:T393I,ORF1a:A3615V,ORF1a:A385V,ORF1a:A540V,ORF1a:E57G,ORF1a:F143-,ORF1a:G519S,ORF1a:H417Y,ORF1a:I4098V,ORF1a:I4127V,ORF1a:K141-,ORF1a:K3353R,ORF1a:K680N,ORF1a:M1378I,ORF1a:M1586I,ORF1a:M1769I,ORF1a:M2259I,ORF1a:M3661L,ORF1a:M85-,ORF1a:P1054L,ORF1a:P1158L,ORF1a:P1640L,ORF1a:P1786L,ORF1a:P2079S,ORF1a:P309S,ORF1a:P971L,ORF1a:R184C,ORF1a:R560C…
327	B.1.1.345	7.3662	13.0566	1.14687	1.02157	1.28754	0.868414	56586.6	2020-11-10	E:L73F,N:G204R,N:R203K,ORF1a:A3209S,ORF1a:L3606F,ORF1a:S944L,ORF1a:T3202M,ORF1a:V1143F,ORF1a:V1295F,ORF1a:V1583F,ORF1a:Y2141C,ORF1b:A1291V,ORF1b:A2028S,ORF1b:A302S,ORF1b:I192V,ORF1b:P314L,ORF1b:T1540I,ORF3a:H78Y,ORF3a:K75N,ORF3a:M260I,ORF3a:S171L,S:A243-,S:A701V,S:D614G,S:E484K,S:L242-,S:L54F,S:L938F,S:T859I,S:Y144-
328	B.1.160.15	7.45241	13.3389	1.1462	1.0225	1.28487	0.0867063	165380	2020-10-15	E:P71L,N:A376T,N:D22Y,N:H145Y,N:M234I,N:R385K,N:S235F,ORF1a:A2636V,ORF1a:A3220V,ORF1a:A4357V,ORF1a:E381D,ORF1a:G963S,ORF1a:L3606F,ORF1a:M3087I,ORF1a:P748L,ORF1a:P80S,ORF1a:R207C,ORF1a:R24C,ORF1a:S2625F,ORF1a:T1754I,ORF1b:A176S,ORF1b:A190S,ORF1b:E1184D,ORF1b:H604Y,ORF1b:I1799T,ORF1b:K1141R,ORF1b:K2557R,ORF1b:M1677I,ORF1b:P314F,ORF1b:P314L,ORF1b:S1779I,ORF1b:S2338L,ORF1b:T1540I,ORF1b:V767L,ORF3a:Q5…
329	C.36.2	7.42991	13.2649	1.14603	1.02203	1.28508	0.00132857	11685.3	2020-10-27	M:F28L,M:V70F,N:A208-,N:D377Y,N:D3L,N:G204R,N:G212V,N:M210-,N:M234I,N:P207-,N:Q418H,N:Q9H,N:R203K,N:R209-,N:S187L,N:S235F,N:T198I,N:T325I,N:T391I,ORF1a:A1708D,ORF1a:F143-,ORF1a:F3677-,ORF1a:G3278S,ORF1a:G3676-,ORF1a:H1160Y,ORF1a:H417Y,ORF1a:I2230T,ORF1a:I4049V,ORF1a:K141-,ORF1a:K2029N,ORF1a:L3352F,ORF1a:M1378I,ORF1a:M3312I,ORF1a:P1640S,ORF1a:P309S,ORF1a:P3371S,ORF1a:Q1009R,ORF1a:Q2563H,ORF1a:S142…
330	AM.4	7.40248	13.175	1.14569	1.02138	1.28514	0.00845897	66204	2020-11-01	M:R107H,N:D128Y,N:D144N,N:G204L,N:G204R,N:P365L,N:R203K,N:R209K,N:T334I,ORF1a:A2690V,ORF1a:A2994V,ORF1a:A3901V,ORF1a:G963S,ORF1a:K1202N,ORF1a:K3353R,ORF1a:K798N,ORF1a:L1507F,ORF1a:L3606F,ORF1a:P1640S,ORF1a:P804S,ORF1a:P892L,ORF1a:S2500F,ORF1a:S2517P,ORF1a:T1001I,ORF1a:T4087I,ORF1a:T568I,ORF1b:I235T,ORF1b:P314L,ORF1b:P970L,ORF1b:P976L,ORF1b:T1050I,ORF1b:V2172I,ORF3a:P104L,ORF3a:S171L,ORF3a:T223I,O…
331	B.1.530	7.37582	13.0879	1.14553	1.02085	1.28545	0.134619	79989.6	2020-11-03	E:T9I,N:D144Y,N:D402Y,N:S33I,N:T205I,ORF1a:A2785V,ORF1a:A3143V,ORF1a:K2200N,ORF1a:K3832N,ORF1a:L3606F,ORF1a:Q1009R,ORF1a:S2797F,ORF1a:S318L,ORF1a:V1295F,ORF1b:A176V,ORF1b:A2431V,ORF1b:D2179Y,ORF1b:H1979Y,ORF1b:L1351F,ORF1b:L1701F,ORF1b:M1156I,ORF1b:P314L,ORF1b:Q2635H,ORF1b:R2613N,ORF1b:S1958G,ORF1b:V1092F,ORF3a:A99S,ORF3a:D210Y,ORF3a:G254V,ORF3a:L85F,ORF3a:R68I,ORF8:S69P,ORF8:V62L,ORF9b:V30L,S:A6…
332	B.1.460	7.37261	13.0775	1.14537	1.02069	1.28528	0.144147	11745.5	2020-10-17	M:L17F,N:D3Y,N:M234I,N:S187L,N:S194L,N:S2P,N:T205I,ORF1a:A2388V,ORF1a:E972G,ORF1a:H83-,ORF1a:L3606F,ORF1a:L4037F,ORF1a:S2797F,ORF1a:T1001I,ORF1a:T2800I,ORF1a:T4087I,ORF1a:T4249I,ORF1a:V84-,ORF1b:A576S,ORF1b:L2523F,ORF1b:P218L,ORF1b:P314L,ORF3a:E261*,ORF3a:Q57H,ORF3a:S171L,ORF3a:S220I,ORF3a:W131C,ORF6:W27L,ORF7b:E39*,ORF8:S97I,ORF8:V114I,S:D215H,S:D614G,S:E309Q,S:E780Q,S:H1101Y,S:L18F,S:N440K,S:T2…
333	B.1.538	7.38203	13.1082	1.14533	1.02081	1.28503	0.390018	1.23403e+06	2020-06-28	E:S68F,M:M109I,N:D144Y,N:D377Y,N:D3Y,N:G212V,N:P383L,N:R203K,N:S194L,ORF1a:A1812D,ORF1a:A3497V,ORF1a:A690V,ORF1a:I1912V,ORF1a:K1202N,ORF1a:K2589R,ORF1a:L3606F,ORF1a:M3934I,ORF1a:P2221S,ORF1a:P3952S,ORF1a:P927L,ORF1a:P971L,ORF1a:R398C,ORF1a:R3993H,ORF1a:S610L,ORF1a:T1001I,ORF1a:T1542I,ORF1a:T403I,ORF1a:T4065I,ORF1a:V3653F,ORF1b:A1521V,ORF1b:A1525S,ORF1b:D2090Y,ORF1b:D870Y,ORF1b:E1264D,ORF1b:I1539T…
334	B.1.1.375	7.36019	13.0371	1.14452	1.01994	1.28432	3.99664	25570.7	2020-11-03	E:P71L,E:S68F,N:D103Y,N:D3Y,N:D401Y,N:G204R,N:M210I,N:Q384H,N:R203K,N:T205I,ORF1a:A2249V,ORF1a:F3677-,ORF1a:G3278S,ORF1a:G3676-,ORF1a:G519S,ORF1a:K1655N,ORF1a:K3353R,ORF1a:L3606F,ORF1a:M3934I,ORF1a:P1786L,ORF1a:P1977L,ORF1a:P3371S,ORF1a:P380S,ORF1a:P971S,ORF1a:S2797F,ORF1a:S3675-,ORF1a:T1246I,ORF1a:T1581M,ORF1a:T4010I,ORF1a:V3449F,ORF1b:L1701F,ORF1b:M897I,ORF1b:P1427S,ORF1b:P2633S,ORF1b:P314L,ORF…
335	AJ.1	7.35853	13.0317	1.14443	1.01985	1.28422	0.000590629	3539.94	2020-11-12	N:G204R,N:P13S,N:R203K,ORF1a:P748L,ORF1a:S2024L,ORF1a:T3058I,ORF1a:T727I,ORF1a:V757F,ORF1b:A434V,ORF1b:L1681F,ORF1b:P1001L,ORF1b:P314L,ORF1b:Q2425H,ORF3a:E239D,ORF3a:V121L,ORF8:A65V,S:A570D,S:D614G,S:K1073N,S:M153I
336	B.1.160.23	7.35573	13.0225	1.14441	1.01979	1.28426	4.35956e-05	994.297	2020-09-20	M:L124F,N:A376T,N:D348H,N:M234I,N:R195I,N:R385K,N:R40C,N:S33I,ORF1a:H1160Y,ORF1a:K2622N,ORF1a:L3606F,ORF1a:M1378I,ORF1a:M3087I,ORF1a:P1220H,ORF1a:S1478Y,ORF1a:S2500F,ORF1a:T1854I,ORF1a:T3579I,ORF1b:A176S,ORF1b:E1184D,ORF1b:I1674T,ORF1b:K1141R,ORF1b:M1352I,ORF1b:M2269I,ORF1b:P314L,ORF1b:T1522I,ORF1b:T1540I,ORF1b:T17I,ORF1b:T2084I,ORF1b:V1811F,ORF1b:V767L,ORF3a:A72S,ORF3a:P42L,ORF3a:Q57H,ORF3a:S171…
337	B.1.1.316	7.45602	13.3508	1.14428	1.02129	1.28208	20.0457	373542	2020-10-05	E:L21F,E:L73F,E:T9I,M:L17F,M:T208I,N:D81Y,N:G179S,N:G204R,N:H145Y,N:M234I,N:P168S,N:P364S,N:P365L,N:P383L,N:R203K,N:S327L,ORF1a:A1049V,ORF1a:A2129V,ORF1a:A2584V,ORF1a:A2690V,ORF1a:A3209V,ORF1a:A3705V,ORF1a:A516V,ORF1a:A540V,ORF1a:A859V,ORF1a:D4085G,ORF1a:F3605L,ORF1a:G295C,ORF1a:I4098V,ORF1a:K1202N,ORF1a:K3353R,ORF1a:L204F,ORF1a:L2146F,ORF1a:L2688F,ORF1a:L2869F,ORF1a:L3606F,ORF1a:L590F,ORF1a:L681…
338	B.1.1.431	7.27859	12.773	1.14391	1.01823	1.28512	0.000582742	550331	2020-08-01	N:D402Y,N:G204R,N:H145Y,N:P13L,N:R203K,ORF1a:A1352T,ORF1a:G3541R,ORF1a:K2622N,ORF1a:K3353R,ORF1a:K680N,ORF1a:S2797F,ORF1a:S391F,ORF1a:T1538I,ORF1a:T4207I,ORF1b:A1291V,ORF1b:K1383R,ORF1b:L1203I,ORF1b:P314L,ORF1b:S1003G,ORF1b:S1182L,ORF1b:S2363F,ORF1b:T2548I,ORF1b:T730I,ORF1b:V1092F,ORF1b:V1493L,ORF1b:V839L,ORF1b:Y2018H,ORF3a:D155Y,ORF3a:G174C,ORF3a:G44V,ORF3a:K21N,ORF3a:L85F,ORF9b:P10S,S:A222V,S:A…
339	B.1.258.9	7.32606	12.9262	1.14343	1.01868	1.28347	5.00248e-05	2343.18	2020-09-07	E:P71L,M:T208I,N:Q229H,N:T198I,ORF1a:G442S,ORF1a:G82-,ORF1a:H417Y,ORF1a:H83-,ORF1a:I2501T,ORF1a:M4241I,ORF1a:M85-,ORF1a:T2152I,ORF1a:T2300I,ORF1a:V84-,ORF1a:V86-,ORF1b:A1521S,ORF1b:A1643V,ORF1b:H1213Y,ORF1b:P314L,ORF1b:Q2247H,ORF1b:R574G,ORF1b:T2163I,ORF1b:V711I,ORF3a:T229I,ORF7b:A15S,ORF8:G66-,ORF8:K68E,ORF8:S67-,S:A520S,S:D138Y,S:D614G,S:G1223S,S:H69-,S:L18F,S:N439K,S:V70-
340	B.1.346	7.33743	12.9631	1.14325	1.01874	1.28297	8.40066	153198	2020-08-21	E:P71S,M:H125Y,N:A211V,N:A217S,N:A376T,N:A414S,N:A55S,N:D144Y,N:D22Y,N:L139F,N:P13L,N:P142S,N:P364L,N:S193I,N:T205I,N:T334I,N:T362I,N:T366R,ORF1a:A3143V,ORF1a:A3497V,ORF1a:A3523V,ORF1a:E3909G,ORF1a:L2146F,ORF1a:L3606F,ORF1a:L3951F,ORF1a:L4064F,ORF1a:L642F,ORF1a:M1647I,ORF1a:M585V,ORF1a:N2228T,ORF1a:P1692S,ORF1a:P309L,ORF1a:P971L,ORF1a:R24C,ORF1a:R3993L,ORF1a:S1102G,ORF1a:S2396I,ORF1a:S2797F,ORF1a…
341	B.1.1.521	7.38126	13.1057	1.14324	1.01943	1.28208	1.23398	326791	2020-08-19	M:V23L,N:A211V,N:A220V,N:D144Y,N:D22Y,N:D377Y,N:G204L,N:G204R,N:M234I,N:M322I,N:P365S,N:Q389H,N:R195I,N:R203K,N:T166I,ORF1a:A1679V,ORF1a:A2123V,ORF1a:A2584V,ORF1a:A3070V,ORF1a:A3143V,ORF1a:A3357V,ORF1a:A3454V,ORF1a:A498V,ORF1a:D1554A,ORF1a:D203N,ORF1a:D203Y,ORF1a:D589G,ORF1a:D992Y,ORF1a:E743D,ORF1a:F143-,ORF1a:H1160Y,ORF1a:H374Y,ORF1a:H388Y,ORF1a:H417Y,ORF1a:K141-,ORF1a:K2029N,ORF1a:K2533R,ORF1a:…
342	D.2	7.36584	13.0554	1.14296	1.019	1.28199	2.90197	77206.3	2020-05-25	E:L21F,M:A2S,M:L17F,N:A208-,N:A35V,N:D128Y,N:G204R,N:M210-,N:R203K,N:R209-,ORF1a:A1352V,ORF1a:A2344S,ORF1a:A3070V,ORF1a:A3615V,ORF1a:D1547Y,ORF1a:E913D,ORF1a:F143-,ORF1a:G1100V,ORF1a:I300F,ORF1a:I4049V,ORF1a:K141-,ORF1a:L3951F,ORF1a:P1158L,ORF1a:S142-,ORF1a:S3244L,ORF1a:T3058I,ORF1a:T4083M,ORF1b:A1798S,ORF1b:K709N,ORF1b:L1701F,ORF1b:L629F,ORF1b:M2025I,ORF1b:P314L,ORF1b:R270S,ORF1b:T1064I,ORF3a:H7…
343	B.1.160.18	7.31846	12.9016	1.14256	1.01799	1.28238	0.00933657	8386.15	2021-01-07	E:V58F,M:N121K,N:A376T,N:M234I,N:S187L,ORF1a:A2249V,ORF1a:G82-,ORF1a:H83-,ORF1a:M3087I,ORF1a:P1786S,ORF1a:P3952S,ORF1a:S2083N,ORF1a:T1854I,ORF1a:V1025A,ORF1a:V1550I,ORF1a:V84-,ORF1b:A176S,ORF1b:E1184D,ORF1b:K1141R,ORF1b:P314L,ORF1b:S2339F,ORF1b:S2363F,ORF1b:V767L,ORF3a:L46F,ORF3a:Q213K,ORF3a:Q57H,ORF7a:H47Y,ORF7b:C41F,ORF7b:S31L,S:D614G,S:F888L,S:S477N,S:T95I
344	B.1.36.22	7.40286	13.1763	1.1424	1.01922	1.28046	0.797478	1.25394e+06	2020-07-07	M:D209Y,N:A251V,N:D377Y,N:D3Y,N:M322I,N:P67S,N:R209K,N:S190I,N:S194L,ORF1a:A1043V,ORF1a:A1352V,ORF1a:A2891V,ORF1a:A3209V,ORF1a:A3497V,ORF1a:A4016V,ORF1a:A876T,ORF1a:F143-,ORF1a:H110Y,ORF1a:I2057T,ORF1a:I4049V,ORF1a:K141-,ORF1a:K2761N,ORF1a:K3353R,ORF1a:L1507F,ORF1a:L204F,ORF1a:L2105F,ORF1a:L3606F,ORF1a:L642F,ORF1a:M3752I,ORF1a:M3761I,ORF1a:P1640S,ORF1a:P1810L,ORF1a:P309S,ORF1a:P4220S,ORF1a:P927L,…
345	B.1.177.74	7.30685	12.8641	1.14118	1.0169	1.28064	0.0530225	200272	2020-12-20	E:S68F,N:A220V,N:P6L,N:T141I,N:T325I,ORF1a:A1352V,ORF1a:A2249V,ORF1a:A3523V,ORF1a:A3705V,ORF1a:L2609F,ORF1a:L642F,ORF1a:T1055I,ORF1a:T1840I,ORF1a:T4088I,ORF1b:D295Y,ORF1b:P1427S,ORF1b:P2256S,ORF1b:P314L,ORF1b:P970S,ORF1b:Q2425K,ORF1b:S997L,ORF3a:S92L,ORF6:D61Y,ORF6:W27L,ORF7a:Q62*,ORF8:A65V,ORF8:S67F,ORF8:W45L,ORF9b:P3S,S:A222V,S:A520S,S:A688V,S:D614G,S:G1219C,S:M177I,S:P25S
346	B.1.9.2	7.28672	12.7992	1.14112	1.01654	1.28097	1.11602e-06	12.3366	2020-05-06	N:P364S,ORF1a:G465D,ORF1a:I1525V,ORF1b:P314L,ORF1b:S1408L,ORF3a:Q57H,S:D614G,S:S13I
347	W.1	7.42794	13.2584	1.14028	1.01823	1.27697	0.00404018	87286.3	2020-10-23	E:L73F,M:T175M,N:A220V,N:P365S,N:R209K,N:T271I,ORF1a:A903V,ORF1a:D2813A,ORF1a:H1113Y,ORF1a:K1247N,ORF1a:L3027F,ORF1a:L3899I,ORF1a:P3371S,ORF1a:P959S,ORF1a:R184C,ORF1a:T1240I,ORF1a:T1637I,ORF1a:V1393L,ORF1a:V3718F,ORF1b:A2222V,ORF1b:A941V,ORF1b:L2523F,ORF1b:P1325S,ORF1b:P1427S,ORF1b:P2531S,ORF1b:P314L,ORF1b:V2117L,ORF3a:L108F,ORF3a:L53F,ORF3a:S40L,ORF3a:V112F,ORF3a:V202L,ORF3a:W131C,ORF7a:L96F,ORF…
348	B.1.1.445	7.3036	12.8536	1.14027	1.01626	1.27942	0.00017128	6210.29	2020-12-14	N:A376T,N:M234I,ORF1a:I1128V,ORF1a:M3087I,ORF1a:P2046S,ORF1b:A176S,ORF1b:E1184D,ORF1b:K1141R,ORF1b:P314L,ORF1b:V767L,ORF3a:D27Y,ORF3a:Q57H,ORF7b:L25F,S:D614G,S:S477N
349	B.1.258.15	7.29661	12.831	1.13938	1.01556	1.27829	0.00215826	24896.2	2020-11-30	N:R209I,ORF1a:D930N,ORF1a:I2501T,ORF1a:L3606F,ORF1a:M4241I,ORF1a:P3371S,ORF1a:S838I,ORF1a:V1300A,ORF1b:A1521S,ORF1b:H1213Y,ORF1b:P314L,ORF1b:P976L,ORF1b:V711I,ORF3a:A72S,ORF3a:P104L,ORF8:Q27*,ORF8:R52I,S:D614G,S:H69-,S:L1063F,S:M177I,S:N439K,S:V1228L,S:V70-
350	W.3	7.30039	12.8432	1.13925	1.01554	1.27803	5.45009e-05	2374.15	2020-09-10	N:A220V,N:D402Y,ORF1a:A3615V,ORF1a:A903V,ORF1a:G2868S,ORF1a:H2357Y,ORF1a:L3606F,ORF1a:T2274I,ORF1a:T609I,ORF1b:A1525S,ORF1b:M2025I,ORF1b:P2256L,ORF1b:P314L,ORF1b:Q2635H,ORF1b:T1274I,ORF1b:T2048I,ORF1b:V658I,ORF3a:G254*,ORF9b:T83I,S:A222V,S:D614G,S:L5F,S:M1229T,S:S256L,S:T323I,S:T76I
351	B.1.131	7.21465	12.5681	1.13785	1.01325	1.27778	0.410896	87777.7	2020-09-19	N:M234I,N:R32H,N:T205I,N:T325I,ORF1a:A1049V,ORF1a:A3209V,ORF1a:A4357V,ORF1a:A656V,ORF1a:F3677-,ORF1a:G3676-,ORF1a:K3162E,ORF1a:L204F,ORF1a:L3027F,ORF1a:L3201P,ORF1a:L3338F,ORF1a:L3606F,ORF1a:N449D,ORF1a:P1862S,ORF1a:P2046S,ORF1a:P971S,ORF1a:Q607H,ORF1a:R1628C,ORF1a:R207C,ORF1a:S3675-,ORF1a:T1682I,ORF1a:T2274I,ORF1a:T265I,ORF1a:T4355I,ORF1b:A2431V,ORF1b:A941V,ORF1b:E1184D,ORF1b:E1288D,ORF1b:L1681F…
352	B.1.243	7.62781	13.9231	1.1377	1.01953	1.26957	24.7688	3.83026e+06	2020-04-10	E:L73F,E:P71S,N:A252S,N:A35V,N:A414S,N:D103Y,N:D402Y,N:G212C,N:L139F,N:P13L,N:P199L,N:P6L,N:Q7K,N:Q9H,N:R195K,N:S194L,N:S327L,N:S33I,N:T205I,N:T296I,ORF1a:A1043V,ORF1a:A1283V,ORF1a:A1997V,ORF1a:A2123V,ORF1a:A2994V,ORF1a:A3357V,ORF1a:A3497V,ORF1a:A3620V,ORF1a:A4357V,ORF1a:A516V,ORF1a:A540V,ORF1a:A656V,ORF1a:A690V,ORF1a:A903V,ORF1a:D294G,ORF1a:F143-,ORF1a:G295C,ORF1a:G519S,ORF1a:H2092Y,ORF1a:H388Y,…
353	B.1.36.27	7.28514	12.7941	1.13746	1.01413	1.27579	0.00678702	4588.48	2020-10-01	M:L17F,N:D402Y,N:L139F,N:P199L,N:S194L,N:T334I,ORF1a:A1298V,ORF1a:A1397V,ORF1a:A1997V,ORF1a:A2994V,ORF1a:A3392V,ORF1a:A540V,ORF1a:A591V,ORF1a:H2092Y,ORF1a:I2501T,ORF1a:K2622N,ORF1a:L3711F,ORF1a:S944L,ORF1a:T1168I,ORF1a:T3058I,ORF1a:T4065I,ORF1a:T4304I,ORF1a:V1056L,ORF1a:V561A,ORF1b:E1184D,ORF1b:E1288D,ORF1b:L1681F,ORF1b:P2256L,ORF1b:P314L,ORF1b:T2376I,ORF3a:L108F,ORF3a:Q57H,ORF3a:T223I,ORF8:T26I,…
354	B.1.160.20	7.29201	12.8162	1.13689	1.01386	1.27484	0.00717202	54665.4	2020-10-26	N:A220V,N:A376T,N:M234I,N:Q7K,N:R385K,N:T198I,N:T24I,ORF1a:A2690V,ORF1a:A3209V,ORF1a:A903V,ORF1a:E37D,ORF1a:M3087I,ORF1a:M3934I,ORF1a:P309L,ORF1a:P927L,ORF1a:S4398L,ORF1a:S443F,ORF1a:T1637I,ORF1a:T1854I,ORF1b:A176S,ORF1b:E1184D,ORF1b:I2273S,ORF1b:K1141R,ORF1b:P314L,ORF1b:Q2635H,ORF1b:V1271L,ORF1b:V767L,ORF3a:L106F,ORF3a:Q57H,ORF3a:S166L,ORF7a:E121V,ORF7a:F6L,ORF7a:T120I,ORF7b:H42Y,ORF8:A65S,ORF8:…
355	B.1.1.149	7.21614	12.5728	1.13682	1.0126	1.27628	1.13662	8680.73	2020-05-19	N:G204R,N:R203K,ORF1a:A1352V,ORF1a:A537S,ORF1a:L3606F,ORF1a:P2221S,ORF1a:V2047F,ORF1b:P314L,ORF3a:D173G,ORF8:S67F,S:D614G,S:M153T,S:P681H,S:R21I
356	B.1.241	7.28295	12.787	1.13673	1.01362	1.27479	53.5399	636241	2020-04-24	E:F26L,M:L124F,M:M109I,N:A398V,N:D340N,N:D402Y,N:G25C,N:G34W,N:I84V,N:L139F,N:N11S,N:P13L,N:P383L,N:S194L,N:T135I,N:T24I,N:T271I,N:T362I,N:T366I,N:T391I,ORF1a:A1043V,ORF1a:A1049V,ORF1a:A1397V,ORF1a:A1679V,ORF1a:A2123V,ORF1a:A2199V,ORF1a:A3143V,ORF1a:A3615V,ORF1a:E441G,ORF1a:F3677-,ORF1a:G3676-,ORF1a:G519S,ORF1a:I431M,ORF1a:K1795Q,ORF1a:K1817N,ORF1a:K3353R,ORF1a:L1130F,ORF1a:L3606F,ORF1a:L3644F,OR…
357	M.1	7.18839	12.4844	1.13656	1.01198	1.27648	0.00330385	68441.9	2020-12-10	N:D402Y,N:G204R,N:N8T,N:R203K,ORF1a:D1036E,ORF1a:K2029N,ORF1a:L1762F,ORF1a:S2500F,ORF1a:V2027L,ORF1b:P1427S,ORF1b:P1666L,ORF1b:P314L,ORF1b:V1092F,ORF3a:T223I,ORF6:F2S,ORF8:A51V,ORF9b:I5L,ORF9b:Q77H,S:A688S,S:D614G,S:T95I
358	B.1.214.1	7.2791	12.7746	1.13636	1.01332	1.27435	0.00805975	17772.5	2020-12-14	N:S187L,N:T205I,ORF1a:A3901V,ORF1a:A4016V,ORF1a:A690V,ORF1a:I1398V,ORF1a:L3606F,ORF1a:N3937S,ORF1a:P748L,ORF1a:T1760I,ORF1a:T1881I,ORF1b:A2132V,ORF1b:K1383R,ORF1b:M1582I,ORF1b:P314L,ORF1b:T1404M,ORF1b:T1511I,ORF3a:A23V,ORF3a:D2-,ORF3a:D22T,ORF3a:D27Q,ORF3a:E19-,ORF3a:F28G,ORF3a:F4-,ORF3a:G11F,ORF3a:G18-,ORF3a:I7L,ORF3a:K16-,ORF3a:K21G,ORF3a:L15-,ORF3a:L3-,ORF3a:M1-,ORF3a:P25L,ORF3a:Q17-,ORF3a:R6D…
359	B.1.36.23	7.17757	12.45	1.13603	1.01146	1.27594	2.48053e-05	3617.13	2020-08-04	E:V49L,N:D402Y,N:P13L,N:Q7K,N:R209S,N:S194L,ORF1a:A967V,ORF1a:L3606F,ORF1a:T2016I,ORF1a:T4083M,ORF1a:V3718F,ORF1b:G219C,ORF1b:P314L,ORF3a:G224C,ORF3a:P25H,ORF3a:Q57H,ORF9b:P10S,S:A522V,S:D614G
360	B.1.1.517	7.2506	12.6831	1.13589	1.01255	1.27425	1.21494	124008	2020-12-26	N:D144N,N:G204R,N:R203K,N:S33I,ORF1a:A1283V,ORF1a:A1679V,ORF1a:A2249V,ORF1a:D1547Y,ORF1a:G661S,ORF1a:H1160Y,ORF1a:K3353R,ORF1a:K837R,ORF1a:L2062F,ORF1a:L3606F,ORF1a:N3937S,ORF1a:P2046L,ORF1a:P286L,ORF1a:R184C,ORF1a:S3158T,ORF1a:T1854I,ORF1a:T2300I,ORF1a:T265I,ORF1a:V3976F,ORF1a:V84-,ORF1b:A176V,ORF1b:A302S,ORF1b:D1183Y,ORF1b:D2142Y,ORF1b:F1850L,ORF1b:K469N,ORF1b:P314L,ORF1b:P976L,ORF1b:Q2425K,ORF…
361	B.1.1.306	7.27196	12.7516	1.13578	1.01282	1.27366	16.5432	1.63234e+07	2020-04-12	E:L73F,E:P71L,E:S68F,M:A2V,M:I82T,M:M109I,M:V70I,N:A398V,N:D128Y,N:D3Y,N:D401Y,N:D402Y,N:G204R,N:G30R,N:G34W,N:M210I,N:M234I,N:N8Y,N:P13S,N:P142S,N:P344S,N:P383L,N:R203K,N:S33I,N:T135I,N:T141I,N:T205I,N:T271I,N:T334I,N:V72I,ORF1a:A1043V,ORF1a:A1352V,ORF1a:A1812D,ORF1a:A2123V,ORF1a:A2129V,ORF1a:A2690V,ORF1a:A3143V,ORF1a:A3209V,ORF1a:A3357V,ORF1a:A3454V,ORF1a:A3497V,ORF1a:A486V,ORF1a:A537S,ORF1a:A5…
362	B.1.177.14	7.19716	12.5123	1.13575	1.0116	1.27513	0.000271019	9079.88	2020-08-03	N:A220V,ORF1a:A3623S,ORF1a:K1247N,ORF1a:T2007I,ORF1a:T3459M,ORF1b:I1690V,ORF1b:K50N,ORF1b:P314L,ORF3a:E239D,ORF3a:W69L,ORF7a:T120I,ORF8:I9T,ORF8:P30L,ORF9b:V15L,S:A222V,S:D614G,S:S939F
363	B.1.234	7.46478	13.3796	1.13564	1.01573	1.2697	0.314757	300146	2020-06-21	E:L21F,N:A134V,N:A182S,N:A398V,N:G18S,N:P13S,N:P6L,N:Q389H,N:Q9H,N:S194L,N:S327L,N:S412N,N:T135I,N:T334I,N:T391I,ORF1a:A1283V,ORF1a:A1298V,ORF1a:A2249V,ORF1a:A2320V,ORF1a:A2344S,ORF1a:A2344V,ORF1a:A2584V,ORF1a:A3571V,ORF1a:A3901V,ORF1a:A903V,ORF1a:D203N,ORF1a:D2980G,ORF1a:F143-,ORF1a:G519S,ORF1a:G963S,ORF1a:H1160Y,ORF1a:H388Y,ORF1a:I1023-,ORF1a:I2663V,ORF1a:K141-,ORF1a:K1895N,ORF1a:K2059R,ORF1a:K…
364	C.22	7.23869	12.6449	1.13533	1.012	1.2737	0.0189337	96512.5	2020-04-17	N:G204R,N:P199S,N:R203K,ORF1a:A3705V,ORF1a:G3278S,ORF1a:L3606F,ORF1a:T1246I,ORF1a:V86F,ORF1b:P314L,ORF3a:L53F,ORF3a:V90F,S:D614G,S:E484K,S:P1263L,S:Q677H
365	B.1.1.486	7.30969	12.8733	1.13508	1.01297	1.27192	0.169246	25664.3	2020-11-02	M:T208I,N:G18S,N:G204L,N:G204R,N:M234I,N:P365L,N:R203K,N:S202C,N:T247I,N:T334I,N:T393I,ORF1a:A1298V,ORF1a:A2129V,ORF1a:A2320V,ORF1a:A2891V,ORF1a:A3497V,ORF1a:A3615V,ORF1a:A486V,ORF1a:E2031K,ORF1a:F143-,ORF1a:G1125C,ORF1a:G519S,ORF1a:K141-,ORF1a:K3353R,ORF1a:L1762F,ORF1a:L3201P,ORF1a:L3606F,ORF1a:M3752I,ORF1a:M85-,ORF1a:N1871S,ORF1a:N2603D,ORF1a:P1640S,ORF1a:P3952S,ORF1a:P765S,ORF1a:Q1592R,ORF1a:R…
366	C.2	7.20792	12.5466	1.13503	1.0113	1.27389	0.818368	36168.7	2020-07-05	E:V62F,M:M109I,N:A134V,N:G204R,N:P6L,N:Q229H,N:R203K,N:T205I,ORF1a:A1679V,ORF1a:A2249V,ORF1a:A3523V,ORF1a:G3278S,ORF1a:H110Y,ORF1a:K1655N,ORF1a:K3353R,ORF1a:Q607H,ORF1a:R3993C,ORF1a:T1246I,ORF1a:T2300I,ORF1a:T814I,ORF1a:V3718F,ORF1b:A1609S,ORF1b:E735D,ORF1b:G2510C,ORF1b:K2063N,ORF1b:L1504F,ORF1b:L252*,ORF1b:L293S,ORF1b:M657T,ORF1b:P2612L,ORF1b:P314L,ORF1b:R2613N,ORF1b:T1540I,ORF3a:H78Y,ORF3a:L53F…
367	B.1.375	7.30451	12.8565	1.13488	1.01275	1.27173	0.046394	82905.6	2020-10-26	M:I48V,M:L46F,N:G30R,N:G34W,N:L139F,N:S194L,N:T205I,N:T325I,N:T362I,ORF1a:A3143V,ORF1a:A3497V,ORF1a:A3615V,ORF1a:A4357V,ORF1a:A498V,ORF1a:A516V,ORF1a:A540V,ORF1a:F143-,ORF1a:G82-,ORF1a:G989V,ORF1a:H110Y,ORF1a:H83-,ORF1a:K1230N,ORF1a:K141-,ORF1a:K2511N,ORF1a:L1507F,ORF1a:L2146F,ORF1a:L3116F,ORF1a:L3352F,ORF1a:M3752I,ORF1a:P1803S,ORF1a:P309L,ORF1a:P3359L,ORF1a:P3371S,ORF1a:P804L,ORF1a:P971L,ORF1a:Q…
368	B.1.1.434	7.36026	13.0373	1.13461	1.01345	1.27026	0.118563	96716.2	2020-07-19	E:P71L,M:A2V,M:H125Y,M:L46F,M:T175M,N:A208-,N:A35V,N:D128Y,N:D144Y,N:D22G,N:D3Y,N:D401Y,N:G204L,N:G204R,N:M234I,N:P199L,N:P199S,N:P207-,N:P344S,N:P364S,N:R195I,N:R195K,N:R203K,N:S194L,N:S201I,N:T141I,N:T334I,N:T362I,N:T379I,ORF1a:A1283V,ORF1a:A3454V,ORF1a:A3523V,ORF1a:A3615V,ORF1a:A4016V,ORF1a:E1311G,ORF1a:F143-,ORF1a:G295C,ORF1a:G519S,ORF1a:G82-,ORF1a:H2092Y,ORF1a:H83-,ORF1a:I693V,ORF1a:K141-,OR…
369	B.1.160.32	7.28919	12.8071	1.13441	1.0122	1.27136	0.262253	197254	2020-10-09	M:L29F,N:A220V,N:A376T,N:G204R,N:M234I,N:P199L,N:P199S,N:P365S,N:P383S,N:R203K,N:S187L,N:S194L,N:T366I,N:V72I,ORF1a:A1397V,ORF1a:A2584V,ORF1a:A2994V,ORF1a:A3686V,ORF1a:A3705V,ORF1a:A516V,ORF1a:E3909G,ORF1a:G3334S,ORF1a:G993S,ORF1a:H1113Y,ORF1a:H374Y,ORF1a:I476V,ORF1a:K1655N,ORF1a:K1895N,ORF1a:L3606F,ORF1a:M2259I,ORF1a:M3087I,ORF1a:M85-,ORF1a:P1158L,ORF1a:P1692S,ORF1a:P1862S,ORF1a:P2079S,ORF1a:P39…
370	B.1.1.506	7.23983	12.6485	1.13423	1.0113	1.2721	0.619917	227476	2020-05-14	N:G204R,N:M234I,N:R203K,N:T166I,ORF1a:A1298V,ORF1a:A1679V,ORF1a:A656V,ORF1a:G445V,ORF1a:N2187S,ORF1a:P3371S,ORF1a:Q3729R,ORF1a:T2087I,ORF1a:V3653F,ORF1b:L1351F,ORF1b:P1452L,ORF1b:P314L,ORF1b:S2338L,ORF1b:T2084I,ORF3a:D210Y,ORF3a:L85F,ORF3a:T89I,ORF7b:L14-,S:D614G,S:D80Y
371	B.1.596.1	7.22881	12.6133	1.13354	1.01068	1.27135	0.00568982	19357.2	2020-10-22	N:P365L,N:R195K,N:S194L,N:T205I,ORF1a:A2710V,ORF1a:H374Y,ORF1a:K1305N,ORF1a:K2511N,ORF1a:L2146F,ORF1a:L2869F,ORF1a:L3606F,ORF1a:S443P,ORF1a:T1854I,ORF1a:T2016I,ORF1a:T265I,ORF1a:V1211F,ORF1a:V2061F,ORF1b:E1264D,ORF1b:G1561S,ORF1b:K2063N,ORF1b:L2523F,ORF1b:M1499I,ORF1b:P314L,ORF1b:T1540I,ORF1b:V2178F,ORF3a:G172V,ORF3a:G224C,ORF3a:L86F,ORF3a:Q185H,ORF3a:Q57H,ORF3a:S74F,ORF3a:V13L,ORF7a:T39I,ORF8:T1…
372	B.1.1.416	7.30352	12.8534	1.13335	1.01174	1.26958	0.191171	34631.4	2020-07-21	M:A2S,M:A2V,N:A134V,N:A208-,N:A35T,N:D22Y,N:D377Y,N:G18C,N:G204L,N:G204R,N:K127R,N:M210I,N:M234I,N:P207H,N:P364L,N:P383L,N:P6L,N:Q229R,N:R203K,N:R209G,N:T205I,N:T334I,N:T379I,ORF1a:A1997V,ORF1a:A3143V,ORF1a:A3497V,ORF1a:A3705V,ORF1a:A4394V,ORF1a:A903V,ORF1a:D3042N,ORF1a:E1413D,ORF1a:F143-,ORF1a:G82-,ORF1a:H83-,ORF1a:K1202N,ORF1a:K141-,ORF1a:K1655N,ORF1a:K3353R,ORF1a:K798N,ORF1a:K837R,ORF1a:L1130F…
373	B.1.1.341	7.13265	12.3078	1.13288	1.00868	1.27236	1.18616e-06	29.3011	2020-09-15	N:G204R,N:R203K,ORF1a:L1434I,ORF1a:L3606F,ORF1b:P314L,ORF1b:R2257S,ORF1b:V2371L,ORF3a:A99S,ORF9b:R32L,S:D178N,S:D614G,S:V1104L
374	B.1.466	7.18466	12.4725	1.13241	1.00923	1.27062	0.257783	60523.3	2020-06-09	M:A2S,N:A35V,N:T205I,ORF1a:A3143V,ORF1a:A3518V,ORF1a:A3995V,ORF1a:A4357V,ORF1a:D335N,ORF1a:H1160Y,ORF1a:M3655I,ORF1a:N3537D,ORF1a:P1692S,ORF1a:P2046L,ORF1a:P971L,ORF1a:Q362L,ORF1a:Q990L,ORF1a:R1628C,ORF1a:S2024L,ORF1a:S2517F,ORF1a:T1543I,ORF1a:T3750I,ORF1a:V1295F,ORF1a:V3660L,ORF1b:A1291S,ORF1b:A1521V,ORF1b:A1643V,ORF1b:D2179Y,ORF1b:K1873N,ORF1b:P314L,ORF3a:A110S,ORF3a:L106F,ORF3a:P240S,ORF3a:Q57…
375	AM.1	7.13033	12.3005	1.13218	1.0082	1.27141	0.000197547	1953.65	2020-11-09	N:G204R,N:P142S,N:R203K,ORF1a:D935G,ORF1a:M3655I,ORF1b:P314L,ORF1b:S638I,ORF3a:T223I,ORF3a:V77I,ORF8:S67F,S:D614G,S:G1251V,S:G75V
376	B.1.533	7.24425	12.6627	1.13188	1.00985	1.26867	2.11311	893338	2020-05-24	E:L21F,M:I73M,N:A119S,N:A134V,N:A376T,N:D144Y,N:D3L,N:D3Y,N:G204R,N:M234I,N:P6L,N:Q389H,N:R203K,N:S235F,N:S2P,N:T141I,ORF1a:A1043V,ORF1a:A1708D,ORF1a:A967V,ORF1a:D2032G,ORF1a:D335N,ORF1a:E633D,ORF1a:H417Y,ORF1a:K2761N,ORF1a:K292N,ORF1a:K3353R,ORF1a:M3087I,ORF1a:P3371S,ORF1a:S318L,ORF1a:S391F,ORF1a:S944L,ORF1a:T1001I,ORF1a:T1168I,ORF1a:T1854I,ORF1a:V1056L,ORF1a:V3718F,ORF1b:A1219S,ORF1b:A176S,ORF1…
377	B.1.36.28	7.15463	12.3773	1.13037	1.00742	1.26832	7.52285e-05	8447.83	2020-09-10	M:D209Y,N:D402Y,N:S194L,N:S2P,ORF1a:A2123V,ORF1a:A2994V,ORF1a:A3523V,ORF1a:E2088G,ORF1a:L3606F,ORF1a:M584V,ORF1a:S4398L,ORF1a:T1001I,ORF1a:T3202M,ORF1a:T3750I,ORF1a:T4083M,ORF1a:T882I,ORF1a:V2943I,ORF1a:V561A,ORF1a:V86-,ORF1b:A1428V,ORF1b:A1491V,ORF1b:K2557R,ORF1b:L1701F,ORF1b:L2523F,ORF1b:P314L,ORF1b:T1404M,ORF1b:T2548I,ORF3a:A110S,ORF3a:E261*,ORF3a:Q57H,ORF3a:V13L,ORF8:S97I,ORF8:V62L,S:A27S,S:D…
378	B.1.1.274	7.14651	12.3516	1.13027	1.00723	1.26835	200.129	1.29007e+06	2020-04-18	E:L21F,E:P71L,M:S214R,M:V70F,N:A182S,N:D377Y,N:D3Y,N:G204R,N:G214C,N:G34W,N:P168S,N:Q229H,N:Q9H,N:R203K,N:S180T,ORF1a:A1283V,ORF1a:A1352T,ORF1a:A2080-,ORF1a:A2129V,ORF1a:A2320V,ORF1a:A2529V,ORF1a:A2554V,ORF1a:A2994V,ORF1a:A3143V,ORF1a:A3220V,ORF1a:A3523V,ORF1a:A872V,ORF1a:C2064-,ORF1a:D2060-,ORF1a:D2074-,ORF1a:D3042N,ORF1a:D335N,ORF1a:D3681E,ORF1a:E2063-,ORF1a:E2070-,ORF1a:F3677-,ORF1a:F685S,ORF1…
379	B.1.1.25	7.24641	12.6696	1.13008	1.00871	1.26606	0.491661	3.14320e+06	2020-04-17	M:A2S,M:F28L,M:H125Y,N:D144Y,N:D377Y,N:G18V,N:G204R,N:N11S,N:P13L,N:P344S,N:P365L,N:Q7K,N:Q83R,N:R203K,N:T141I,N:T198I,N:T379I,ORF1a:A1268V,ORF1a:A1283V,ORF1a:A1352V,ORF1a:A1679V,ORF1a:A2123V,ORF1a:A2345V,ORF1a:A2554V,ORF1a:A2690V,ORF1a:A3070V,ORF1a:A3209V,ORF1a:A3454V,ORF1a:A690V,ORF1a:D3042N,ORF1a:E57K,ORF1a:G3072C,ORF1a:G519S,ORF1a:H1160Y,ORF1a:I300F,ORF1a:I3618V,ORF1a:K1077N,ORF1a:K1202N,ORF1…
380	B.1.1.336	7.1643	12.4079	1.12908	1.00675	1.26628	17.7983	793464	2020-11-10	E:T30I,N:A398V,N:D377Y,N:G204R,N:I84V,N:M234I,N:R203K,N:S33I,ORF1a:A3529V,ORF1a:G1073E,ORF1a:G465V,ORF1a:H1141Y,ORF1a:I4127V,ORF1a:K2533R,ORF1a:K3353R,ORF1a:L3606F,ORF1a:P309L,ORF1a:S2396I,ORF1a:S3732A,ORF1a:T1881I,ORF1a:T224I,ORF1a:T3202M,ORF1a:T3308I,ORF1a:T4083M,ORF1a:T4090I,ORF1a:T436I,ORF1a:T568I,ORF1a:V1143F,ORF1b:A975V,ORF1b:K1383R,ORF1b:K82R,ORF1b:P1427S,ORF1b:P314L,ORF1b:S1881G,ORF1b:S23…
381	B.1.409	7.21981	12.5845	1.1286	1.00732	1.26448	0.0253213	23183.6	2020-10-26	E:S68F,N:G34W,N:K127R,N:P344S,N:R68L,N:S194L,N:T141I,ORF1a:A1049V,ORF1a:A1298V,ORF1a:A1997V,ORF1a:A2584V,ORF1a:A3209V,ORF1a:A3392V,ORF1a:A3523V,ORF1a:D1088N,ORF1a:E1209D,ORF1a:F3677-,ORF1a:G3676-,ORF1a:I739V,ORF1a:K680N,ORF1a:L3027F,ORF1a:L3338F,ORF1a:L3606F,ORF1a:L3644F,ORF1a:L450F,ORF1a:L454F,ORF1a:N1871S,ORF1a:P971L,ORF1a:Q2563H,ORF1a:R73C,ORF1a:S1188L,ORF1a:S3149F,ORF1a:S318L,ORF1a:S3675-,ORF…
382	B.1.1.368	7.18328	12.4681	1.12838	1.0066	1.2649	0.0809592	18846.8	2020-11-08	M:A2V,N:D377Y,N:G204L,N:G204R,N:P142S,N:R203K,N:R40C,N:S197L,N:T379I,ORF1a:A1352V,ORF1a:A3143V,ORF1a:A3615V,ORF1a:A3705V,ORF1a:A872T,ORF1a:F143-,ORF1a:H374Y,ORF1a:K141-,ORF1a:K1895N,ORF1a:K2208N,ORF1a:L2609F,ORF1a:L3606F,ORF1a:L3644F,ORF1a:M2259I,ORF1a:M3669I,ORF1a:P1158S,ORF1a:P1862S,ORF1a:P309L,ORF1a:P3395S,ORF1a:P4312T,ORF1a:Q1021R,ORF1a:R1628C,ORF1a:R207C,ORF1a:S1102G,ORF1a:S142-,ORF1a:S2103F…
383	B.1.232	7.18506	12.4738	1.12808	1.00643	1.26444	6.64735	490864	2020-04-13	E:T9I,M:D209Y,N:A398V,N:D401Y,N:N8Y,N:P168S,N:R203K,N:S194L,ORF1a:A1049V,ORF1a:A2249V,ORF1a:A2994V,ORF1a:A4357V,ORF1a:A540V,ORF1a:A591V,ORF1a:C1847R,ORF1a:D203N,ORF1a:E754D,ORF1a:F143-,ORF1a:H1160Y,ORF1a:H1545Y,ORF1a:K141-,ORF1a:K1655N,ORF1a:K3353R,ORF1a:L2869F,ORF1a:L3606F,ORF1a:L3667F,ORF1a:P1158L,ORF1a:P1862S,ORF1a:P2739L,ORF1a:P286L,ORF1a:P309L,ORF1a:P309S,ORF1a:P3395L,ORF1a:R184C,ORF1a:S142-…
384	B.1.1.159	7.11967	12.2668	1.12735	1.0049	1.26471	2.33329	293061	2020-09-25	N:A134V,N:A414S,N:D144Y,N:D402Y,N:G204R,N:P383L,N:P6L,N:Q83R,N:Q9H,N:R203K,N:S193I,N:S2Y,N:T366I,N:T379I,ORF1a:A1049V,ORF1a:A1352V,ORF1a:A1397V,ORF1a:A1812V,ORF1a:A2249V,ORF1a:A3497V,ORF1a:A385V,ORF1a:A566V,ORF1a:D2980A,ORF1a:D589G,ORF1a:D992Y,ORF1a:E57K,ORF1a:G1069R,ORF1a:G30A,ORF1a:G3541R,ORF1a:K2029N,ORF1a:K2200N,ORF1a:L1175F,ORF1a:L3027F,ORF1a:L3606F,ORF1a:M3934I,ORF1a:P1640S,ORF1a:P1786L,ORF…
385	B.1.1.117	7.13827	12.3255	1.12713	1.00506	1.26402	25.3123	306145	2020-06-16	M:D3G,M:H125Y,M:L29F,N:A414S,N:G18S,N:G204R,N:L139F,N:M234I,N:R203K,N:S190R,N:T135I,N:T24I,N:T379I,ORF1a:A1997V,ORF1a:A3070V,ORF1a:A3143V,ORF1a:A3209V,ORF1a:A3686V,ORF1a:A3705V,ORF1a:D3042N,ORF1a:K3353R,ORF1a:L2688F,ORF1a:L3338F,ORF1a:L3606F,ORF1a:P1921S,ORF1a:S2224F,ORF1a:T1542I,ORF1a:T3579I,ORF1a:T3665I,ORF1a:T3750I,ORF1a:V2047F,ORF1b:A1521S,ORF1b:A1521V,ORF1b:A1895V,ORF1b:A2268S,ORF1b:L252*,OR…
386	B.1.1.433	7.01586	11.9421	1.12581	1.00221	1.26465	0.0335558	244896	2020-08-14	N:G204R,N:M234I,N:P365S,N:R203K,ORF1a:A1670V,ORF1a:A3209V,ORF1a:E3909G,ORF1a:F143-,ORF1a:K141-,ORF1a:K3353R,ORF1a:L3606F,ORF1a:M1647I,ORF1a:M85-,ORF1a:P1786S,ORF1a:P1862S,ORF1a:R3480S,ORF1a:S142-,ORF1a:S1905F,ORF1a:S376L,ORF1a:T1581M,ORF1a:V1143F,ORF1a:V3718F,ORF1a:V84-,ORF1a:Y1734H,ORF1b:A2431V,ORF1b:A373T,ORF1b:A88V,ORF1b:A975V,ORF1b:H1550Y,ORF1b:K2557R,ORF1b:L1504F,ORF1b:M1677I,ORF1b:P314L,ORF…
387	B.1.36.26	7.07946	12.1405	1.12557	1.0031	1.26299	0.00247602	52745.9	2020-09-01	E:V58F,M:D209Y,M:M109I,N:D348H,N:P168S,N:S194L,N:T362I,N:T391I,ORF1a:A1938S,ORF1a:A1997V,ORF1a:A3220V,ORF1a:A540V,ORF1a:A690V,ORF1a:F143-,ORF1a:G519S,ORF1a:K141-,ORF1a:K2059R,ORF1a:L2688F,ORF1a:L320F,ORF1a:L3606F,ORF1a:R24C,ORF1a:R426C,ORF1a:S142-,ORF1a:S279F,ORF1a:S4398L,ORF1a:T1665I,ORF1a:T1822I,ORF1a:T3255I,ORF1a:T3665I,ORF1a:T609I,ORF1a:T814I,ORF1b:A520V,ORF1b:E1977D,ORF1b:H1550Y,ORF1b:K2557R…
388	B.1.36.17	7.11786	12.2612	1.12523	1.00351	1.26172	1.29155	1.05826e+06	2020-07-26	E:L73F,E:P71L,E:V62F,M:L29F,N:A211V,N:A308S,N:A398V,N:D377Y,N:P13S,N:P151L,N:Q389H,N:S193I,N:S194L,N:S2P,N:S33I,ORF1a:A1283V,ORF1a:A354V,ORF1a:A3615V,ORF1a:A3620V,ORF1a:A486V,ORF1a:A967V,ORF1a:D75G,ORF1a:G3072C,ORF1a:G3846S,ORF1a:G445V,ORF1a:G645C,ORF1a:H2357Y,ORF1a:K3353R,ORF1a:L2105F,ORF1a:L3606F,ORF1a:L3667F,ORF1a:M1586I,ORF1a:M2259I,ORF1a:M3752I,ORF1a:M3934I,ORF1a:N1898S,ORF1a:P1921S,ORF1a:P8…
389	B.1.433	7.1395	12.3294	1.12507	1.00375	1.26106	0.0123972	2714.09	2020-09-24	M:T175M,N:A398V,N:D377Y,N:M210I,N:P383L,N:P383S,N:R68L,N:T205I,N:T325I,ORF1a:A1397V,ORF1a:A2123V,ORF1a:A3454V,ORF1a:A3497V,ORF1a:A3620V,ORF1a:A4016V,ORF1a:A4394V,ORF1a:H388Y,ORF1a:L1130F,ORF1a:L2688F,ORF1a:L3606F,ORF1a:M3934I,ORF1a:N2405S,ORF1a:R207C,ORF1a:R398C,ORF1a:S1188L,ORF1a:S2193F,ORF1a:S318L,ORF1a:T1001I,ORF1a:T1854I,ORF1a:T1881I,ORF1a:T2087I,ORF1a:T265I,ORF1a:T3058I,ORF1a:T3750I,ORF1a:T4…
390	B.1.36.8	7.23245	12.6249	1.12505	1.00521	1.25917	1.69148	8.35325e+06	2020-04-29	E:P71L,M:D209Y,M:H125Y,M:I82T,M:L29F,M:M109I,N:A119S,N:A152S,N:A182S,N:A414S,N:D128Y,N:D377Y,N:D401Y,N:D402Y,N:D63G,N:G18V,N:G34W,N:M322I,N:N11S,N:P383L,N:Q384H,N:Q389H,N:Q418H,N:Q7K,N:R203M,N:S194L,N:S327L,N:T205I,N:V72I,ORF1a:A1283V,ORF1a:A2345V,ORF1a:A3209V,ORF1a:A3615V,ORF1a:A498V,ORF1a:A859V,ORF1a:E1413D,ORF1a:E37D,ORF1a:E633D,ORF1a:G445-,ORF1a:G519S,ORF1a:G989V,ORF1a:I3618V,ORF1a:I4049V,ORF…
391	B.1.603	7.03793	12.0107	1.12504	1.00208	1.26309	0.000273806	963.831	2020-12-14	N:P383L,ORF1a:A1352V,ORF1a:A498V,ORF1a:H417Y,ORF1a:K680N,ORF1a:P309L,ORF1a:S2242F,ORF1a:S3149F,ORF1a:T1168I,ORF1a:T1543K,ORF1a:T2087I,ORF1a:T265I,ORF1a:T3255I,ORF1a:T891I,ORF1b:A1428S,ORF1b:A1884S,ORF1b:A2513S,ORF1b:A370V,ORF1b:L1681F,ORF1b:P1000L,ORF1b:P314L,ORF1b:S1273L,ORF1b:S638I,ORF1b:T1173I,ORF1b:V1077L,ORF3a:A99T,ORF3a:D222Y,ORF3a:Q57H,ORF3a:T175I,ORF3a:T190I,ORF3a:V202L,ORF7b:C12Y,ORF8:G6…
392	B.1.1.396	7.08847	12.1687	1.12503	1.0029	1.26203	12.0103	161039	2020-07-25	N:G204R,N:R203K,N:T366I,ORF1a:A1679V,ORF1a:E37K,ORF1a:L3338F,ORF1a:P1862S,ORF1a:T436I,ORF1b:A2655V,ORF1b:K2557R,ORF1b:P314L,ORF1b:V2368F,ORF3a:G44V,ORF3a:L52F,S:D614G,S:D796Y,S:M153T,S:T20I
393	B.1.177.78	7.05373	12.06	1.12444	1.00195	1.2619	0.00157599	41270.4	2020-12-26	N:A220V,N:D415H,ORF1a:A2139V,ORF1a:A3623S,ORF1a:E57K,ORF1a:K1202N,ORF1a:K1247N,ORF1a:L3606F,ORF1a:M3862I,ORF1a:T1637I,ORF1a:T2007I,ORF1b:K82N,ORF1b:P314L,ORF1b:Q2635H,ORF3a:S40L,ORF7a:G38V,S:A222V,S:D614G,S:G769V,S:S254F
394	B.1.577	7.18454	12.4722	1.12433	1.00399	1.25909	0.703767	32527.8	2020-04-06	E:S68F,M:L17F,N:A211V,N:M210L,N:P207L,N:P207S,N:P6L,N:Q9H,N:T205I,N:T366I,N:T393I,ORF1a:A1049V,ORF1a:A1352T,ORF1a:A2080-,ORF1a:A2123V,ORF1a:A3901V,ORF1a:D2060-,ORF1a:D2074-,ORF1a:E2063-,ORF1a:E2070-,ORF1a:E37D,ORF1a:E3909G,ORF1a:F3071Y,ORF1a:F3605L,ORF1a:F406Y,ORF1a:G2035R,ORF1a:G2073-,ORF1a:H1113Y,ORF1a:I2010T,ORF1a:I2057-,ORF1a:I2075-,ORF1a:K1305N,ORF1a:K1655N,ORF1a:K2059-,ORF1a:L1507F,ORF1a:L2…
395	B.1.1.294	7.16484	12.4096	1.12401	1.00347	1.25903	7.30301	2.07705e+06	2020-05-29	M:A2S,M:I82T,M:L46F,N:A134V,N:A217S,N:A220V,N:A308S,N:D377Y,N:D3L,N:D3Y,N:G204R,N:G30A,N:G34W,N:H145Y,N:M234I,N:N8T,N:P151L,N:P344S,N:Q389H,N:R203K,N:S187L,N:S193I,N:S194L,N:T135I,N:T247I,N:T24I,N:T362I,ORF1a:A1283V,ORF1a:A1670V,ORF1a:A2345V,ORF1a:A2529V,ORF1a:A2584V,ORF1a:A2690V,ORF1a:A3518V,ORF1a:A385V,ORF1a:A3995V,ORF1a:A486V,ORF1a:A656V,ORF1a:D1036E,ORF1a:D3042N,ORF1a:D448-,ORF1a:D992Y,ORF1a:…
396	B.1.1.322	7.06317	12.0895	1.12368	1.00162	1.26061	1.30035	327545	2020-08-22	M:H125Y,N:A308S,N:D3Y,N:G204R,N:G34W,N:M234I,N:Q9H,N:R203K,N:S193I,N:T135I,ORF1a:A3209V,ORF1a:A3523V,ORF1a:A3548V,ORF1a:A4016V,ORF1a:A516V,ORF1a:A690V,ORF1a:E1192D,ORF1a:F3677-,ORF1a:G1125C,ORF1a:G3676-,ORF1a:I3618V,ORF1a:K1795Q,ORF1a:K2029N,ORF1a:K3353R,ORF1a:L1507F,ORF1a:L3027F,ORF1a:L3606F,ORF1a:M1647I,ORF1a:P959S,ORF1a:S1102G,ORF1a:S1188L,ORF1a:S2132G,ORF1a:S2797F,ORF1a:S3675-,ORF1a:S376L,ORF…
397	B.1.36.37	7.03758	12.0096	1.12354	1.00111	1.26094	0.000103522	2408.56	2020-10-01	N:P142S,N:S194L,ORF1a:I476V,ORF1a:L1130F,ORF1a:L3606F,ORF1a:S2797F,ORF1a:T1240I,ORF1a:T1754I,ORF1a:T4083M,ORF1a:V561A,ORF1b:A1895V,ORF1b:A440V,ORF1b:K469N,ORF1b:K82R,ORF1b:P1821S,ORF1b:P314L,ORF1b:S1089L,ORF1b:T76I,ORF1b:V2172I,ORF3a:K136E,ORF3a:Q57H,ORF3a:W131C,ORF7a:P84S,ORF8:D35Y,S:A243-,S:D614G,S:L241-,S:L242-,S:L5F,S:Q675H,S:V1228L,S:V143F
398	B.1.1.380	7.02521	11.9711	1.12301	1.00057	1.26044	6.52948e-06	258.785	2020-06-29	E:T30I,E:T9I,N:G204R,N:R203K,N:T362I,ORF1a:A3209V,ORF1a:A3615V,ORF1a:D1639N,ORF1a:D2032G,ORF1a:E102K,ORF1a:E37D,ORF1a:L2105F,ORF1a:L3606F,ORF1a:M584V,ORF1a:P1158L,ORF1a:S2517F,ORF1a:S944L,ORF1a:T2274I,ORF1a:T3058I,ORF1a:T4090I,ORF1a:T814I,ORF1b:P1821S,ORF1b:P314L,ORF1b:Q2635H,ORF1b:R2257S,ORF1b:S638I,ORF1b:T1050I,ORF3a:G100C,ORF3a:P240L,ORF3a:S171L,ORF3a:W131C,S:D614G,S:M1237I,S:T76I
399	B.1.311	7.23805	12.6428	1.12254	1.00366	1.2555	0.218237	122050	2020-04-29	M:L29F,N:P207L,N:Q9H,N:T135I,N:T334I,N:T391I,ORF1a:A1352V,ORF1a:A2123V,ORF1a:A2584V,ORF1a:A3705V,ORF1a:A498V,ORF1a:A540V,ORF1a:D75G,ORF1a:E37D,ORF1a:E910D,ORF1a:G2868S,ORF1a:G4203S,ORF1a:H374Y,ORF1a:I1002T,ORF1a:I2010T,ORF1a:K1202N,ORF1a:K2029N,ORF1a:K3353R,ORF1a:L1130F,ORF1a:L3027F,ORF1a:L3116F,ORF1a:L3201F,ORF1a:L3606F,ORF1a:M3669I,ORF1a:M584V,ORF1a:N1871S,ORF1a:P1862S,ORF1a:P1977L,ORF1a:P2018S…
400	B.1.236	7.1094	12.2345	1.12208	1.00133	1.25739	2.72181	561542	2020-07-06	E:P71L,M:H125Y,N:A220V,N:A252S,N:A398V,N:D128Y,N:D401Y,N:D402Y,N:M210I,N:M234I,N:P365L,N:S193I,N:S194L,N:S235F,N:T135I,N:T247I,N:T24I,N:T271I,N:T325I,N:T379I,ORF1a:A1049V,ORF1a:A1283V,ORF1a:A2129V,ORF1a:A2320V,ORF1a:A2345V,ORF1a:A2710V,ORF1a:A2994V,ORF1a:A3143V,ORF1a:A3497V,ORF1a:A3615V,ORF1a:A4016V,ORF1a:A967V,ORF1a:D4165G,ORF1a:D48G,ORF1a:E1142G,ORF1a:F143-,ORF1a:G192D,ORF1a:G400S,ORF1a:I2501T,…
401	B.1.36.38	7.08551	12.1595	1.12207	1.00094	1.25785	0.0203665	2.14687e+06	2020-07-01	N:A182S,N:A251V,N:G204R,N:L139F,N:N11I,N:P142S,N:P168S,N:P365L,N:R203K,N:R209S,N:S194L,N:S2P,N:S327L,N:T296I,ORF1a:A2554V,ORF1a:A3615V,ORF1a:A4357V,ORF1a:A859V,ORF1a:D203Y,ORF1a:D992N,ORF1a:E743D,ORF1a:F143-,ORF1a:G445-,ORF1a:K120N,ORF1a:K141-,ORF1a:K2029N,ORF1a:K292N,ORF1a:L3606F,ORF1a:L4037F,ORF1a:L4064F,ORF1a:L446-,ORF1a:L681F,ORF1a:M3655I,ORF1a:N3537D,ORF1a:N447-,ORF1a:P380S,ORF1a:P892S,ORF1a…
402	B.1.280	7.01901	11.9519	1.12199	0.99981	1.25911	0.00502958	2406.73	2020-07-24	E:E8D,N:M234I,N:P142S,N:R195I,N:T166I,N:T205I,ORF1a:A3070V,ORF1a:A3209V,ORF1a:A3220V,ORF1a:A656V,ORF1a:A690V,ORF1a:D3222N,ORF1a:E913D,ORF1a:F3677-,ORF1a:G192D,ORF1a:G3072C,ORF1a:G3676-,ORF1a:H1113Y,ORF1a:K1202N,ORF1a:K1230N,ORF1a:K3162E,ORF1a:L3606F,ORF1a:L3667F,ORF1a:L3674-,ORF1a:P1786L,ORF1a:P3359S,ORF1a:Q3777H,ORF1a:S1188L,ORF1a:S2535L,ORF1a:S3675-,ORF1a:S944L,ORF1a:T1840I,ORF1a:T265I,ORF1a:V1…
403	B.1.1.50	7.14241	12.3386	1.12192	1.00176	1.2565	0.0669455	3.20568e+06	2020-06-22	E:R69I,E:S68F,M:A2V,M:L29F,M:M109I,N:A182S,N:A251V,N:A414S,N:D377Y,N:D401Y,N:D402Y,N:G204R,N:G34W,N:M210I,N:M234I,N:P207L,N:P383L,N:P6L,N:Q389H,N:Q9H,N:R195I,N:R203K,N:R32H,N:S193I,N:S194L,N:S202C,N:S33I,N:T24I,N:T362I,ORF1a:A1352V,ORF1a:A1397V,ORF1a:A1679V,ORF1a:A1708D,ORF1a:A2123V,ORF1a:A2345V,ORF1a:A2529V,ORF1a:A2554V,ORF1a:A3143V,ORF1a:A3454V,ORF1a:A3523V,ORF1a:A3901V,ORF1a:A486V,ORF1a:A498V,…
404	B.1.622	6.91245	11.6231	1.12189	0.997968	1.26119	0.167938	1541.01	2021-01-26	M:N121K,N:Q70R,N:S187L,ORF1a:D1547Y,ORF1a:H110Y,ORF1a:H83-,ORF1a:L3977V,ORF1a:M3621I,ORF1a:M85-,ORF1a:S428N,ORF1a:T2087I,ORF1a:T2166I,ORF1a:T2196N,ORF1a:V84-,ORF1a:V86-,ORF1b:K2063N,ORF1b:P314L,ORF1b:S2312L,ORF3a:Q57H,ORF3a:S216P,ORF3a:T14I,ORF9b:K67E,S:C1250F,S:D614G,S:V1122L
405	B.1.1.346	7.01233	11.9311	1.12188	0.99963	1.25909	3.08822e-06	267.077	2020-09-21	N:G204R,N:R203K,ORF1a:L3606F,ORF1a:M2194I,ORF1a:Q607H,ORF1b:P314L,ORF1b:T797I,S:D614G,S:D796Y
406	B.1.544	7.03313	11.9958	1.12174	0.99988	1.25845	0.000393753	18936.2	2020-09-05	M:F28L,N:D103Y,N:P13L,N:R203K,N:S183Y,N:S187L,N:S202R,N:T379I,ORF1a:A1049V,ORF1a:A2690V,ORF1a:A3143V,ORF1a:A3357V,ORF1a:A516V,ORF1a:A903V,ORF1a:D2980N,ORF1a:E1413D,ORF1a:G519S,ORF1a:H2092Y,ORF1a:H388Y,ORF1a:K3839R,ORF1a:L2062F,ORF1a:L3027F,ORF1a:L3930F,ORF1a:L642F,ORF1a:N3491S,ORF1a:P1207L,ORF1a:P1220H,ORF1a:P1786L,ORF1a:P971S,ORF1a:Q2702H,ORF1a:R1628C,ORF1a:T1665I,ORF1a:T2016I,ORF1a:T2615I,ORF1a…
407	AF.1	6.93657	11.6971	1.12156	0.998167	1.26021	0.000267074	9194.38	2020-11-14	N:G204R,N:P383S,N:R203K,ORF1a:A2891V,ORF1a:G295C,ORF1a:G989C,ORF1a:M2254I,ORF1a:R1628C,ORF1a:V3718F,ORF1b:A1798S,ORF1b:M1397I,ORF1b:M620I,ORF1b:N1188S,ORF1b:P314L,ORF1b:T1064I,ORF1b:T284I,ORF3a:A110S,ORF3a:G172C,ORF3a:G18V,ORF9b:G38D,S:D614G,S:S254F
408	C.32	7.0343	11.9994	1.12084	0.999321	1.25714	0.00406381	133913	2020-05-08	N:A182S,N:A35V,N:G204R,N:P67S,N:R203K,ORF1a:G295C,ORF1a:G3278S,ORF1a:G442V,ORF1a:K1655N,ORF1a:L3606F,ORF1a:L3930F,ORF1a:P3395S,ORF1a:Q3777R,ORF1a:S2500F,ORF1a:T1246I,ORF1a:T1840I,ORF1a:T2166I,ORF1a:T2532I,ORF1a:T3255I,ORF1b:E1184D,ORF1b:I2687V,ORF1b:M1156I,ORF1b:P314L,ORF1b:S1003G,ORF1b:T1511I,ORF1b:T2084I,ORF3a:Q185H,ORF3a:S74F,ORF3a:T89I,ORF7a:E22D,ORF7a:Q94*,ORF8:Q27*,ORF9b:R32C,S:A1020V,S:D61…
409	B.1.111	6.89513	11.5701	1.12061	0.996862	1.25972	16.1935	4.55846e+06	2020-03-20	M:A2S,N:A220V,N:A35V,N:A398V,N:D22Y,N:D377Y,N:G18C,N:G212V,N:G34W,N:M234I,N:P199S,N:P67S,N:P6L,N:R209K,N:S194L,N:T205I,N:T296I,N:T334I,ORF1a:A2554V,ORF1a:A3143V,ORF1a:A3209S,ORF1a:A3209V,ORF1a:A3615V,ORF1a:A3705V,ORF1a:A872T,ORF1a:A903V,ORF1a:G1125C,ORF1a:H417R,ORF1a:I114T,ORF1a:I4127V,ORF1a:K1655N,ORF1a:K2029N,ORF1a:K2511N,ORF1a:K3353R,ORF1a:L3201F,ORF1a:L3201P,ORF1a:L3606F,ORF1a:M2254I,ORF1a:M3…
410	B.1.36.36	7.05646	12.0685	1.12053	0.999481	1.25624	0.000305125	11669.5	2020-09-18	E:P71L,E:T9I,M:V70I,N:Q7K,N:R32H,N:S194L,N:T166I,ORF1a:A1283V,ORF1a:A2891V,ORF1a:D1639N,ORF1a:D335N,ORF1a:F143-,ORF1a:K141-,ORF1a:K3353R,ORF1a:L3606F,ORF1a:L3644F,ORF1a:P1803S,ORF1a:P1810L,ORF1a:Q4100H,ORF1a:S142-,ORF1a:S2193F,ORF1a:S2224F,ORF1a:S2500F,ORF1a:S2625F,ORF1a:T1881I,ORF1a:T2777I,ORF1a:T3959I,ORF1a:T4083M,ORF1a:V1291F,ORF1a:V1295F,ORF1a:V561A,ORF1b:A373V,ORF1b:D2179Y,ORF1b:K1383R,ORF1b…
411	B.1.1.338	7.02429	11.9683	1.12016	0.99872	1.25637	0.000150582	59959.9	2020-12-12	M:L17F,N:G204R,N:P365L,N:R203K,ORF1a:A3518V,ORF1a:L3606F,ORF1a:P309L,ORF1a:T1567I,ORF1a:T2016I,ORF1b:P314L,ORF1b:R2308C,ORF1b:T132I,ORF3a:D173G,S:D614G,S:P1162S,S:P681H
412	B.1.1.451	7.00904	11.9209	1.12004	0.998396	1.25652	0.154052	7789.83	2020-10-24	N:D377Y,N:G204R,N:R203K,N:S235F,N:T296I,N:T362I,ORF1a:A1708D,ORF1a:A3357V,ORF1a:L3606F,ORF1a:P2046L,ORF1a:T2906I,ORF1a:T3255I,ORF1a:T3646A,ORF1b:A1918V,ORF1b:G662S,ORF1b:P314L,ORF1b:T2040I,ORF8:D119-,ORF8:F120-,ORF8:Q27*,ORF8:R52I,S:D1118H,S:D614G,S:E156-,S:E156D,S:F157-,S:H69-,S:N501Y,S:P681H,S:Q1208H,S:R158G,S:T19R,S:T716I,S:V70-,S:Y144-
413	B.1.265	7.12805	12.2933	1.11993	1.00024	1.25394	0.00037763	5384.26	2020-07-18	E:V58F,M:H125Y,M:I52T,N:A252S,N:D144Y,N:P199L,N:P364S,N:P365L,N:S187L,ORF1a:A2129V,ORF1a:A2994V,ORF1a:A3070V,ORF1a:A3209V,ORF1a:A405D,ORF1a:E57K,ORF1a:G1073E,ORF1a:G3846S,ORF1a:H1113Y,ORF1a:K1655N,ORF1a:K2533R,ORF1a:L3027F,ORF1a:L3352F,ORF1a:L3495F,ORF1a:L3606F,ORF1a:L446F,ORF1a:P1054L,ORF1a:P2046L,ORF1a:P971S,ORF1a:R1464W,ORF1a:S2103F,ORF1a:S2900L,ORF1a:S944L,ORF1a:T1542I,ORF1a:T1637I,ORF1a:T168…
414	B.1.36.12	7.01592	11.9423	1.1196	0.998223	1.25574	5.71567e-06	197.725	2020-07-29	N:P13S,N:S194L,N:T135I,ORF1a:G295C,ORF1a:L681F,ORF1a:M1647I,ORF1a:R2431K,ORF1a:S2500F,ORF1a:T1538I,ORF1a:T3750I,ORF1b:K1447N,ORF1b:L1504F,ORF1b:P314L,ORF3a:A110V,ORF3a:Q57H,ORF3a:W45L,ORF8:A65V,ORF8:S69P,S:A684V,S:A688V,S:D614G,S:I210-,S:Q677H,S:S939F,S:V1068F,S:V1122L,S:Y144-
415	B.1.399	6.99216	11.8686	1.1195	0.997768	1.25608	0.00339712	27048.1	2020-05-29	E:R69I,M:A2S,N:D22G,N:D377Y,N:P13L,N:P151L,N:S194L,N:T205I,ORF1a:A2994V,ORF1a:A3620V,ORF1a:A876T,ORF1a:G3072C,ORF1a:H110Y,ORF1a:H388Y,ORF1a:H417Y,ORF1a:L3606F,ORF1a:L3951F,ORF1a:L681F,ORF1a:M3221I,ORF1a:M85-,ORF1a:P1158L,ORF1a:P1786L,ORF1a:P3359S,ORF1a:P885L,ORF1a:S1188L,ORF1a:S2193F,ORF1a:S3149F,ORF1a:S4398L,ORF1a:T2181I,ORF1a:T265I,ORF1a:T2952I,ORF1a:T4249I,ORF1a:T609I,ORF1a:V1056L,ORF1a:V84-,O…
416	B.1.1.240	7.01574	11.9417	1.11947	0.998137	1.25555	7.90503e-05	95378	2020-09-06	M:R107H,M:T208I,N:D144Y,N:D341N,N:G204R,N:P13S,N:R203K,ORF1a:A3070V,ORF1a:A3220V,ORF1a:D992Y,ORF1a:G82-,ORF1a:H83-,ORF1a:K2511N,ORF1a:P3395S,ORF1a:R1628C,ORF1a:S2500F,ORF1a:S2625F,ORF1a:T1881I,ORF1a:T4083M,ORF1a:T999I,ORF1a:V84-,ORF1a:Y534C,ORF1b:A414V,ORF1b:G662S,ORF1b:H1550Y,ORF1b:K2557R,ORF1b:P2256S,ORF1b:P314L,ORF1b:Q2425H,ORF3a:D27Y,ORF3a:K75N,ORF3a:L46F,ORF3a:Q57H,ORF7b:M1I,ORF8:A65V,ORF8:L…
417	B.1.456	7.01042	11.9252	1.1194	0.998003	1.25556	33.662	274502	2020-08-01	M:W31C,N:A398V,N:G25C,N:S193I,N:S194L,N:T391I,ORF1a:A1074V,ORF1a:A2994V,ORF1a:D992Y,ORF1a:K3832N,ORF1a:L2146F,ORF1a:L2609F,ORF1a:L3606F,ORF1a:L642F,ORF1a:P4220S,ORF1a:Q3729R,ORF1a:S2193F,ORF1a:S376L,ORF1a:S443P,ORF1a:S610L,ORF1a:S944L,ORF1a:T1567I,ORF1a:T2166I,ORF1a:T224I,ORF1a:T2836I,ORF1a:V1287M,ORF1a:V86F,ORF1b:A1291S,ORF1b:A1428V,ORF1b:D1869G,ORF1b:L2523F,ORF1b:M1582I,ORF1b:M2269I,ORF1b:P2256…
418	AP.1	7.01877	11.9511	1.11938	0.998129	1.25536	0.00126958	82316	2020-09-21	E:S68F,E:T30I,N:A251V,N:D22G,N:G204R,N:G212V,N:P13L,N:P199S,N:Q9H,N:R203K,ORF1a:A1043V,ORF1a:A385V,ORF1a:G3334S,ORF1a:H1113Y,ORF1a:H2357Y,ORF1a:L1145F,ORF1a:M1378I,ORF1a:P3371S,ORF1a:P3395L,ORF1a:P959S,ORF1a:P971L,ORF1a:S944L,ORF1a:T1840I,ORF1a:T224I,ORF1b:A1643V,ORF1b:A2222V,ORF1b:A2268V,ORF1b:A440V,ORF1b:G2510C,ORF1b:K2557R,ORF1b:M2322I,ORF1b:P314L,ORF1b:T2084I,ORF1b:V2223L,ORF3a:Y156C,ORF7a:T1…
419	B.1.1.74	7	11.8929	1.11908	0.997627	1.25531	5.12285	329836	2020-07-14	E:P71L,N:A152S,N:A217S,N:G204R,N:M234I,N:P199L,N:P383L,N:R203K,ORF1a:A1352V,ORF1a:A2129V,ORF1a:A3497V,ORF1a:D1639N,ORF1a:D3042N,ORF1a:D448-,ORF1a:E2619Q,ORF1a:E37K,ORF1a:G3676-,ORF1a:G993S,ORF1a:H2092Y,ORF1a:L3606F,ORF1a:L3674-,ORF1a:P1640L,ORF1a:P1921S,ORF1a:P2144L,ORF1a:P2739L,ORF1a:P3395S,ORF1a:P892L,ORF1a:R550C,ORF1a:S1905F,ORF1a:S3675-,ORF1a:T2648I,ORF1a:T3255I,ORF1a:V2061F,ORF1a:V84-,ORF1b:…
420	B.1.1.298	7.03976	12.0164	1.11871	0.998039	1.25397	9.31394e-05	40219.7	2020-06-08	E:S68F,M:L90F,N:A252S,N:G204R,N:R203K,N:S194L,ORF1a:A3143V,ORF1a:G442S,ORF1a:K2589R,ORF1a:L2062F,ORF1a:L3606F,ORF1a:L590F,ORF1a:M85-,ORF1a:N2081-,ORF1a:P2046L,ORF1a:P3395L,ORF1a:P3395S,ORF1a:S1478Y,ORF1a:T2016I,ORF1a:T609I,ORF1a:T727I,ORF1b:P314L,ORF1b:T2163I,ORF1b:T2165M,ORF1b:T2376I,ORF1b:T730I,ORF1b:V1691L,ORF1b:V2073L,ORF3a:G174D,ORF3a:H182Y,ORF3a:K21N,ORF3a:L41F,ORF3a:V13L,ORF7a:T120I,ORF9b:…
421	B.1.1.234	6.92732	11.6687	1.11844	0.996021	1.25592	0.000178644	39357.9	2020-09-03	E:P71S,N:G204R,N:P383L,N:R203K,ORF1a:A1283V,ORF1a:A1306S,ORF1a:E1687D,ORF1a:G82-,ORF1a:H83-,ORF1a:L3606F,ORF1a:L969F,ORF1a:P1810L,ORF1a:P2018S,ORF1a:S2103F,ORF1a:T753I,ORF1a:V3718F,ORF1a:V84-,ORF1b:H1213Y,ORF1b:K50N,ORF1b:P314L,ORF1b:V2199F,ORF3a:H93Y,ORF3a:L15-,ORF3a:T14-,ORF3a:V13-,ORF7a:V24F,S:A1078S,S:D138H,S:D614G,S:M153I,S:S691A
422	B.1.585	6.9779	11.8245	1.11806	0.996615	1.25431	1.09623e-05	91.3895	2020-10-20	N:D377Y,N:M234I,N:T271I,ORF1a:L642F,ORF1a:S2224F,ORF1a:T1840I,ORF1a:T1854I,ORF1a:T265I,ORF1b:A1131V,ORF1b:P314L,ORF1b:T1230I,ORF3a:Q57H,ORF7a:Q62*,ORF8:L95F,S:D614G,S:L18F
423	B.1.396	7.09415	12.1866	1.11784	0.998351	1.25164	5.04697	763818	2020-06-21	E:L21F,E:L73F,E:P71L,M:A2S,N:D81Y,N:N8I,N:P13T,N:P142S,N:Q389H,N:Q418H,N:Q9H,N:S194L,N:S33I,N:T205I,N:T334I,ORF1a:A1679V,ORF1a:A206V,ORF1a:A2123V,ORF1a:A2690V,ORF1a:A2994V,ORF1a:A3220V,ORF1a:A3615V,ORF1a:A4016V,ORF1a:A566V,ORF1a:A591V,ORF1a:G3072C,ORF1a:G3846S,ORF1a:K1655N,ORF1a:L2609F,ORF1a:L3086I,ORF1a:L3606F,ORF1a:L4037F,ORF1a:M3627I,ORF1a:M3934I,ORF1a:M584V,ORF1a:N2081-,ORF1a:P1640S,ORF1a:P27…
424	B.1.1.516	6.98082	11.8335	1.11769	0.996423	1.25372	0.0195127	72572.5	2020-06-02	N:G204R,N:M210I,N:P383L,N:R203K,ORF1a:I2057T,ORF1a:K1230N,ORF1a:L3606F,ORF1b:D131Y,ORF1b:M1573I,ORF1b:P314L,ORF1b:T2165M,ORF1b:V2117L,ORF3a:A54V,ORF3a:Q57H,ORF3a:S171L,ORF7a:V29L,S:D614G
425	AD.1	6.92196	11.6523	1.11747	0.995312	1.25463	6.05162e-05	2846.47	2020-11-09	E:P71L,N:A398V,N:G179S,N:G204R,N:M234I,N:P199L,N:P383S,N:R203K,ORF1a:A1283V,ORF1a:C2165F,ORF1a:F143-,ORF1a:I300F,ORF1a:K141-,ORF1a:K3353R,ORF1a:L92F,ORF1a:M3761I,ORF1a:P1786L,ORF1a:S142-,ORF1a:S2242F,ORF1b:A434V,ORF1b:E245D,ORF1b:M2025I,ORF1b:P2162S,ORF1b:P2321L,ORF1b:P314L,ORF1b:T2084I,ORF3a:A110V,ORF3a:S26L,ORF3a:T223I,ORF8:I10T,S:D614G,S:P384L
426	B.1.400	7.12021	12.2685	1.11703	0.998237	1.24996	0.346286	88450.6	2020-05-03	E:T30I,N:D144N,N:G215V,N:G25C,N:H145Y,N:M210I,N:M234I,N:P13L,N:P383S,N:Q389H,N:Q39L,N:S194L,N:T205I,N:T334I,ORF1a:A2129V,ORF1a:A3070V,ORF1a:A3143V,ORF1a:A3454V,ORF1a:A3523V,ORF1a:A3705V,ORF1a:A486V,ORF1a:C3147F,ORF1a:G1069R,ORF1a:G442V,ORF1a:H2092Y,ORF1a:I3341V,ORF1a:L2146F,ORF1a:L2609F,ORF1a:L3606F,ORF1a:L3776F,ORF1a:L3930F,ORF1a:M2796I,ORF1a:M3934I,ORF1a:M85-,ORF1a:P1803S,ORF1a:P2605S,ORF1a:P30…
427	B.1.1.242	6.94732	11.7302	1.11664	0.9952	1.2529	3.67531e-05	7664.78	2020-07-25	M:H125Y,N:G204R,N:P13S,N:R203K,ORF1a:T4090I,ORF1b:D1746Y,ORF1b:L1681F,ORF1b:P314L,ORF1b:R2257K,ORF1b:T76I,ORF3a:T89I,S:D614G,S:L938F,S:Y28H
428	B.1.237	6.99546	11.8788	1.11661	0.99597	1.25187	9.14242	473553	2020-07-18	E:L21F,M:L29F,N:A55S,N:D128Y,N:D401Y,N:M322I,N:P365L,N:P383L,N:S194L,N:T205I,ORF1a:A1298V,ORF1a:A3070V,ORF1a:A3143V,ORF1a:A3615V,ORF1a:A486V,ORF1a:A872V,ORF1a:E633D,ORF1a:F3677-,ORF1a:G3676-,ORF1a:G445-,ORF1a:K120N,ORF1a:K2511N,ORF1a:K399R,ORF1a:L1130F,ORF1a:L2062F,ORF1a:L3116F,ORF1a:L3606F,ORF1a:L446-,ORF1a:L590F,ORF1a:M3934I,ORF1a:M4241I,ORF1a:P1596L,ORF1a:P1786L,ORF1a:P2018S,ORF1a:P3952S,ORF1a…
429	B.1.523	6.93899	11.7045	1.11572	0.994474	1.25175	0.706747	262746	2020-06-19	E:L21F,E:P71L,E:S68F,E:V62F,M:A2S,M:A2V,N:A376T,N:H145Y,N:M234I,N:R195I,N:S327L,N:T334I,ORF1a:A1298V,ORF1a:A1679V,ORF1a:A2249V,ORF1a:A903V,ORF1a:F143-,ORF1a:G3676-,ORF1a:G445V,ORF1a:G465V,ORF1a:G82-,ORF1a:H83-,ORF1a:I3618V,ORF1a:I4114V,ORF1a:K141-,ORF1a:K3353R,ORF1a:L3674-,ORF1a:M3087I,ORF1a:M3221I,ORF1a:M3862I,ORF1a:P1158L,ORF1a:P1541S,ORF1a:P2018S,ORF1a:R207C,ORF1a:R24C,ORF1a:S142-,ORF1a:S2900L…
430	B.1.1.315	6.98896	11.8587	1.11522	0.994973	1.25001	0.257861	97818.2	2020-08-29	E:P71L,M:A83S,N:A398V,N:G204R,N:M234I,N:P365S,N:R203K,N:T135I,N:T247I,ORF1a:A1708D,ORF1a:G82-,ORF1a:H83-,ORF1a:I300F,ORF1a:L2146F,ORF1a:L3116F,ORF1a:L3606F,ORF1a:M2259I,ORF1a:P1786L,ORF1a:P2605S,ORF1a:P804S,ORF1a:T814I,ORF1a:V3718F,ORF1a:V84-,ORF1b:E245D,ORF1b:I1799T,ORF1b:L1351F,ORF1b:M2025I,ORF1b:P314L,ORF1b:P976L,ORF1b:R2257S,ORF1b:T17I,ORF1b:T2084I,ORF1b:T2165M,ORF3a:H78Y,ORF3a:P240L,ORF3a:S1…
431	B.1.36.34	6.86456	11.4769	1.11477	0.992627	1.25193	0.00568095	27159.2	2020-10-01	N:P13S,N:S194L,N:T362I,ORF1a:A1997V,ORF1a:F143-,ORF1a:H417R,ORF1a:K141-,ORF1a:P892S,ORF1a:R398C,ORF1a:S142-,ORF1a:S2224F,ORF1a:S2242F,ORF1a:T1543I,ORF1a:T1754I,ORF1a:T3058I,ORF1a:T3224N,ORF1a:T882I,ORF1a:V1056L,ORF1a:V3718F,ORF1b:K2557R,ORF1b:P314L,ORF1b:S1779C,ORF1b:S961L,ORF1b:T2099I,ORF1b:T2517I,ORF3a:Q57H,ORF3a:V202L,ORF7a:*122L,ORF7a:E121*,ORF7b:M1I,S:D614G,S:Q677H,S:S254F
432	B.1.1.170	7.00505	11.9085	1.11421	0.994581	1.24822	0.00982661	2.1994e+06	2020-07-27	E:L73F,E:S68F,N:A134V,N:A208-,N:D401Y,N:D402Y,N:G18S,N:G204R,N:H145Y,N:M210-,N:P168S,N:P199S,N:P207-,N:P383S,N:Q384H,N:Q9H,N:R203K,N:R209-,N:R209I,N:S194L,N:S206-,N:T141I,ORF1a:A1283V,ORF1a:A1352V,ORF1a:A2249V,ORF1a:A3220V,ORF1a:A4357V,ORF1a:A4396V,ORF1a:A516V,ORF1a:A591V,ORF1a:F143-,ORF1a:G519S,ORF1a:G82-,ORF1a:H374Y,ORF1a:H83-,ORF1a:K141-,ORF1a:K2511N,ORF1a:K680N,ORF1a:L3606F,ORF1a:L681F,ORF1a:…
433	B.1.1.176	6.90777	11.6088	1.11319	0.992343	1.24876	0.000270923	78114.9	2020-03-17	E:P71L,N:A211V,N:D348H,N:G204L,N:G204R,N:G30R,N:Q9H,N:R203K,N:R32H,N:T141I,N:T205I,N:T366I,ORF1a:A1283V,ORF1a:A498V,ORF1a:A656V,ORF1a:A903V,ORF1a:E352D,ORF1a:F143-,ORF1a:G3676C,ORF1a:H1160Y,ORF1a:H3233Y,ORF1a:K141-,ORF1a:K2029N,ORF1a:L3606F,ORF1a:L3674-,ORF1a:P2079S,ORF1a:P4337S,ORF1a:S1102G,ORF1a:S142-,ORF1a:S2030L,ORF1a:S3001N,ORF1a:S3673-,ORF1a:T1822I,ORF1a:T2648I,ORF1a:T265I,ORF1a:T4364I,ORF1…
434	B.1.1.418	6.87724	11.5155	1.11317	0.99182	1.24936	7.19735e-06	203.989	2020-11-06	E:L73F,N:A182S,N:D22Y,N:G204R,N:R203K,N:S202C,ORF1a:A4396V,ORF1a:A516V,ORF1a:K3353R,ORF1a:N2603D,ORF1a:T3255I,ORF1b:A1521V,ORF1b:D2576G,ORF1b:P1452L,ORF1b:P314L,ORF3a:G174C,ORF7a:V24F,ORF9b:Q18H,S:A879S,S:D614G,S:L5F,S:T732A
435	B.1.1.129	6.91314	11.6252	1.1127	0.992119	1.24794	0.0376672	249646	2020-05-02	E:S68F,E:T30I,M:R107H,N:G204R,N:R203K,N:R209K,ORF1a:A3209V,ORF1a:A776V,ORF1a:G519S,ORF1a:H417Y,ORF1a:I3618V,ORF1a:K3353R,ORF1a:K798N,ORF1a:L3606F,ORF1a:M85-,ORF1a:N3937S,ORF1a:P1640S,ORF1a:S2103F,ORF1a:S391F,ORF1a:T1637I,ORF1b:A941V,ORF1b:H1213Y,ORF1b:L1220F,ORF1b:P2256S,ORF1b:P314L,ORF1b:S1391L,ORF1b:T1637I,ORF1b:T2165M,ORF3a:A23S,ORF3a:G100C,ORF3a:L108F,ORF3a:L53F,ORF3a:R126S,ORF3a:S171L,ORF7a:…
436	N.6	6.91556	11.6326	1.11231	0.99191	1.24733	0.725559	786268	2020-05-11	E:V62F,M:V23L,N:G179S,N:G204R,N:I292T,N:M234I,N:P199S,N:P6L,N:Q7K,N:R203K,N:S37P,ORF1a:A1298V,ORF1a:A2554V,ORF1a:A3143V,ORF1a:A385V,ORF1a:A872T,ORF1a:K3353R,ORF1a:L1130F,ORF1a:L3027F,ORF1a:L3606F,ORF1a:P1786L,ORF1a:P2046L,ORF1a:P2685T,ORF1a:P361L,ORF1a:P4337S,ORF1a:P885L,ORF1a:Q3729R,ORF1a:R207C,ORF1a:R398C,ORF1a:T1538I,ORF1b:A34V,ORF1b:D1869Y,ORF1b:M1156I,ORF1b:M1677I,ORF1b:P2256L,ORF1b:P314L,OR…
437	C.19	6.81272	11.3198	1.11211	0.990069	1.2492	6.72114e-06	360.975	2020-12-07	N:G204R,N:Q7K,N:R203K,ORF1a:E1205K,ORF1a:G3278S,ORF1a:T1246I,ORF1a:T654A,ORF1b:P314L,ORF1b:S2563A,ORF3a:R122I,ORF3a:S74F,ORF8:I71T,S:D253G,S:D614G
438	B.1.541	6.85897	11.4599	1.11102	0.990151	1.24665	5.34094	12831.5	2020-08-22	E:S68F,M:L29F,N:D3Y,N:Q70R,N:S187L,N:S194L,N:T271I,N:T296I,N:T334I,ORF1a:A2584V,ORF1a:A3143V,ORF1a:A354V,ORF1a:A4396V,ORF1a:A566V,ORF1a:E37D,ORF1a:E743D,ORF1a:H1160Y,ORF1a:K2059R,ORF1a:K3353R,ORF1a:L2688F,ORF1a:L3606F,ORF1a:L454F,ORF1a:M3221I,ORF1a:M3621I,ORF1a:M85-,ORF1a:P2221S,ORF1a:P4337S,ORF1a:P959S,ORF1a:P971L,ORF1a:R24C,ORF1a:R550C,ORF1a:S1587L,ORF1a:S2224F,ORF1a:S3884L,ORF1a:T1682I,ORF1a:T…
439	B.1.1.432	6.97731	11.8226	1.1108	0.991946	1.2439	6.17181	1.62991e+06	2020-07-08	M:A2V,M:I52T,M:L17F,N:D377Y,N:G204L,N:G204R,N:M210I,N:P13T,N:P142S,N:P383S,N:Q229H,N:Q384H,N:R203K,N:T334I,ORF1a:A1043V,ORF1a:A3070V,ORF1a:A3454V,ORF1a:A3497V,ORF1a:A3518V,ORF1a:A3523V,ORF1a:A3705V,ORF1a:A516V,ORF1a:A540V,ORF1a:A591V,ORF1a:A690V,ORF1a:A903V,ORF1a:D2980G,ORF1a:D930N,ORF1a:E673K,ORF1a:G2035R,ORF1a:G295C,ORF1a:G3334S,ORF1a:G519S,ORF1a:G728C,ORF1a:G82-,ORF1a:H417Y,ORF1a:H83-,ORF1a:I4…
440	B.1.1.189	6.97475	11.8147	1.11076	0.991879	1.2439	4.67399	1.00791e+06	2020-05-21	E:P71L,E:P71S,E:S68F,E:V58F,M:A2S,M:A2V,N:A208-,N:A220V,N:D3L,N:G204R,N:M210-,N:M322I,N:P13L,N:P13S,N:P13T,N:P142S,N:P365S,N:P383L,N:Q384H,N:Q9H,N:R195I,N:R203K,N:R209-,N:R68L,N:T205I,N:T379I,ORF1a:A2129V,ORF1a:A2249V,ORF1a:A3454V,ORF1a:A3523V,ORF1a:A3571V,ORF1a:A498V,ORF1a:A903V,ORF1a:D1547Y,ORF1a:E1687D,ORF1a:E37D,ORF1a:G519S,ORF1a:G989V,ORF1a:H1160Y,ORF1a:H417Y,ORF1a:I3618V,ORF1a:I4049V,ORF1a:…
441	B.1.1.56	6.83874	11.3985	1.11017	0.989271	1.24584	0.47252	24560.1	2020-07-09	M:H125Y,N:A12G,N:A182S,N:G204R,N:M234I,N:P151L,N:P383S,N:R203K,N:T205I,ORF1a:A3548V,ORF1a:A3620V,ORF1a:A903V,ORF1a:D992Y,ORF1a:H1160Y,ORF1a:L27I,ORF1a:L3606F,ORF1a:L4182F,ORF1a:P1640L,ORF1a:P1862S,ORF1a:P3371S,ORF1a:P804L,ORF1a:P971L,ORF1a:R207C,ORF1a:S1188L,ORF1a:S1361P,ORF1a:T1854I,ORF1a:T2777I,ORF1a:V3653F,ORF1b:A1643V,ORF1b:A2282V,ORF1b:A414V,ORF1b:E735D,ORF1b:H1213Y,ORF1b:K2557R,ORF1b:M1677I…
442	G.1	6.81776	11.335	1.10936	0.988406	1.24511	2.73607e-06	137.252	2020-09-21	E:S68F,N:A182S,ORF1a:A1997V,ORF1a:G400D,ORF1a:G603S,ORF1a:I2501T,ORF1a:L3606F,ORF1a:M1769I,ORF1b:H1213Y,ORF1b:P314L,ORF3a:P262S,ORF7b:H37L,ORF9b:G31V,S:D614G,S:N439K
443	B.1.1.265	6.89769	11.5779	1.10903	0.989519	1.24298	0.00184108	11856.8	2020-08-09	M:A2V,N:A134V,N:G204R,N:G212C,N:G215C,N:M234I,N:P13L,N:P13T,N:P199S,N:P67S,N:R203K,N:S327L,N:T271I,ORF1a:A1049V,ORF1a:A1268V,ORF1a:A2345V,ORF1a:A2994V,ORF1a:A3615V,ORF1a:A540V,ORF1a:D2980G,ORF1a:D3042N,ORF1a:E352K,ORF1a:E754D,ORF1a:G3072C,ORF1a:H110Y,ORF1a:H2092Y,ORF1a:H3233Y,ORF1a:H3580Q,ORF1a:K1655N,ORF1a:K3353R,ORF1a:L3338F,ORF1a:L3606F,ORF1a:L3644F,ORF1a:L450F,ORF1a:N3537D,ORF1a:N470D,ORF1a:P…
444	B.1.1.174	6.86157	11.4678	1.10902	0.988919	1.24371	0.782854	177977	2020-04-05	E:E8D,M:T175M,M:V70I,N:A152S,N:D377Y,N:D3L,N:D3Y,N:G204L,N:G204R,N:M210I,N:N11S,N:P13S,N:P199S,N:Q229H,N:R203K,N:S193I,N:S197T,N:S235F,N:S33I,ORF1a:A1074V,ORF1a:A1352V,ORF1a:A2320V,ORF1a:A3548V,ORF1a:A4016V,ORF1a:A4357V,ORF1a:A656V,ORF1a:D3042N,ORF1a:D335N,ORF1a:E3909G,ORF1a:E633D,ORF1a:F143-,ORF1a:F3677-,ORF1a:G295C,ORF1a:G345S,ORF1a:G3676-,ORF1a:I2230T,ORF1a:I3341V,ORF1a:K141-,ORF1a:K2511N,ORF1…
445	B.1.1.406	6.85857	11.4587	1.10901	0.988865	1.24376	0.00160491	92235.8	2020-07-15	E:V58F,N:G204R,N:M210I,N:M234I,N:P199S,N:P6L,N:R203K,N:T141I,N:T366I,N:T76I,ORF1a:A1679V,ORF1a:A3357V,ORF1a:A3705V,ORF1a:D2980A,ORF1a:D3042N,ORF1a:G295C,ORF1a:G3072C,ORF1a:G82-,ORF1a:H1113Y,ORF1a:H417Y,ORF1a:H83-,ORF1a:K2200N,ORF1a:K3353R,ORF1a:L3027F,ORF1a:L3606F,ORF1a:M2194I,ORF1a:M85-,ORF1a:P1803S,ORF1a:S2103F,ORF1a:S2900L,ORF1a:T2952I,ORF1a:T3032I,ORF1a:V84-,ORF1a:V86-,ORF1b:A1219S,ORF1b:K206…
446	B.1.1.483	6.77622	11.2098	1.10853	0.987182	1.24479	8.58897e-05	33124.5	2020-12-10	M:A2S,N:D144Y,N:G204R,N:R203K,ORF1a:A1283V,ORF1a:Y3160H,ORF1b:A520V,ORF1b:L1099F,ORF1b:P314L,ORF3a:V55F,ORF8:T11I,S:A845S,S:D198G,S:D614G,S:T859I,S:V6F
447	B.1.1.311	6.86821	11.488	1.10848	0.988682	1.24279	0.0643512	61100.5	2020-08-09	E:L21F,E:L73F,N:A252S,N:D128N,N:G204R,N:P364L,N:Q7K,N:R203K,N:R40C,N:S37P,N:T393I,ORF1a:A1352V,ORF1a:A2554V,ORF1a:A2994V,ORF1a:A3209V,ORF1a:A3705V,ORF1a:A690V,ORF1a:D2819N,ORF1a:H417Y,ORF1a:K292N,ORF1a:L27I,ORF1a:L3027F,ORF1a:L3116F,ORF1a:L3606F,ORF1a:L3930F,ORF1a:L454F,ORF1a:M2254I,ORF1a:M2606V,ORF1a:M3655I,ORF1a:M3712I,ORF1a:P4389L,ORF1a:Q1813H,ORF1a:Q526H,ORF1a:S2900L,ORF1a:S3099L,ORF1a:T1496I…
448	B.1.499	6.88851	11.5499	1.10831	0.988908	1.24213	188.554	8.53504e+06	2020-04-08	E:P71S,N:A134V,N:E367D,N:G164R,N:I292T,N:L139F,N:M210I,N:M322I,N:P168S,N:P344S,N:P383L,N:Q229H,N:S197L,N:S327L,N:T24I,N:T325I,N:T362I,N:T366I,N:T379I,N:T391I,ORF1a:A1298V,ORF1a:A1352V,ORF1a:A2690V,ORF1a:A2994V,ORF1a:A3143V,ORF1a:A3209V,ORF1a:A690V,ORF1a:E1209D,ORF1a:E913D,ORF1a:F143-,ORF1a:G465V,ORF1a:G493D,ORF1a:H2092Y,ORF1a:H374Y,ORF1a:I1023-,ORF1a:K141-,ORF1a:K2200N,ORF1a:K2589R,ORF1a:K3353R,O…
449	B.1.560	6.84952	11.4312	1.10784	0.987971	1.24226	1.80148	3.44056e+06	2020-07-02	E:L73F,N:D377Y,N:G18C,N:H145Y,N:L139F,N:M234I,N:P142S,N:P151L,N:Q229H,N:Q7K,N:R209I,N:S194L,N:S2P,N:T366I,N:T379I,N:V72I,ORF1a:A1074V,ORF1a:A1397V,ORF1a:A2994V,ORF1a:A498V,ORF1a:D3042N,ORF1a:D335N,ORF1a:H388Y,ORF1a:I201V,ORF1a:I4127V,ORF1a:K1895N,ORF1a:K2029N,ORF1a:L3606F,ORF1a:M1378I,ORF1a:M3087I,ORF1a:M3221I,ORF1a:M4241I,ORF1a:M902V,ORF1a:N2603D,ORF1a:P1640L,ORF1a:P1862S,ORF1a:P1921S,ORF1a:P271…
450	AM.2	6.76319	11.1708	1.10783	0.986519	1.24406	4.29961e-06	286.272	2020-11-01	N:G204R,N:R203K,ORF1a:A2554V,ORF1a:H374Y,ORF1b:I235T,ORF1b:P2531S,ORF1b:P314L,ORF1b:R945K,ORF3a:T223I,ORF3a:W131C,ORF8:E19-,ORF8:H17Y,ORF9b:T83I,S:D1260Y,S:D614G
451	B.1.1.44	6.84913	11.43	1.10694	0.987387	1.24096	0.425249	646930	2020-06-12	N:D144Y,N:G179S,N:G204L,N:G204R,N:G34W,N:P13L,N:R203K,N:T205I,N:T379I,N:T393I,ORF1a:A3686V,ORF1a:A859V,ORF1a:D3042N,ORF1a:F143-,ORF1a:G82-,ORF1a:H110Y,ORF1a:I1023-,ORF1a:K1230N,ORF1a:K141-,ORF1a:K3353R,ORF1a:L2609F,ORF1a:L3606F,ORF1a:N1898S,ORF1a:P1158S,ORF1a:P2046S,ORF1a:R1464W,ORF1a:S142-,ORF1a:S944L,ORF1a:T1854I,ORF1a:T2300I,ORF1a:T3750I,ORF1b:D2090Y,ORF1b:L1701F,ORF1b:P2612L,ORF1b:P314L,ORF1b…
452	B.1.408	6.80612	11.2999	1.10595	0.986047	1.24043	0.00948007	469306	2020-09-06	M:T208I,N:A252S,N:M210I,N:P13S,N:P6L,N:Q229H,N:S194L,N:S412N,N:T393I,ORF1a:A1049V,ORF1a:A1708D,ORF1a:A2129V,ORF1a:A2891V,ORF1a:A3070V,ORF1a:A3143V,ORF1a:A3209V,ORF1a:A3548V,ORF1a:D2819N,ORF1a:E910D,ORF1a:G1125C,ORF1a:G3072C,ORF1a:H1113Y,ORF1a:K120N,ORF1a:K1895N,ORF1a:K3353R,ORF1a:K3832N,ORF1a:L3606F,ORF1a:L4037F,ORF1a:M3761I,ORF1a:M85-,ORF1a:N3937S,ORF1a:P1786S,ORF1a:P1977L,ORF1a:P309L,ORF1a:P431…
453	B.1.1.133	6.81686	11.3323	1.10592	0.986209	1.24017	0.249501	49041.4	2020-05-16	E:L73F,N:G204R,N:R195I,N:R203K,ORF1a:A2080-,ORF1a:A2129V,ORF1a:A2891V,ORF1a:C2064-,ORF1a:D2060-,ORF1a:D2074-,ORF1a:E2063-,ORF1a:E2070-,ORF1a:E913D,ORF1a:G2073-,ORF1a:H2092Y,ORF1a:I2057-,ORF1a:I2075-,ORF1a:I4114V,ORF1a:K2059-,ORF1a:K2067-,ORF1a:K680N,ORF1a:L2062-,ORF1a:L3116F,ORF1a:L3201F,ORF1a:L3606F,ORF1a:N2065-,ORF1a:N2081-,ORF1a:N2603D,ORF1a:P2055-,ORF1a:Q2058-,ORF1a:S1102G,ORF1a:T1093A,ORF1a:…
454	B.1.1.304	6.83858	11.398	1.10566	0.986401	1.23934	0.0588282	59448.1	2020-05-29	E:T9I,M:L29F,N:D81Y,N:E367Q,N:G204L,N:G204R,N:Q9H,N:R203K,N:T205I,ORF1a:A2994V,ORF1a:A3070V,ORF1a:A3143V,ORF1a:A3392V,ORF1a:D935G,ORF1a:F2387V,ORF1a:G295C,ORF1a:G82-,ORF1a:H83-,ORF1a:I2230T,ORF1a:I2501T,ORF1a:I3618V,ORF1a:I476V,ORF1a:K2511N,ORF1a:L3201F,ORF1a:L3606F,ORF1a:L3776F,ORF1a:L4182F,ORF1a:L446F,ORF1a:M85-,ORF1a:P1640L,ORF1a:P959S,ORF1a:Q998H,ORF1a:S1102G,ORF1a:S2500F,ORF1a:S3884L,ORF1a:S…
455	B.1.36.20	6.79126	11.2551	1.10544	0.985476	1.24001	9.8867e-05	26515.1	2020-08-26	N:S194L,ORF1a:A2584V,ORF1a:H110Y,ORF1a:L3027F,ORF1a:L3606F,ORF1a:M3312T,ORF1a:T1001I,ORF1b:A1643V,ORF1b:H604Y,ORF1b:P314L,ORF1b:V1493L,ORF3a:Q57H,S:A243-,S:D1163Y,S:D614G,S:G181V,S:L241-,S:L242-,S:L452R,S:T95I
456	B.1.239	6.86352	11.4738	1.10508	0.986439	1.23799	2.09123	199448	2020-06-03	E:V62F,M:D209Y,N:A182S,N:M234I,N:P13L,N:P151L,N:S194L,N:S327L,N:T205I,N:T391I,ORF1a:A1283V,ORF1a:A1298V,ORF1a:A1352V,ORF1a:D762G,ORF1a:E2050G,ORF1a:E899D,ORF1a:F143-,ORF1a:K120N,ORF1a:K1230N,ORF1a:K141-,ORF1a:K1655N,ORF1a:L1507F,ORF1a:L2146F,ORF1a:L3027F,ORF1a:L3483F,ORF1a:L3606F,ORF1a:M3627I,ORF1a:M85-,ORF1a:P1541S,ORF1a:P1640L,ORF1a:P2046L,ORF1a:P2046S,ORF1a:P2739L,ORF1a:Q998H,ORF1a:R3993C,ORF1…
457	B.1.1.286	6.76358	11.1719	1.10503	0.984753	1.23999	1.08418e-05	1931.15	2020-07-02	M:A2S,N:G204R,N:N196S,N:P13S,N:R203K,N:T334I,ORF1a:A1146T,ORF1a:A3070V,ORF1a:A3209V,ORF1a:A690V,ORF1a:G82-,ORF1a:K1077N,ORF1a:K3353R,ORF1a:M3752I,ORF1a:M85-,ORF1a:P1640S,ORF1a:P1803S,ORF1a:P2079S,ORF1a:P804S,ORF1a:Q3777R,ORF1a:R398C,ORF1a:T1055I,ORF1a:V1020F,ORF1a:V86F,ORF1b:A1643V,ORF1b:A2132V,ORF1b:K2557R,ORF1b:K2579N,ORF1b:M1765V,ORF1b:P1427L,ORF1b:P314L,ORF1b:Q1546H,ORF1b:R1736K,ORF1b:S425F,O…
458	B.1.222	6.73539	11.0875	1.10483	0.984154	1.24031	0.926742	393402	2020-03-23	E:T30I,M:D209Y,M:L17F,N:R195I,N:S194L,ORF1a:A2690V,ORF1a:A3209V,ORF1a:A859V,ORF1a:G82-,ORF1a:H83-,ORF1a:I2501T,ORF1a:I3618V,ORF1a:K1895N,ORF1a:L204F,ORF1a:M3934I,ORF1a:M4241I,ORF1a:P1158S,ORF1a:P748L,ORF1a:S3547G,ORF1a:S944L,ORF1a:T1538I,ORF1a:T3058I,ORF1a:V84-,ORF1b:A1521S,ORF1b:H1550Y,ORF1b:M1499I,ORF1b:P314L,ORF1b:T1076I,ORF1b:T17I,ORF1b:T2048I,ORF1b:V2178F,ORF1b:V579L,ORF1b:Y1464C,ORF1b:Y1784…
459	B.1.1.428	6.81869	11.3378	1.10473	0.985483	1.23841	0.00426489	65638.5	2020-11-30	N:G204R,N:M210I,N:R203K,N:S33I,ORF1a:D294G,ORF1a:G82-,ORF1a:H83-,ORF1a:L3606F,ORF1a:L446F,ORF1a:M85-,ORF1a:S2242F,ORF1a:S944L,ORF1a:T1240I,ORF1a:T1542I,ORF1a:T4083M,ORF1a:T4175I,ORF1a:T4207I,ORF1a:T436I,ORF1a:V84-,ORF1a:V86-,ORF1b:L1203I,ORF1b:L1220F,ORF1b:P1936S,ORF1b:P314L,ORF1b:S1003G,ORF1b:S1408L,ORF1b:T2432I,ORF1b:T794I,ORF1b:V1905L,ORF1b:V2089F,ORF3a:L275F,ORF3a:T223I,ORF8:G8*,ORF9b:V30L,S:…
460	B.1.1.326	6.81434	11.3247	1.10471	0.985395	1.23847	0.134616	3.91363e+06	2020-05-13	E:T9I,E:V49L,M:D209Y,M:H125Y,M:I52T,M:I73M,M:K15N,M:M109I,M:V70F,N:A182S,N:A217S,N:D377Y,N:G204L,N:G204R,N:G212V,N:P13T,N:Q229H,N:Q9H,N:R191L,N:R203K,N:S193I,N:T166I,ORF1a:A1679V,ORF1a:A1938S,ORF1a:A2554V,ORF1a:A3454V,ORF1a:A3497V,ORF1a:A3571V,ORF1a:A3620V,ORF1a:A3705V,ORF1a:A656V,ORF1a:A690V,ORF1a:D203Y,ORF1a:D3042N,ORF1a:D3728N,ORF1a:E755K,ORF1a:G1125C,ORF1a:G2035R,ORF1a:G519S,ORF1a:H110Y,ORF1a…
461	B.1.1.518	6.81393	11.3235	1.1047	0.985381	1.23846	0.0836368	42048.6	2020-10-23	E:S68F,N:A119S,N:G204R,N:L139F,N:Q389H,N:Q70R,N:R203K,N:T362I,N:T379I,ORF1a:A2344T,ORF1a:A3209V,ORF1a:A3571V,ORF1a:A3615V,ORF1a:D1036E,ORF1a:E3909G,ORF1a:G465V,ORF1a:I4049V,ORF1a:L3116F,ORF1a:L3606F,ORF1a:L3711F,ORF1a:P2287S,ORF1a:P309L,ORF1a:P3359L,ORF1a:R1170C,ORF1a:R3993C,ORF1a:S1189G,ORF1a:T1022I,ORF1a:T1638I,ORF1a:T2274I,ORF1a:V3718A,ORF1b:A1219S,ORF1b:A1643V,ORF1b:A2431S,ORF1b:K2557R,ORF1b:…
462	B.1.361	6.8974	11.5771	1.1044	0.986555	1.23632	0.00104509	13942.5	2020-08-21	E:L73F,E:T9I,M:A2V,N:A55S,N:D377Y,N:G18V,N:L139F,N:P168S,N:P199L,N:P364S,N:P383L,N:P67S,N:R209I,N:S190I,N:S235F,N:T205I,ORF1a:A1397V,ORF1a:A2129V,ORF1a:A2891V,ORF1a:A3686V,ORF1a:A385V,ORF1a:A967V,ORF1a:D147G,ORF1a:D589G,ORF1a:E1205K,ORF1a:G400S,ORF1a:G519S,ORF1a:I1002T,ORF1a:K1817N,ORF1a:K3353R,ORF1a:L2688F,ORF1a:L3116F,ORF1a:L3606F,ORF1a:L3667F,ORF1a:M3752I,ORF1a:M85-,ORF1a:N3484H,ORF1a:P1640L,O…
463	B.1.1.63	6.82187	11.3475	1.10439	0.985318	1.23785	15.5253	1.77897e+06	2020-07-01	E:L21F,M:L29F,M:V70F,N:A12G,N:A398V,N:G204R,N:M322I,N:Q9H,N:R203K,N:R32H,ORF1a:A2345V,ORF1a:A2891V,ORF1a:A3209V,ORF1a:A3686V,ORF1a:A3705V,ORF1a:A4016V,ORF1a:A690V,ORF1a:A872V,ORF1a:A903V,ORF1a:D203N,ORF1a:E754D,ORF1a:F143-,ORF1a:F1779L,ORF1a:G298C,ORF1a:G519S,ORF1a:G989S,ORF1a:K141-,ORF1a:K2589R,ORF1a:K3353R,ORF1a:L2146F,ORF1a:L2609F,ORF1a:L3606F,ORF1a:M3627I,ORF1a:M85-,ORF1a:P2046S,ORF1a:P2685T,…
464	B.1.9.4	6.81919	11.3394	1.10415	0.985121	1.23756	0.0328552	160005	2020-08-18	N:Q229R,N:Q7K,N:R209I,N:S194A,N:T271I,N:T366I,ORF1a:A3523V,ORF1a:A3924V,ORF1a:A967V,ORF1a:E3310K,ORF1a:G3072C,ORF1a:M3087I,ORF1a:M3752I,ORF1a:P1640S,ORF1a:P2018S,ORF1a:P971S,ORF1a:Q1813H,ORF1a:R207C,ORF1a:S3099L,ORF1a:S318L,ORF1a:T1168I,ORF1a:T1538I,ORF1a:T2007I,ORF1a:T2648I,ORF1a:T3058I,ORF1a:T4090I,ORF1a:T727I,ORF1a:V1550F,ORF1a:V3718F,ORF1b:A1643V,ORF1b:D2090Y,ORF1b:K2557R,ORF1b:M1352I,ORF1b:P…
465	AK.1	6.76181	11.1666	1.10387	0.983989	1.23835	9.31826e-06	1963.46	2020-09-19	N:G204R,N:G215C,N:H145Y,N:I292T,N:P199S,N:R203K,ORF1a:A2994V,ORF1a:D992Y,ORF1a:G3278S,ORF1a:L3606F,ORF1a:L758V,ORF1a:S2103F,ORF1a:S2625F,ORF1a:S443F,ORF1a:T1055I,ORF1a:T2016I,ORF1a:T2087I,ORF1a:V3976F,ORF1b:A1215S,ORF1b:I192V,ORF1b:K2557R,ORF1b:P2162S,ORF1b:P314L,ORF1b:T1540I,ORF1b:T797I,ORF3a:H78Y,ORF8:V62L,S:A67V,S:D614G,S:G142-,S:G769V,S:L141-,S:V1122L,S:V143-,S:Y144-
466	D.3	6.74111	11.1046	1.10297	0.983072	1.23748	1.00765e-05	468.692	2020-06-25	N:G204R,N:R203K,ORF1a:I300F,ORF1a:K2511N,ORF1b:P314L,ORF3a:R134H,S:D614G,S:T1117I
467	B.1.1.243	6.78555	11.2379	1.10295	0.983803	1.23653	0.602089	376965	2020-09-11	E:T9I,E:V58F,M:A2S,M:L29F,N:A217S,N:G204R,N:M210I,N:P13L,N:P142S,N:P207S,N:P383S,N:R203K,N:S327L,N:T135I,N:T24I,ORF1a:A1283V,ORF1a:A1670V,ORF1a:A2123V,ORF1a:A3143V,ORF1a:A3523V,ORF1a:A3620V,ORF1a:A3705V,ORF1a:A498V,ORF1a:A690V,ORF1a:D2980A,ORF1a:G400S,ORF1a:G82-,ORF1a:H1113Y,ORF1a:H83-,ORF1a:K2511N,ORF1a:K2761N,ORF1a:L27I,ORF1a:L3027F,ORF1a:L3201F,ORF1a:L3201P,ORF1a:L320F,ORF1a:L3338F,ORF1a:L3606…
468	C.4	6.73809	11.0956	1.10257	0.98277	1.23697	0.064357	315687	2020-08-13	M:L16I,N:G204R,N:G215V,N:M210I,N:R203K,N:S327L,N:T141I,ORF1a:A3143V,ORF1a:A3392V,ORF1a:A859V,ORF1a:D1554G,ORF1a:G1125C,ORF1a:G3278S,ORF1a:G519S,ORF1a:L3606F,ORF1a:L3711F,ORF1a:P2079S,ORF1a:P3395L,ORF1a:Q2702H,ORF1a:R3993C,ORF1a:S1188L,ORF1a:S2132G,ORF1a:T1168I,ORF1a:T1246I,ORF1a:T2087I,ORF1a:T2106I,ORF1a:T265I,ORF1a:T4175I,ORF1a:T568I,ORF1a:T727I,ORF1a:V1025L,ORF1a:V1584M,ORF1b:H604Y,ORF1b:P1936S…
469	B.1.1.357	6.69793	10.9759	1.10246	0.982021	1.23766	1.19864e-06	45.7853	2020-07-01	N:G204R,N:G212C,N:R203K,ORF1a:A1146V,ORF1b:P314L,ORF1b:S2339F,ORF3a:P262S,ORF3a:S26L,ORF3a:T223I,S:D614G
470	AE.1	6.7324	11.0786	1.10219	0.982436	1.23654	0.00021152	9862.63	2020-07-03	M:L17F,M:L29F,N:D377Y,N:G204R,N:R203K,N:S327L,ORF1a:A1812D,ORF1a:F143-,ORF1a:G445V,ORF1a:G82-,ORF1a:H83-,ORF1a:K141-,ORF1a:K3353R,ORF1a:L3951F,ORF1a:M1586I,ORF1a:M1647I,ORF1a:M85-,ORF1a:P3952S,ORF1a:R1170C,ORF1a:S142-,ORF1a:S944L,ORF1a:T1881I,ORF1a:T2152I,ORF1a:T3058I,ORF1a:T4087I,ORF1a:T568I,ORF1a:T999I,ORF1a:V84-,ORF1a:V86-,ORF1b:A1609S,ORF1b:P1095S,ORF1b:P1821S,ORF1b:P1967S,ORF1b:P314L,ORF3a:G…
471	B.1.1.39	6.91732	11.638	1.10201	0.985348	1.23249	0.106404	1.53847e+06	2020-07-08	E:L21F,M:H125Y,N:A220V,N:A376T,N:D144Y,N:D377Y,N:G204R,N:M234I,N:M322I,N:P142S,N:P199S,N:P364S,N:P365S,N:P383S,N:R203K,N:R385K,N:S194L,N:S327L,N:T271I,N:V72I,ORF1a:A1298V,ORF1a:A591V,ORF1a:D3042N,ORF1a:E910D,ORF1a:F143-,ORF1a:G82-,ORF1a:H110Y,ORF1a:H1141Y,ORF1a:H83-,ORF1a:K141-,ORF1a:K3353R,ORF1a:K798N,ORF1a:K837R,ORF1a:L2062F,ORF1a:L3201F,ORF1a:L3606F,ORF1a:L3667F,ORF1a:L4037F,ORF1a:M3087I,ORF1a…
472	B.1.1.186	6.77289	11.1998	1.10152	0.982685	1.23472	0.000270892	4284.85	2020-08-06	E:P71L,N:D377Y,N:G204R,N:G214-,N:G215-,N:G34W,N:L139F,N:P199S,N:P207L,N:R203K,ORF1a:A1043V,ORF1a:A1283V,ORF1a:A1352V,ORF1a:A2249V,ORF1a:A3571V,ORF1a:A591V,ORF1a:A656V,ORF1a:A776V,ORF1a:G3072C,ORF1a:G989V,ORF1a:H1160Y,ORF1a:H374Y,ORF1a:K3353R,ORF1a:L2062F,ORF1a:L3606F,ORF1a:L92F,ORF1a:M3087I,ORF1a:P1541S,ORF1a:P1640S,ORF1a:P1921S,ORF1a:P2685T,ORF1a:P309L,ORF1a:P361L,ORF1a:R207C,ORF1a:S2103F,ORF1a:…
473	B.1.1.241	6.8575	11.4555	1.10148	0.984045	1.23293	0.0113845	392341	2020-08-04	N:A208S,N:A414S,N:D377Y,N:G179S,N:G204R,N:G214C,N:G30R,N:H145Y,N:P67S,N:R203K,N:S194L,N:S235F,N:T141I,N:T334I,ORF1a:A1812V,ORF1a:A3518V,ORF1a:A498V,ORF1a:D3042N,ORF1a:F617L,ORF1a:I2230T,ORF1a:K3353R,ORF1a:L3606F,ORF1a:M3312I,ORF1a:P1640S,ORF1a:P3371S,ORF1a:P748L,ORF1a:Q1021R,ORF1a:S2132G,ORF1a:S2500F,ORF1a:S391F,ORF1a:T1597I,ORF1a:T1665I,ORF1a:T1881I,ORF1a:T2166I,ORF1a:T2952I,ORF1a:T3750I,ORF1a:T…
474	AW.1	6.70464	10.9959	1.1014	0.981469	1.23599	4.91418e-05	3300.85	2020-10-01	M:M109I,N:G204R,N:R203K,N:S327L,ORF1a:A2123V,ORF1a:A3070V,ORF1a:A3392V,ORF1a:A486V,ORF1a:F143-,ORF1a:K141-,ORF1a:K837R,ORF1a:L3606F,ORF1a:M3752I,ORF1a:M85-,ORF1a:P804L,ORF1a:S142-,ORF1a:S3001N,ORF1a:T1168N,ORF1a:T1682I,ORF1a:T1822I,ORF1a:T1854I,ORF1a:T3255I,ORF1a:T4364I,ORF1a:T814I,ORF1a:V84-,ORF1b:A1291S,ORF1b:A2132V,ORF1b:A2585S,ORF1b:E1288D,ORF1b:I192V,ORF1b:P314L,ORF1b:P970S,ORF1b:S904L,ORF1b…
475	B.1.1.97	6.70933	11.0098	1.10054	0.981004	1.23463	0.435288	57549.9	2020-06-22	M:T208I,N:G204R,N:R191L,N:R203K,N:T391I,ORF1a:D3042N,ORF1a:D3222N,ORF1a:E102K,ORF1a:L3691S,ORF1a:M3087I,ORF1a:S2224F,ORF1a:T1246I,ORF1b:M1573I,ORF1b:P1452L,ORF1b:P314L,ORF1b:Q2635H,ORF1b:V1493L,ORF8:E106*,ORF8:E110*,ORF8:G66V,S:D614G,S:H207R,S:Y144-
476	B.1.258.2	6.72931	11.0694	1.10007	0.981044	1.23354	0.000683362	261741	2020-07-15	N:A398V,ORF1a:A1679V,ORF1a:A540V,ORF1a:G1069R,ORF1a:G400D,ORF1a:H1141Y,ORF1a:I2501T,ORF1a:L3606F,ORF1a:M1769I,ORF1a:M85-,ORF1a:N2405S,ORF1a:P2018S,ORF1a:S2535L,ORF1a:S2797F,ORF1a:S4398L,ORF1a:S610L,ORF1a:T3058I,ORF1a:T4364I,ORF1a:V3367I,ORF1a:V84-,ORF1b:A88V,ORF1b:H1213Y,ORF1b:P1427L,ORF1b:P314L,ORF1b:T1404M,ORF1b:T1774I,ORF1b:T239I,ORF3a:A72S,ORF3a:H78Y,ORF3a:L106F,ORF3a:R68I,ORF3a:V112F,ORF7a:P…
477	B.1.1.70	6.96464	11.7835	1.0997	0.984608	1.22824	0.0367889	2.54091e+06	2020-03-27	M:L29F,N:A220V,N:A252S,N:A376T,N:D144Y,N:D3L,N:D3Y,N:D401Y,N:G204R,N:M234I,N:P13S,N:P168S,N:P365S,N:Q39L,N:Q9H,N:R195I,N:R203K,N:S187L,N:T135I,N:T334I,N:T379I,N:V72I,ORF1a:A1092T,ORF1a:A1679V,ORF1a:A2249V,ORF1a:A2529V,ORF1a:A3209V,ORF1a:A3220V,ORF1a:A3456V,ORF1a:A3705V,ORF1a:A4357V,ORF1a:A486V,ORF1a:A498V,ORF1a:A591V,ORF1a:A967V,ORF1a:E972K,ORF1a:F143-,ORF1a:G295C,ORF1a:G3334S,ORF1a:G445V,ORF1a:G…
478	B.1.1.136	6.68787	10.9461	1.0993	0.979863	1.2333	0.307619	101102	2020-04-01	N:G204R,N:P13L,N:R203K,N:T334I,ORF1a:K2589R,ORF1a:L3338F,ORF1a:M3621I,ORF1a:M85-,ORF1a:R207C,ORF1b:A1521S,ORF1b:P1821S,ORF1b:P314L,ORF1b:T1274I,ORF1b:T797I,ORF1b:V2117L,ORF3a:T223I,ORF7a:T39I,ORF8:D119-,ORF8:F120-,ORF8:G66-,ORF8:I58-,ORF8:S67-,ORF9b:P10S,S:D614G,S:M153T,S:N501Y,S:R21T,S:W258L
479	B.1.170	6.6183	10.7407	1.09862	0.978253	1.2338	0.124344	227118	2020-06-02	N:D128Y,N:D3L,N:R203K,N:S190I,N:S235F,ORF1a:A1352V,ORF1a:A2994V,ORF1a:A3209V,ORF1a:A498V,ORF1a:A690V,ORF1a:D147G,ORF1a:E3310K,ORF1a:F3677-,ORF1a:G1946S,ORF1a:G3334S,ORF1a:G3676-,ORF1a:G400S,ORF1a:H1113Y,ORF1a:I2230T,ORF1a:K1655N,ORF1a:K2511N,ORF1a:K3353R,ORF1a:M1014I,ORF1a:M315I,ORF1a:P1862S,ORF1a:P2046L,ORF1a:P309L,ORF1a:P309S,ORF1a:P3359S,ORF1a:R207C,ORF1a:R24C,ORF1a:S1188L,ORF1a:S2493I,ORF1a:S…
480	B.1.1.381	6.67256	10.9007	1.09841	0.979041	1.23232	0.129048	441291	2020-08-28	M:H125Y,N:G204R,N:P67S,N:R203K,N:T362I,ORF1a:A2199V,ORF1a:A3209V,ORF1a:A3497V,ORF1a:G445V,ORF1a:L2146F,ORF1a:L642F,ORF1a:T1822I,ORF1a:T3058I,ORF1a:V1143F,ORF1b:P314L,ORF1b:S2338L,ORF3a:K136N,S:A684V,S:D614G,S:G1124V,S:M153I
481	M.3	6.63798	10.7986	1.09838	0.978436	1.23302	0.00192754	4197.5	2020-10-21	N:G204R,N:R203K,ORF1a:A3995V,ORF1a:A498V,ORF1a:D1036E,ORF1a:G519S,ORF1a:H374Y,ORF1a:L4182F,ORF1a:L450F,ORF1a:P971L,ORF1b:P314L,ORF1b:S1408L,ORF1b:V1685L,ORF3a:H182Y,ORF8:C37S,ORF8:Q29R,S:D614G
482	B.1.423	6.695	10.9672	1.09836	0.979388	1.23178	2.33806e-05	1522.26	2020-07-12	N:A220V,N:D377Y,ORF1a:A3143V,ORF1a:A859V,ORF1a:E1209D,ORF1a:G1419C,ORF1a:G82-,ORF1a:H83-,ORF1a:I3108V,ORF1a:L3606F,ORF1a:L4037F,ORF1a:S2193F,ORF1a:S2900L,ORF1a:T265I,ORF1a:T4355I,ORF1a:V1085F,ORF1a:V84-,ORF1b:A440V,ORF1b:P314L,ORF3a:Q57H,ORF3a:S171L,ORF6:M1-,ORF7a:S83L,ORF8:S24L,ORF8:S69L,S:A701V,S:D614G,S:H655Y
483	B.1.1.325	6.68177	10.928	1.09827	0.97911	1.23193	0.110325	37644	2020-08-06	N:A217S,N:D377Y,N:G204R,N:R203K,ORF1a:H1545Y,ORF1a:K120N,ORF1a:L3606F,ORF1a:M2259I,ORF1a:P4337S,ORF1a:P959S,ORF1a:R207C,ORF1a:S443P,ORF1b:L2213F,ORF1b:P314L,ORF1b:Q1546H,ORF1b:R1350K,ORF1b:S2031I,ORF3a:A143V,ORF3a:D155Y,ORF3a:L85F,ORF3a:R68I,ORF3a:T223I,ORF3a:V13L,ORF7b:C41F,S:A222V,S:D215Y,S:D614G,S:E780Q,S:G1124V,S:M153I,S:P1162S,S:P26L,S:Q414K,S:Q677H
484	AK.2	6.63395	10.7867	1.09805	0.978162	1.23263	3.57004e-05	13053.7	2020-10-01	N:G204R,N:R203K,ORF1a:L758V,ORF1a:S2103F,ORF1a:S2132G,ORF1a:V3976F,ORF1b:D1848Y,ORF1b:P314L,ORF1b:T1064I,ORF7a:G38V,ORF7a:V29L,S:D614G,S:I834T
485	B.1.1.219	6.73366	11.0824	1.09795	0.979777	1.23038	0.00462097	593723	2020-09-07	M:L29F,N:A55S,N:G204R,N:P365L,N:R203K,N:S193I,N:T166I,N:T24I,N:T379I,N:T391I,ORF1a:A1283V,ORF1a:A2529V,ORF1a:A3620V,ORF1a:A541V,ORF1a:A690V,ORF1a:C3059G,ORF1a:F143-,ORF1a:G4178V,ORF1a:G493D,ORF1a:G728C,ORF1a:H2092Y,ORF1a:H2357Y,ORF1a:H388Y,ORF1a:H417Y,ORF1a:I849V,ORF1a:K141-,ORF1a:K3353R,ORF1a:L3606F,ORF1a:L3776F,ORF1a:L642F,ORF1a:M1769I,ORF1a:M2259I,ORF1a:M3761I,ORF1a:P2018S,ORF1a:P2046L,ORF1a:Q…
486	B.1.580	6.72276	11.0498	1.09738	0.979234	1.22978	0.0382641	38076.8	2020-08-14	N:A251V,N:R209S,N:S190I,ORF1a:A2554V,ORF1a:D147G,ORF1a:G1073E,ORF1a:G400S,ORF1a:G519S,ORF1a:K3353R,ORF1a:L3606F,ORF1a:P971L,ORF1a:T1543I,ORF1a:T265I,ORF1a:T4355I,ORF1a:V1143F,ORF1a:V3718F,ORF1b:H716Y,ORF1b:L1351F,ORF1b:P1567L,ORF1b:P2531S,ORF1b:P314L,ORF1b:S1182L,ORF1b:S2212I,ORF1b:V1092F,ORF3a:G251S,ORF3a:Q185H,ORF3a:Q57H,ORF3a:V202L,ORF8:D119-,ORF8:F120-,S:D614G,S:H49Y,S:L176F,S:N1074D,S:P1263L…
487	B.1.1.99	6.62674	10.7655	1.09726	0.977546	1.23164	0.0902463	24742.4	2020-06-19	M:W31C,N:D3L,N:G204R,N:M234I,N:R203K,ORF1a:A1708D,ORF1a:G445V,ORF1a:H2092Y,ORF1a:L3711F,ORF1a:R207C,ORF1a:S2625F,ORF1a:V3653F,ORF1b:A1219S,ORF1b:M1397I,ORF1b:P2531S,ORF1b:P314L,ORF3a:G224V,ORF3a:L140F,ORF3a:V90F,ORF8:P38S,ORF8:Q27*,ORF8:Y73C,S:A570D,S:D614G,S:D80Y,S:G1219V,S:H69-,S:M153T,S:N501Y,S:N679K,S:S813I,S:T716I,S:V70-
488	B.1.587	6.65365	10.8448	1.09701	0.977842	1.2307	0.0016042	7095.6	2020-09-04	M:V70F,N:D401Y,N:P13L,N:P168S,N:S202N,N:T379I,ORF1a:A2584V,ORF1a:A2891V,ORF1a:G3846S,ORF1a:G442S,ORF1a:G82-,ORF1a:L320F,ORF1a:L3352F,ORF1a:L3606F,ORF1a:M1647I,ORF1a:M3669I,ORF1a:M85-,ORF1a:P1640S,ORF1a:P80S,ORF1a:Q3859H,ORF1a:R24C,ORF1a:S1361P,ORF1a:S2030L,ORF1a:S2242F,ORF1a:S391F,ORF1a:T1881I,ORF1a:T265I,ORF1a:T4083M,ORF1a:T753I,ORF1a:T999I,ORF1a:V665I,ORF1a:V84-,ORF1b:A1609S,ORF1b:A1662V,ORF1b:…
489	B.1.139	6.77206	11.1974	1.09692	0.979754	1.22809	8.89867e-05	7279.2	2020-04-17	E:S68F,M:V70F,N:I292T,N:P13T,N:S235F,N:T198I,ORF1a:A1049V,ORF1a:A2123V,ORF1a:A3070V,ORF1a:A591V,ORF1a:D144A,ORF1a:D762G,ORF1a:F143-,ORF1a:G295C,ORF1a:K1202N,ORF1a:K120N,ORF1a:K1230N,ORF1a:K141-,ORF1a:K3353R,ORF1a:L2524F,ORF1a:L3606F,ORF1a:L450F,ORF1a:P1321S,ORF1a:P1803S,ORF1a:P2046L,ORF1a:P3359L,ORF1a:P804L,ORF1a:P971L,ORF1a:R73C,ORF1a:S142-,ORF1a:S2242F,ORF1a:S2797F,ORF1a:S376L,ORF1a:T1001I,ORF1…
490	B.1.110.3	6.76631	11.1801	1.0964	0.97933	1.22746	0.0149017	90618.1	2020-04-03	E:L21F,E:V58F,M:L17F,N:D377Y,N:D401Y,N:G18V,N:L139F,N:Q9H,N:S202C,N:S327L,N:T205I,N:T24I,ORF1a:A1352V,ORF1a:A1708D,ORF1a:A2320V,ORF1a:A3209V,ORF1a:D1547Y,ORF1a:E1311G,ORF1a:F1214-,ORF1a:F143-,ORF1a:H1160Y,ORF1a:H388Y,ORF1a:I2057T,ORF1a:K1212-,ORF1a:K141-,ORF1a:K2029N,ORF1a:K798N,ORF1a:L1507F,ORF1a:L3027F,ORF1a:L3606F,ORF1a:L3930F,ORF1a:L642F,ORF1a:L92F,ORF1a:L969F,ORF1a:P1158S,ORF1a:P1213-,ORF1a:…
491	B.1.1.224	6.59715	10.6787	1.09634	0.976461	1.23094	8.36305e-05	4601.58	2020-08-31	N:G204R,N:R203K,ORF1a:G1069R,ORF1a:G82-,ORF1a:H83-,ORF1a:S2517F,ORF1a:S4398L,ORF1a:V84-,ORF1b:A2431V,ORF1b:P1427S,ORF1b:P1821S,ORF1b:P314L,ORF3a:A110V,ORF8:T11I,S:D138Y,S:D614G,S:L5F,S:T95I
492	B.1.1.327	6.62786	10.7688	1.09613	0.976853	1.22997	0.0415783	34104.9	2020-11-22	N:G204R,N:R203K,ORF1a:A1283V,ORF1a:D3042N,ORF1a:K3353R,ORF1a:M85-,ORF1b:A1662V,ORF1b:P314L,ORF1b:V2475I,ORF3a:F105V,ORF8:V32L,S:D614G,S:I1172V,S:P681H
493	B.1.1.485	6.642	10.8104	1.09606	0.977049	1.22957	0.00910649	44086.2	2020-05-23	E:P71L,N:D377Y,N:G204R,N:Q7K,N:R203K,N:R209S,ORF1a:F143-,ORF1a:H110Y,ORF1a:I3618V,ORF1a:K141-,ORF1a:K1817N,ORF1a:K3353R,ORF1a:L3606F,ORF1a:M1378I,ORF1a:M1647I,ORF1a:P885L,ORF1a:P959S,ORF1a:R3993H,ORF1a:S142-,ORF1a:S1534I,ORF1a:T1093A,ORF1a:T1168N,ORF1a:T1840I,ORF1a:T2166I,ORF1a:T2836I,ORF1a:T3255I,ORF1a:T4090I,ORF1a:T4175I,ORF1b:A1491V,ORF1b:L2213F,ORF1b:M1352I,ORF1b:M2025I,ORF1b:P1223S,ORF1b:P22…
494	B.1.402	6.63899	10.8016	1.09603	0.97698	1.22959	0.0786755	29409.6	2020-07-08	N:A119S,N:A398V,N:D144Y,N:D348H,N:M234I,N:S194L,N:T379I,ORF1a:E913D,ORF1a:G82-,ORF1a:H374Y,ORF1a:H83-,ORF1a:I2873T,ORF1a:L204F,ORF1a:L2874K,ORF1a:L3606F,ORF1a:Q998H,ORF1a:T4090I,ORF1a:T4364I,ORF1a:V84-,ORF1b:A1643V,ORF1b:A373T,ORF1b:D729Y,ORF1b:E1167D,ORF1b:E1184D,ORF1b:G662S,ORF1b:H1979Y,ORF1b:L2213F,ORF1b:L252C,ORF1b:M2025I,ORF1b:P2531S,ORF1b:P314L,ORF1b:R1736K,ORF1b:S1391L,ORF1b:S997L,ORF1b:T2…
495	B.1.1.166	6.60705	10.7077	1.09602	0.976433	1.23026	0.0299489	1.0701e+06	2020-03-29	E:P71L,M:V70F,N:D128Y,N:G204R,N:P199S,N:P6L,N:R191L,N:R203K,N:S235F,ORF1a:A1708D,ORF1a:A3705V,ORF1a:D1639N,ORF1a:F3677-,ORF1a:G1073E,ORF1a:G295C,ORF1a:G3676-,ORF1a:K3353R,ORF1a:L1249P,ORF1a:L3606F,ORF1a:S3675-,ORF1a:T1055I,ORF1a:V86-,ORF1a:Y4080H,ORF1b:E1184D,ORF1b:K82R,ORF1b:P314L,ORF3a:L108F,ORF3a:W193C,ORF3a:W193L,ORF8:Q27*,ORF8:R52I,ORF8:V62L,ORF9b:P3S,S:A243-,S:A701V,S:A846V,S:D614G,S:L241-,…
496	B.1.1.330	6.6201	10.746	1.09586	0.976551	1.22974	0.0476496	7442.52	2021-01-02	N:G204R,N:R203K,ORF1a:S2030L,ORF1a:S391F,ORF1b:D2090Y,ORF1b:P314L,ORF1b:S1089L,S:D614G,S:M153T
497	B.1.565	6.81681	11.3322	1.09584	0.979792	1.22563	0.00434385	161264	2020-07-29	N:A182S,N:D3Y,N:L139F,N:P168S,N:P383L,N:S235F,N:S327L,N:T366I,N:T379I,ORF1a:A1298V,ORF1a:A2554V,ORF1a:A4357V,ORF1a:A859V,ORF1a:D144A,ORF1a:E1209D,ORF1a:H388Y,ORF1a:I3512T,ORF1a:K1202N,ORF1a:K3353R,ORF1a:L1507F,ORF1a:L2105F,ORF1a:L3483F,ORF1a:L3606F,ORF1a:M1586I,ORF1a:M1769I,ORF1a:P309L,ORF1a:P309S,ORF1a:P3395L,ORF1a:R3993L,ORF1a:S1905F,ORF1a:S2224F,ORF1a:S2797F,ORF1a:S674N,ORF1a:T1168I,ORF1a:T182…
498	B.1.1.507	6.64758	10.8269	1.09535	0.9767	1.22842	0.23588	163538	2020-09-14	M:M109I,M:V70F,N:A119S,N:G204R,N:P365L,N:R203K,N:T205I,N:T379I,ORF1a:E913D,ORF1a:F3677-,ORF1a:G3676-,ORF1a:G82-,ORF1a:H388Y,ORF1a:H83-,ORF1a:K798N,ORF1a:L27I,ORF1a:L3606F,ORF1a:P3395S,ORF1a:P971L,ORF1a:S2797F,ORF1a:S3675-,ORF1a:V84-,ORF1b:K1873N,ORF1b:K2579N,ORF1b:L1220F,ORF1b:P314L,ORF3a:I63T,ORF3a:Q57H,ORF3a:R126S,ORF7b:C41F,ORF8:G66-,ORF8:S67-,S:A701V,S:D614G,S:G1219C,S:M1237I,S:P681H,S:Q1208H…
499	AL.1	6.6092	10.714	1.09501	0.975835	1.22874	0.000613658	1534.54	2020-11-01	N:G204R,N:R195I,N:R203K,ORF1a:A1151T,ORF1a:A3454V,ORF1a:A3615V,ORF1a:D1089Y,ORF1a:G519S,ORF1a:H1113Y,ORF1a:L2609F,ORF1a:L3606F,ORF1a:P1158L,ORF1a:P2685T,ORF1a:S279F,ORF1a:T4083M,ORF1a:T4175I,ORF1b:K2557R,ORF1b:L629F,ORF1b:P103S,ORF1b:P218L,ORF1b:P314L,ORF3a:D155Y,ORF3a:Q38P,ORF3a:T12I,ORF3a:V202L,ORF8:P38S,S:A262S,S:A845S,S:D614G,S:M153T,S:T29I
500	B.1.1.204	6.60753	10.7091	1.09469	0.975605	1.22831	0.0135688	117408	2020-09-15	M:L16I,N:A35V,N:D128Y,N:D3Y,N:G204R,N:Q9H,N:R203K,N:S190R,N:S37P,N:T296I,N:T379I,ORF1a:A2123V,ORF1a:A2554V,ORF1a:A591V,ORF1a:A690V,ORF1a:F143-,ORF1a:G82-,ORF1a:H83-,ORF1a:I1203T,ORF1a:K141-,ORF1a:K1763N,ORF1a:K3832N,ORF1a:L3606F,ORF1a:N2603D,ORF1a:P1321S,ORF1a:P2046L,ORF1a:P804S,ORF1a:Q2563H,ORF1a:Q998H,ORF1a:R1464W,ORF1a:S142-,ORF1a:S166G,ORF1a:S2024L,ORF1a:S2193F,ORF1a:S2224F,ORF1a:S2797F,ORF1a…
501	B.1.177.23	6.68911	10.9498	1.09452	0.97687	1.22634	0.00357037	424166	2020-08-25	E:T30I,M:L46F,N:A220V,N:A414S,N:D81Y,N:H145Y,N:M234I,N:P199S,N:P365S,N:S194L,N:V72I,ORF1a:A4357V,ORF1a:A540V,ORF1a:A690V,ORF1a:D4165G,ORF1a:G3278S,ORF1a:H1160Y,ORF1a:K2622N,ORF1a:K3353R,ORF1a:L1130F,ORF1a:L1507F,ORF1a:L642F,ORF1a:L681F,ORF1a:P1158L,ORF1a:P309L,ORF1a:R1170C,ORF1a:S2242F,ORF1a:S2797F,ORF1a:S376L,ORF1a:T1168I,ORF1a:T1543I,ORF1a:T4065I,ORF1a:T4364I,ORF1a:V3653F,ORF1a:V378I,ORF1b:A160…
502	B.1.1.229	6.64244	10.8117	1.09443	0.976034	1.22719	0.00460333	664388	2020-08-25	N:D377Y,N:G204R,N:G212V,N:G34W,N:P383L,N:R203K,N:T205I,N:T334I,ORF1a:A2994V,ORF1a:A3497V,ORF1a:H417Y,ORF1a:I1232V,ORF1a:I3618V,ORF1a:K2029N,ORF1a:K3353R,ORF1a:L3606F,ORF1a:M2259I,ORF1a:P1158S,ORF1a:S166G,ORF1a:S2224F,ORF1b:A1428V,ORF1b:K1447N,ORF1b:K2063N,ORF1b:M1677I,ORF1b:P314L,ORF1b:R2257S,ORF1b:T2537I,ORF3a:H78Y,ORF3a:K67N,ORF3a:T12I,ORF3a:T229I,ORF3a:T32I,ORF3a:W131C,ORF3a:W193C,S:D253N,S:D6…
503	B.1.1.282	6.60691	10.7073	1.09439	0.975404	1.22788	2.041	441691	2020-04-09	E:L73F,E:V62F,M:A2V,N:G204R,N:M210I,N:P13S,N:P365L,N:R203K,ORF1a:A2320V,ORF1a:A2891V,ORF1a:A3357V,ORF1a:E913D,ORF1a:I1667V,ORF1a:K2029N,ORF1a:K2589R,ORF1a:K3353R,ORF1a:L3352F,ORF1a:L3606F,ORF1a:P1158L,ORF1a:P309L,ORF1a:R207C,ORF1a:S2193F,ORF1a:S2493I,ORF1a:S2797F,ORF1a:T1538I,ORF1a:T2181I,ORF1a:T568I,ORF1a:T727I,ORF1a:T814I,ORF1b:A1219S,ORF1b:A941V,ORF1b:D2142Y,ORF1b:F1757L,ORF1b:K798E,ORF1b:K82N…
504	B.1.1.101	6.61054	10.7179	1.09413	0.975305	1.22743	0.0343631	677804	2020-05-15	E:L21F,N:D371V,N:G204R,N:R203K,N:T205A,ORF1a:D1962E,ORF1a:E1209D,ORF1a:G82-,ORF1a:H83-,ORF1a:K3353R,ORF1a:L3606F,ORF1a:P1786L,ORF1a:P1977L,ORF1a:P2046L,ORF1a:P309L,ORF1a:P309S,ORF1a:P748L,ORF1a:P971L,ORF1a:Q2702H,ORF1a:R24C,ORF1a:S1188L,ORF1a:S1520F,ORF1a:S2517F,ORF1a:T3665I,ORF1a:T403I,ORF1a:T4207I,ORF1a:T512I,ORF1a:V2061F,ORF1a:V3718F,ORF1a:V84-,ORF1b:A1918V,ORF1b:A434S,ORF1b:D2142Y,ORF1b:D2179…
505	B.1.1.209	6.59855	10.6828	1.09379	0.974891	1.2272	1.44903e-05	12648	2020-06-24	N:D128Y,N:D401Y,N:G204R,N:R203K,N:T366I,ORF1a:A1298V,ORF1a:L3338F,ORF1a:P892S,ORF1a:T1840I,ORF1a:T2166I,ORF1a:T4065I,ORF1b:A440V,ORF1b:E1264D,ORF1b:G2005S,ORF1b:K469N,ORF1b:L1220F,ORF1b:P314L,ORF1b:Q813R,ORF1b:S1003G,ORF1b:S1893F,ORF1b:S2212I,ORF1b:T730I,ORF3a:G44V,ORF3a:T223I,ORF6:D53Y,ORF7b:M24I,S:D614G,S:T95I
506	B.1.1.168	6.59442	10.6707	1.09365	0.974733	1.22709	5.65002e-06	291.822	2020-04-21	N:D377Y,N:G204R,N:Q389H,N:R203K,ORF1a:A3497V,ORF1a:K3353R,ORF1a:P971L,ORF1a:S3244L,ORF1a:T1168I,ORF1b:D729Y,ORF1b:P314L,ORF1b:S1893F,ORF1b:T2163I,ORF3a:T151I,ORF7a:Q62*,ORF7b:A15S,S:D614G,S:M177I
507	B.1.1.221	6.65498	10.8487	1.09362	0.975736	1.22576	0.356032	671225	2020-06-15	N:G204R,N:Q389H,N:R203K,N:T334I,ORF1a:A1352V,ORF1a:A3070V,ORF1a:A498V,ORF1a:D2980G,ORF1a:D3042N,ORF1a:L3116F,ORF1a:M315I,ORF1a:P3395L,ORF1a:R3993C,ORF1a:S2900L,ORF1a:T3255I,ORF1a:V1211F,ORF1a:V2047F,ORF1a:V306F,ORF1b:A1525S,ORF1b:A1643S,ORF1b:K2579N,ORF1b:P1727L,ORF1b:P314L,ORF1b:S1182L,ORF1b:T2084I,ORF1b:V2691F,ORF3a:D173G,ORF3a:D210Y,ORF3a:G100C,ORF3a:L106F,S:D614G,S:L5F,S:P681H
508	B.1.1.86	6.56677	10.5899	1.09342	0.974117	1.22734	1.40011e-06	17452.4	2020-05-26	N:D377Y,N:G204R,N:M234I,N:R203K,N:S33I,ORF1a:A3523V,ORF1a:G465V,ORF1a:L3180M,ORF1a:L3606F,ORF1a:M3752I,ORF1a:S2625F,ORF1b:P314L,ORF3a:T151I,ORF7b:F19S,ORF9b:V30L,S:D614G,S:G1219C
509	B.1.591	6.58725	10.6497	1.09341	0.974455	1.22688	1.44041e-05	1194.85	2020-10-09	N:G164R,N:Q9H,N:T205I,ORF1a:A2330S,ORF1a:A516V,ORF1a:L3352F,ORF1a:M584V,ORF1a:P4337S,ORF1a:Q2702H,ORF1a:R24C,ORF1a:S3099L,ORF1a:T265I,ORF1a:T4083M,ORF1a:T4090I,ORF1a:V3107G,ORF1b:A34V,ORF1b:K1873N,ORF1b:M1573I,ORF1b:M657I,ORF1b:P314L,ORF1b:P976L,ORF3a:G100C,ORF3a:H78Y,ORF3a:Q57H,ORF8:S24L,ORF9b:S6I,S:D614G,S:G75V,S:Q677H,S:S640F
510	B.1.478	6.59141	10.6619	1.09322	0.97441	1.22652	0.000986269	6964.82	2020-09-24	E:V62F,N:D3Y,N:M234I,N:N11I,N:P13S,N:P199L,N:P365L,N:R209I,N:T205I,ORF1a:A1352V,ORF1a:A3620V,ORF1a:D1547Y,ORF1a:H2357Y,ORF1a:H388Y,ORF1a:K3353R,ORF1a:L3606F,ORF1a:P1640L,ORF1a:R3993C,ORF1a:S2535L,ORF1a:S3099L,ORF1a:S3158T,ORF1a:S3244L,ORF1a:S443F,ORF1a:S610L,ORF1a:T1567I,ORF1a:T265I,ORF1a:T436I,ORF1a:T882I,ORF1a:T891I,ORF1a:V3718F,ORF1b:A1521S,ORF1b:A1643S,ORF1b:A647S,ORF1b:D1183Y,ORF1b:L1220F,OR…
511	AH.3	6.59507	10.6726	1.09313	0.974418	1.22631	0.000600489	28454.1	2020-11-14	E:T30I,E:T9I,N:G204R,N:N8T,N:P67S,N:R203K,N:R385K,ORF1a:A1397V,ORF1a:A2129V,ORF1a:A3497V,ORF1a:A903V,ORF1a:G3072C,ORF1a:K2029N,ORF1a:K2622N,ORF1a:L3606F,ORF1a:L590F,ORF1a:P1158S,ORF1a:P2046S,ORF1a:P2685T,ORF1a:P927L,ORF1a:S2193F,ORF1a:S2797F,ORF1a:T1637I,ORF1a:T1638I,ORF1a:T1840I,ORF1a:T2016I,ORF1a:T999I,ORF1b:K1383R,ORF1b:K2557R,ORF1b:P2633S,ORF1b:P314L,ORF1b:V1691L,ORF1b:V2178F,ORF3a:A110V,ORF3…
512	B.1.1.138	6.58039	10.6297	1.0928	0.973961	1.22615	1.74525e-06	356.992	2020-07-03	M:L29F,N:A308S,N:G204R,N:P13T,N:R195I,N:R203K,N:T379I,N:T391I,ORF1a:A1679V,ORF1a:A1997V,ORF1a:A4394V,ORF1a:G519S,ORF1a:G894S,ORF1a:K3353R,ORF1a:L3606F,ORF1a:M85-,ORF1a:P2046S,ORF1a:Q998H,ORF1a:T1168I,ORF1a:T1665I,ORF1a:T1754I,ORF1a:T1881I,ORF1a:T224I,ORF1a:T2906I,ORF1a:V84-,ORF1a:Y182H,ORF1b:A2222V,ORF1b:K2063N,ORF1b:M657I,ORF1b:P314L,ORF1b:T1522I,ORF3a:L15F,ORF3a:S165F,ORF3a:S166L,ORF3a:T32I,ORF…
513	B.1.599	6.65854	10.8593	1.09271	0.975222	1.22436	0.0577486	24826.6	2020-07-28	E:S68F,M:M109I,N:D128Y,N:P168S,N:P207L,N:P383L,N:S194L,N:T135I,N:T362I,ORF1a:A1352V,ORF1a:A1397V,ORF1a:A2584V,ORF1a:A2690V,ORF1a:A3705V,ORF1a:A3924V,ORF1a:D3042N,ORF1a:E1413D,ORF1a:E233G,ORF1a:E352K,ORF1a:E37D,ORF1a:G3072C,ORF1a:G519S,ORF1a:G728C,ORF1a:H110Y,ORF1a:H1113Y,ORF1a:H374Y,ORF1a:K2029N,ORF1a:K2511N,ORF1a:L3116F,ORF1a:L3606F,ORF1a:M2259I,ORF1a:M3621I,ORF1a:M3752I,ORF1a:M85-,ORF1a:P1692S,…
514	B.1.1.236	6.59592	10.6751	1.09266	0.974137	1.22561	0.515155	152156	2020-09-12	M:A2V,M:F28L,N:G204R,N:M322I,N:P151L,N:Q418H,N:R203K,N:S187L,N:S193I,ORF1a:D3042N,ORF1a:F3677-,ORF1a:G3676-,ORF1a:G519S,ORF1a:G993S,ORF1a:H417Y,ORF1a:I1002T,ORF1a:I201V,ORF1a:I3618V,ORF1a:K2511N,ORF1a:K3353R,ORF1a:K837R,ORF1a:L1683F,ORF1a:L2869F,ORF1a:M2194I,ORF1a:M3712I,ORF1a:N3537D,ORF1a:P1207L,ORF1a:P1640S,ORF1a:P1786L,ORF1a:P2221S,ORF1a:P3371S,ORF1a:P959S,ORF1a:R207C,ORF1a:S1361P,ORF1a:S3675-…
515	B.1.416.1	6.73314	11.0808	1.09256	0.976357	1.2226	0.202779	788399	2020-08-01	E:V49L,N:A220V,N:A376T,N:D128Y,N:M210I,N:M234I,N:P365S,N:P67S,N:S187L,N:S193I,N:T205I,N:T325I,N:T379I,ORF1a:A2554V,ORF1a:A3705V,ORF1a:F143-,ORF1a:G519S,ORF1a:K141-,ORF1a:L3338F,ORF1a:L3606F,ORF1a:M3087I,ORF1a:P1692S,ORF1a:Q998H,ORF1a:S142-,ORF1a:S911F,ORF1a:T1881I,ORF1a:T3058I,ORF1a:T4088I,ORF1a:T568I,ORF1a:T814I,ORF1a:V1291F,ORF1a:V3718F,ORF1b:A176S,ORF1b:D1127Y,ORF1b:E1184D,ORF1b:I1539T,ORF1b:K…
516	B.1.1.37	6.68207	10.9289	1.09256	0.975516	1.22365	0.344314	1.9476e+06	2020-04-25	M:M109I,N:A211V,N:A308S,N:D128Y,N:G18C,N:G204L,N:G204R,N:M322I,N:Q9H,N:R203K,ORF1a:A1397V,ORF1a:A486V,ORF1a:A591V,ORF1a:A872V,ORF1a:F143-,ORF1a:G465V,ORF1a:H374Y,ORF1a:K141-,ORF1a:K1763N,ORF1a:L3606F,ORF1a:M3934I,ORF1a:N3537D,ORF1a:P309L,ORF1a:P3371S,ORF1a:P885L,ORF1a:R3993C,ORF1a:S142-,ORF1a:S2625F,ORF1a:S2797F,ORF1a:S3244L,ORF1a:S3884L,ORF1a:S944L,ORF1a:T2836I,ORF1a:T727I,ORF1a:V86F,ORF1b:A2132…
517	AE.8	6.62181	10.751	1.09249	0.974469	1.22481	0.0056355	50985.5	2020-08-13	M:A2V,N:G204R,N:P151L,N:P383S,N:P6L,N:Q229H,N:Q418H,N:R203K,N:T271I,N:T379I,ORF1a:A1812D,ORF1a:E1413D,ORF1a:E972K,ORF1a:F143-,ORF1a:G3072C,ORF1a:G519S,ORF1a:K141-,ORF1a:L1130F,ORF1a:L3606F,ORF1a:L450F,ORF1a:P1810L,ORF1a:P2079S,ORF1a:P2144L,ORF1a:P361L,ORF1a:R560C,ORF1a:S142-,ORF1a:S2224F,ORF1a:S2900L,ORF1a:S3244L,ORF1a:T1638I,ORF1a:T1881I,ORF1a:T3750I,ORF1a:T4083M,ORF1b:A2431V,ORF1b:D2142Y,ORF1b:…
518	B.1.1.500	6.59571	10.6744	1.09242	0.973984	1.22527	0.00164698	206909	2020-08-22	N:G204R,N:P383L,N:R203K,N:T296I,ORF1a:A1306S,ORF1a:A903V,ORF1a:D3042N,ORF1a:N3537D,ORF1a:P804S,ORF1a:S2024L,ORF1a:S2242F,ORF1a:S4398L,ORF1a:V3653F,ORF1b:D2142Y,ORF1b:K2557R,ORF1b:L1351F,ORF1b:P314L,ORF1b:P976L,ORF1b:S1089L,ORF1b:T1336I,ORF3a:S26L,ORF7a:T39I,ORF8:S69P,S:A688S,S:D614G,S:F490S,S:S494P
519	B.1.597	6.60459	10.7005	1.0924	0.974123	1.22505	0.0715107	511340	2020-07-22	N:A134V,N:A398V,N:D377Y,N:G18V,N:M234I,N:P151L,N:P365S,N:P383S,N:P6L,N:S186Y,N:S2Y,N:T205I,N:T379I,N:T391I,ORF1a:A3209V,ORF1a:A3523V,ORF1a:A498V,ORF1a:G82-,ORF1a:H1113Y,ORF1a:H388Y,ORF1a:H83-,ORF1a:K2511N,ORF1a:K3162E,ORF1a:L3201P,ORF1a:L3606F,ORF1a:L3667F,ORF1a:M1378I,ORF1a:M3087I,ORF1a:M85-,ORF1a:P3395S,ORF1a:P4197S,ORF1a:R560C,ORF1a:S2500F,ORF1a:S2535L,ORF1a:S3149F,ORF1a:S318L,ORF1a:S3884L,ORF…
520	C.26	6.61613	10.7343	1.09229	0.974243	1.22463	1.17373	1.53493e+06	2020-05-22	N:D3Y,N:G204R,N:L139F,N:P13S,N:P168S,N:P383L,N:R203K,N:S194L,N:S201I,N:S327L,N:T362I,ORF1a:A1283V,ORF1a:A1397V,ORF1a:A1997V,ORF1a:A2139V,ORF1a:A2345V,ORF1a:A540V,ORF1a:A967V,ORF1a:F143-,ORF1a:G295C,ORF1a:G3278S,ORF1a:H388Y,ORF1a:I4127V,ORF1a:K141-,ORF1a:K1895N,ORF1a:K2533R,ORF1a:L2688F,ORF1a:L3606F,ORF1a:L969F,ORF1a:M3087I,ORF1a:M85-,ORF1a:P1862S,ORF1a:P3371S,ORF1a:P4389L,ORF1a:Q607H,ORF1a:Q998H,…
521	B.1.1.377	6.57617	10.6173	1.09212	0.973463	1.22524	0.000892244	4957.3	2020-10-26	M:M109I,N:A308S,N:D401Y,N:G204R,N:R203K,ORF1a:A1268V,ORF1a:A2123V,ORF1a:A3497V,ORF1a:A385V,ORF1a:F143-,ORF1a:G82-,ORF1a:H1160Y,ORF1a:H417Y,ORF1a:H83-,ORF1a:K141-,ORF1a:L1507F,ORF1a:L3606F,ORF1a:S142-,ORF1a:S2030L,ORF1a:V84-,ORF1b:A1643V,ORF1b:A2132V,ORF1b:E735D,ORF1b:G2180V,ORF1b:P255S,ORF1b:P314L,ORF1b:S2338L,ORF1b:T1511I,ORF1b:V1271L,ORF3a:A110S,ORF3a:V255-,ORF7a:S81P,ORF7a:T120I,ORF8:S67F,S:A6…
522	B.1.476	6.55259	10.5486	1.09206	0.973019	1.22566	5.37816e-06	14259.7	2020-04-01	N:P199L,N:R209K,ORF1a:E37D,ORF1a:H417Y,ORF1a:Q2702H,ORF1a:T265I,ORF1a:T512I,ORF1b:K50N,ORF1b:P314L,ORF1b:V193I,ORF1b:V579L,ORF3a:Q57H,ORF3a:S165F,ORF3a:S74F,ORF7a:T39I,ORF8:S24L,S:D614G,S:D936H,S:G1167V,S:S477N
523	B.1.602	6.60222	10.6935	1.09204	0.973852	1.22457	1.30421e-05	1683.87	2020-08-03	E:P71L,N:P168S,N:P383L,N:P67S,N:S194L,ORF1a:A3209V,ORF1a:A566T,ORF1a:K680N,ORF1a:L3352F,ORF1a:L3606F,ORF1a:L3930F,ORF1a:M85-,ORF1a:P1921S,ORF1a:Q3777R,ORF1a:S2103F,ORF1a:T1682I,ORF1a:T2274I,ORF1a:T3032I,ORF1a:T727I,ORF1a:T882I,ORF1a:V84-,ORF1b:A2623S,ORF1b:M2025I,ORF1b:P1095S,ORF1b:P314L,ORF1b:R2613N,ORF1b:T1274I,ORF1b:T1774I,ORF1b:T2165M,ORF1b:V2178F,ORF3a:G254V,ORF3a:L108F,ORF3a:L275F,ORF3a:S74…
524	N.7	6.56688	10.5902	1.09141	0.972859	1.22441	0.00781186	6436.9	2020-06-21	N:G204R,N:I292T,N:P168S,N:R203K,ORF1a:L3606F,ORF1b:P314L,ORF6:I33T,S:D614G
525	S.1	6.59617	10.6758	1.09134	0.973314	1.22368	0.00102878	16256.1	2020-08-28	M:A2V,N:A35T,N:D377Y,N:G204R,N:R203K,N:R40C,N:S327L,N:T362I,ORF1a:F143-,ORF1a:H1113Y,ORF1a:K141-,ORF1a:L3644F,ORF1a:P4312T,ORF1a:Q1021R,ORF1a:S1102G,ORF1a:S142-,ORF1a:S2625F,ORF1a:S3195G,ORF1a:T265I,ORF1a:T727I,ORF1b:D1183Y,ORF1b:K469N,ORF1b:L1220F,ORF1b:M2667I,ORF1b:P314L,ORF1b:V345L,ORF3a:A110S,ORF3a:P240L,ORF3a:Q57H,ORF3a:V55F,ORF3a:W131C,ORF3a:W45L,ORF8:E64*,ORF8:I9T,ORF8:V62L,S:A688V,S:A845S…
526	B.1.1.512	6.59528	10.6732	1.09122	0.97322	1.22352	0.159962	87186.3	2020-08-14	N:G204R,N:M234I,N:R203K,ORF1a:G3334S,ORF1a:H110Y,ORF1a:L3606F,ORF1a:S2193F,ORF1a:T1820I,ORF1a:V3718F,ORF1b:P314L,ORF1b:R1315C,ORF1b:S1003G,ORF3a:D155H,S:A1078S,S:A67V,S:D614G,S:D80Y,S:H655Y,S:I1232F,S:L18F,S:Q677H,S:V1228L
527	B.1.416	6.70372	10.9932	1.09121	0.975019	1.22125	0.0658141	586783	2020-06-07	E:L73F,M:V70F,N:S187L,N:S193I,ORF1a:A1082T,ORF1a:A1298V,ORF1a:A2344T,ORF1a:A2345V,ORF1a:A2554V,ORF1a:A3523V,ORF1a:A354V,ORF1a:A3615V,ORF1a:A4357V,ORF1a:G345S,ORF1a:I3618V,ORF1a:K1230N,ORF1a:K2511N,ORF1a:K3353R,ORF1a:L1130F,ORF1a:L2146F,ORF1a:L3606F,ORF1a:L454F,ORF1a:M3655I,ORF1a:M3934I,ORF1a:P1786L,ORF1a:P1921S,ORF1a:P3371S,ORF1a:P3395L,ORF1a:P927L,ORF1a:R550C,ORF1a:S2103F,ORF1a:S2500F,ORF1a:S253…
528	B.1.1.217	6.4554	10.2679	1.09097	0.970658	1.2262	0.00128942	22449	2020-05-21	M:A2V,M:F28L,N:D401Y,N:G204R,N:G30R,N:Q418H,N:R203K,N:R40C,N:S187L,N:T362I,ORF1a:A1043V,ORF1a:A3523V,ORF1a:A4016V,ORF1a:A498V,ORF1a:A591V,ORF1a:A656V,ORF1a:A903V,ORF1a:K1230N,ORF1a:M1586I,ORF1a:M3655I,ORF1a:P309L,ORF1a:P4312T,ORF1a:Q1021R,ORF1a:R184C,ORF1a:R24C,ORF1a:S1102G,ORF1a:S3195G,ORF1a:S944L,ORF1a:T4090I,ORF1b:A1219S,ORF1b:A1662V,ORF1b:A2282V,ORF1b:A414V,ORF1b:A517V,ORF1b:A941V,ORF1b:G1362…
529	B.1.1.411	6.56714	10.591	1.09086	0.972522	1.2236	1.70885	79068.3	2020-07-02	N:A119S,N:G204R,N:M234I,N:P13L,N:R203K,N:S187L,ORF1a:A1352V,ORF1a:A3571V,ORF1a:A591V,ORF1a:K1895N,ORF1a:L2609F,ORF1a:M85-,ORF1a:R184C,ORF1a:S3344F,ORF1a:S944L,ORF1a:T265I,ORF1a:T3506I,ORF1a:V84-,ORF1b:M1352I,ORF1b:M2269I,ORF1b:P314F,ORF1b:P314L,ORF1b:S904L,ORF1b:V2371L,ORF3a:D27Y,ORF3a:T223I,ORF3a:W149C,ORF3a:W193R,ORF7b:H42Y,ORF8:T87I,ORF9b:P10S,S:D1084Y,S:D614G,S:T19R,S:T323I
530	B.1.1.371	6.60514	10.7021	1.09085	0.973155	1.22277	1.26301	112897	2020-06-17	E:T9I,M:D3G,M:I82T,N:A220V,N:G204R,N:P67S,N:R203K,N:T362I,ORF1a:A1352V,ORF1a:A1679V,ORF1a:E2607K,ORF1a:G442S,ORF1a:M2254I,ORF1a:M3621I,ORF1a:M3661L,ORF1a:P3395L,ORF1a:P959S,ORF1a:Q3346K,ORF1a:T1168I,ORF1a:T1822I,ORF1a:T2007I,ORF1a:T3646A,ORF1a:T4065I,ORF1a:T4083M,ORF1a:T4364I,ORF1a:T551I,ORF1a:V1143F,ORF1b:A2431V,ORF1b:G2068R,ORF1b:M1499I,ORF1b:P218L,ORF1b:P2531S,ORF1b:P314L,ORF1b:S1003G,ORF1b:S1…
531	B.1.1.459	6.57097	10.6022	1.09083	0.972568	1.22348	0.000392392	46783.3	2020-04-16	E:S68F,N:G204R,N:M234I,N:P168S,N:P383L,N:R203K,N:S180I,ORF1a:A2994V,ORF1a:F143-,ORF1a:K141-,ORF1a:K1895N,ORF1a:R560C,ORF1a:S142-,ORF1a:T2196N,ORF1b:K2557R,ORF1b:L252*,ORF1b:P1000L,ORF1b:P314L,ORF1b:T1774I,ORF3a:S171L,ORF3a:T223I,S:A846V,S:D614G,S:D936H,S:H69-,S:N440K,S:S494P,S:T76I,S:T95I,S:V70-
532	B.1.1.280	6.58318	10.6378	1.09045	0.972534	1.22266	0.0959561	424720	2020-08-07	M:A2S,M:D209Y,M:L17F,N:D3L,N:G204R,N:M322I,N:P207L,N:Q418H,N:R203K,N:T141I,N:T325I,N:T391I,ORF1a:A1298V,ORF1a:A3497V,ORF1a:G1069R,ORF1a:G465V,ORF1a:K2622N,ORF1a:K3353R,ORF1a:K3832N,ORF1a:K798N,ORF1a:L3338F,ORF1a:L3606F,ORF1a:M85-,ORF1a:P309L,ORF1a:Q3777H,ORF1a:Q3826H,ORF1a:Q998H,ORF1a:R207C,ORF1a:R560C,ORF1a:S2535L,ORF1a:S2797F,ORF1a:S3149F,ORF1a:S376L,ORF1a:S944L,ORF1a:T1665I,ORF1a:T1822I,ORF1a:…
533	B.1.177.31	6.53666	10.5023	1.09042	0.971722	1.22361	0.0081749	65321.5	2020-11-12	E:P71L,N:A220V,N:A376T,N:G204R,N:M234I,N:R195I,N:R203K,N:S194L,N:T205I,ORF1a:E1142G,ORF1a:F3677-,ORF1a:G3676-,ORF1a:K1655N,ORF1a:M3087I,ORF1a:P3371L,ORF1a:R3993C,ORF1a:S3675-,ORF1a:T1542I,ORF1a:T2300I,ORF1a:T3058I,ORF1a:V3718F,ORF1b:A176S,ORF1b:G2610C,ORF1b:I1539T,ORF1b:P1570L,ORF1b:P314L,ORF1b:T1511I,ORF3a:G100C,ORF3a:Q57H,ORF3a:S171L,ORF7a:D51Y,ORF7a:T39I,ORF8:P30L,S:A222V,S:A243-,S:A262S,S:D21…
534	B.1.1.132	6.52448	10.467	1.09039	0.971496	1.22383	0.0295283	181094	2020-04-12	M:A2V,N:D81Y,N:G18V,N:G204R,N:M234I,N:P13L,N:Q229H,N:R203K,N:T362I,ORF1a:A3615V,ORF1a:A3924V,ORF1a:F143-,ORF1a:G519S,ORF1a:G82-,ORF1a:H83-,ORF1a:K141-,ORF1a:K3353R,ORF1a:K680N,ORF1a:L3606F,ORF1a:M85-,ORF1a:P3952S,ORF1a:S142-,ORF1a:S4398L,ORF1a:T4207I,ORF1a:T727I,ORF1a:V84-,ORF1a:V86-,ORF1b:G2510C,ORF1b:K1383R,ORF1b:P2633S,ORF1b:P314L,ORF1b:P976L,ORF1b:S1003G,ORF1b:T2548I,ORF3a:G44V,ORF3a:S26L,ORF…
535	B.1.1.456	6.48114	10.3418	1.09023	0.970646	1.22454	0.023631	7031.13	2020-06-18	N:A208S,N:G204R,N:Q389H,N:R203K,N:S197L,ORF1a:F3677-,ORF1a:G3676-,ORF1a:L3606F,ORF1a:S3675-,ORF1b:K2307R,ORF1b:P314L,ORF1b:T1774I,ORF3a:I118T,ORF3a:S40L,ORF3a:W131C,ORF8:Q18*,S:A522S,S:D614G,S:E154Q,S:F490S,S:I834V
536	B.1.1.387	6.56211	10.5763	1.09018	0.972012	1.22272	0.282426	236312	2020-08-04	N:G204R,N:R203K,N:R209K,ORF1a:H110Y,ORF1a:T403I,ORF1a:T4087I,ORF1a:V3718F,ORF1b:P314L,ORF7b:A15S,ORF7b:L14-,S:D614G,S:S929T
537	B.1.1.297	6.58449	10.6416	1.08991	0.972217	1.22184	0.0943619	1.94408e+06	2020-08-01	N:A152S,N:D103Y,N:D401Y,N:G204R,N:P168S,N:Q39L,N:R203K,ORF1a:A1298V,ORF1a:A1812V,ORF1a:A2249V,ORF1a:A3143V,ORF1a:A3392V,ORF1a:A3705V,ORF1a:A516V,ORF1a:E37D,ORF1a:G82-,ORF1a:H83-,ORF1a:K2589R,ORF1a:L3606F,ORF1a:M3087I,ORF1a:M85-,ORF1a:P1803S,ORF1a:P959S,ORF1a:Q3729K,ORF1a:S443P,ORF1a:T2007I,ORF1a:T2106I,ORF1a:T2274I,ORF1a:T265I,ORF1a:T3058I,ORF1a:T4161N,ORF1a:V84-,ORF1a:V86-,ORF1b:A1662V,ORF1b:G66…
538	B.1.1.389	6.55807	10.5646	1.08967	0.971622	1.22206	1.08076	636144	2020-07-19	E:S68F,E:V62F,M:A2S,M:M109I,N:A208S,N:A217S,N:D348H,N:D377Y,N:G18V,N:G204R,N:H145Y,N:M234I,N:P199S,N:P365S,N:P6L,N:Q389H,N:Q9H,N:R203K,N:T205I,N:T379I,ORF1a:A1352V,ORF1a:A2123V,ORF1a:A2129V,ORF1a:A3220V,ORF1a:A3357V,ORF1a:A3456V,ORF1a:A540V,ORF1a:A903V,ORF1a:D2032G,ORF1a:E1413D,ORF1a:G519S,ORF1a:H1113Y,ORF1a:H2092Y,ORF1a:H388Y,ORF1a:K3353R,ORF1a:L3201P,ORF1a:L3606F,ORF1a:L3644F,ORF1a:L590F,ORF1a:…
539	AH.2	6.5251	10.4688	1.08938	0.970879	1.22235	0.000752759	12764.7	2020-08-27	N:D377Y,N:G204R,N:R203K,ORF1a:A2123V,ORF1a:K2589R,ORF1a:K3353R,ORF1a:S2103F,ORF1a:S2797F,ORF1a:T999I,ORF1b:A2565V,ORF1b:D2179A,ORF1b:D260N,ORF1b:L1220F,ORF1b:P314L,ORF6:W27L,ORF8:S67F,S:D614G,S:L5F,S:L841F,S:T859I,S:V3G
540	B.1.349	6.70093	10.9849	1.08934	0.97379	1.2186	0.0211072	12809.5	2020-07-02	E:T9I,M:L17F,N:A208-,N:D144Y,N:D377Y,N:D81Y,N:G18V,N:H145Y,N:L139F,N:M210I,N:M234I,N:M322I,N:P207-,N:P207S,N:P365L,N:S202I,N:S206-,N:T205I,N:T366I,ORF1a:A2199V,ORF1a:A2529V,ORF1a:A3995V,ORF1a:A498V,ORF1a:A903V,ORF1a:E1311G,ORF1a:E910D,ORF1a:F143-,ORF1a:G82-,ORF1a:H1113Y,ORF1a:H83-,ORF1a:I114T,ORF1a:K141-,ORF1a:K2589R,ORF1a:K3353R,ORF1a:L3606F,ORF1a:L4182F,ORF1a:M2259I,ORF1a:M3655I,ORF1a:M85-,ORF1…
541	B.1.1.271	6.5329	10.4914	1.08881	0.970654	1.22134	1.73212e-06	5476.33	2020-03-12	N:G204R,N:R203K,ORF1a:D1036E,ORF1a:S944L,ORF1b:A2132V,ORF1b:P314L,ORF3a:R134H,ORF8:V62L,S:D614G,S:Q677H
542	B.1.1.422	6.51976	10.4533	1.08875	0.970396	1.22155	0.0277592	69654	2020-12-01	N:G204R,N:R203K,N:S327L,ORF1a:A2344V,ORF1a:D2980G,ORF1a:L3606F,ORF1b:A1219S,ORF1b:K2063R,ORF1b:P314L,ORF1b:V2223L,ORF3a:D173G,ORF3a:F28L,ORF3a:V13L,ORF7a:L96F,ORF8:D119Y,ORF8:D63G,ORF8:S67-,ORF8:T87I,S:D614G,S:K417N,S:P681H,S:T1117I
543	B.1.1.263	6.53307	10.4919	1.08857	0.970508	1.22099	0.593045	983975	2020-04-29	E:T9I,M:A2S,N:A134V,N:A152S,N:A35V,N:D144Y,N:G18V,N:G204L,N:G204R,N:G214C,N:H145Y,N:P365L,N:P383S,N:Q384H,N:Q39L,N:R203K,N:R209I,ORF1a:A1049V,ORF1a:A1283V,ORF1a:A1397V,ORF1a:A206V,ORF1a:A2139V,ORF1a:A3070V,ORF1a:A3357V,ORF1a:A486V,ORF1a:F143-,ORF1a:G3072C,ORF1a:G4203S,ORF1a:H388Y,ORF1a:H83-,ORF1a:I4049V,ORF1a:K1230N,ORF1a:K141-,ORF1a:K2029N,ORF1a:L1507F,ORF1a:L3338F,ORF1a:L3606F,ORF1a:L3930F,ORF1…
544	C.13	6.51758	10.447	1.08831	0.970085	1.22095	0.00397944	144690	2020-04-23	M:A2S,N:A414S,N:G204R,N:P80R,N:R203K,ORF1a:G3278S,ORF1a:L3352F,ORF1a:L3606F,ORF1a:P3371S,ORF1a:P3395L,ORF1a:P4197S,ORF1a:Q3777R,ORF1a:S2024L,ORF1a:T1168I,ORF1a:T1246I,ORF1b:A1521V,ORF1b:N141S,ORF1b:P314L,ORF1b:Q2555R,ORF1b:R1315C,ORF1b:S904L,ORF1b:V2236F,ORF3a:L53F,ORF3a:L86F,ORF3a:Q213K,ORF3a:T223A,ORF7a:Q62*,ORF8:Q27*,ORF9b:Q77E,S:D614G,S:H49Y,S:L189F,S:L5F
545	B.1.1.373	6.53413	10.495	1.08812	0.970246	1.22031	5.26696	794654	2020-09-04	E:L73F,N:A308S,N:G204R,N:R203K,N:T141I,ORF1a:A1268V,ORF1a:A2344V,ORF1a:F143-,ORF1a:K141-,ORF1a:K3353R,ORF1a:L681F,ORF1a:M1647I,ORF1a:P1158S,ORF1a:P309L,ORF1a:P3952S,ORF1a:S142-,ORF1a:S3884L,ORF1a:T1168I,ORF1a:T1567I,ORF1b:K2310R,ORF1b:P314L,ORF1b:T2432I,ORF3a:S165F,ORF7a:A8S,ORF7a:Q62*,ORF7a:T39I,S:D614G,S:Q675R,S:S254F
546	B.1.1.337	6.57995	10.6284	1.08782	0.970831	1.2189	4.99447e-05	3150.92	2020-08-19	M:L17I,N:G204R,N:R203K,N:R40C,N:T148S,N:T393I,N:T76I,ORF1a:A2123V,ORF1a:A3615V,ORF1a:A385V,ORF1a:E1687D,ORF1a:F1779L,ORF1a:K3353R,ORF1a:L3899I,ORF1a:P309L,ORF1a:P3395L,ORF1a:R550C,ORF1a:S1520F,ORF1a:T3255I,ORF1a:T4207I,ORF1a:T727I,ORF1b:L1504F,ORF1b:M1352I,ORF1b:N141S,ORF1b:P1342S,ORF1b:P314L,ORF1b:P821S,ORF1b:S2363F,ORF1b:T132I,ORF1b:V2073L,ORF3a:M125I,ORF8:A51V,ORF8:E59*,ORF8:G66-,ORF8:K68E,ORF…
547	B.1.615	6.5269	10.474	1.08781	0.969929	1.22002	1.29097e-06	894.451	2020-07-31	M:I82S,N:T366I,ORF1a:K1655N,ORF1a:S3884L,ORF1a:S984I,ORF1a:T265I,ORF1a:T4304I,ORF1a:V3718F,ORF1b:A1521V,ORF1b:A1844V,ORF1b:P314L,ORF3a:Q57H,S:D614G
548	B.1.527	6.56654	10.5892	1.08777	0.970576	1.21911	0.00716666	760073	2020-07-26	E:F20L,N:A217S,N:A251V,N:A308S,N:G34W,N:K342R,N:P13S,N:P67S,N:R209I,N:T205I,N:T362I,ORF1a:A1298V,ORF1a:A1397V,ORF1a:A2129V,ORF1a:A3454V,ORF1a:F3677-,ORF1a:G3676-,ORF1a:H1141Y,ORF1a:H1160Y,ORF1a:K1895N,ORF1a:L3606F,ORF1a:L3776F,ORF1a:M1647I,ORF1a:M3221I,ORF1a:P1321S,ORF1a:P3395S,ORF1a:P732S,ORF1a:P804S,ORF1a:R3993C,ORF1a:S2030L,ORF1a:S2900L,ORF1a:S3244L,ORF1a:S3675-,ORF1a:S610L,ORF1a:T2791I,ORF1a:…
549	B.1.1.178	6.47734	10.3309	1.08774	0.969035	1.22098	8.02119e-07	76.4109	2020-04-17	N:G204R,N:R203K,ORF1a:A2080-,ORF1a:A3070V,ORF1a:K2589R,ORF1a:T4087I,ORF1a:V1295A,ORF1b:M1352I,ORF1b:P314L,ORF1b:T1404M,ORF3a:W69C,S:D614G,S:P479S,S:V367F
550	B.1.1.284	6.7161	11.03	1.08765	0.972969	1.21585	0.910201	5.2127e+06	2020-06-01	M:D209Y,M:L29F,N:G204R,N:G212C,N:G214C,N:P151L,N:P383L,N:Q9H,N:R203K,ORF1a:A2249V,ORF1a:A2994V,ORF1a:A3209V,ORF1a:A3523V,ORF1a:A3615V,ORF1a:A3705V,ORF1a:A516V,ORF1a:A872T,ORF1a:G1946S,ORF1a:G442V,ORF1a:H1160Y,ORF1a:H2092Y,ORF1a:H2125Q,ORF1a:K1202N,ORF1a:K2589R,ORF1a:L3606F,ORF1a:L3644F,ORF1a:M3752I,ORF1a:P1158L,ORF1a:P2144L,ORF1a:P3371S,ORF1a:Q2563H,ORF1a:S1361P,ORF1a:S166G,ORF1a:S2224F,ORF1a:S22…
551	B.1.582	6.61387	10.7277	1.08754	0.971222	1.21778	0.0492551	117694	2020-06-11	E:T9I,M:L17F,N:A119S,N:A414S,N:D144Y,N:D348H,N:H145Y,N:P199S,N:P383L,N:S187L,N:S190I,N:V72I,ORF1a:A3497V,ORF1a:A3523V,ORF1a:A486V,ORF1a:A498V,ORF1a:A516V,ORF1a:A967V,ORF1a:E102K,ORF1a:E37D,ORF1a:G295C,ORF1a:G3072C,ORF1a:G3676-,ORF1a:H110Y,ORF1a:K2029N,ORF1a:K2511N,ORF1a:K3353R,ORF1a:L2062F,ORF1a:L2146F,ORF1a:L3483F,ORF1a:L3606F,ORF1a:L3674-,ORF1a:L4064I,ORF1a:M85-,ORF1a:P1158L,ORF1a:P1640S,ORF1a:…
552	B.1.1.58	6.55565	10.5575	1.08724	0.970064	1.21858	0.799736	73250	2020-07-20	N:D103Y,N:G204R,N:R203K,N:S2P,ORF1a:A3209V,ORF1a:D335N,ORF1a:F143-,ORF1a:H1113Y,ORF1a:K141-,ORF1a:L3644F,ORF1a:P1640S,ORF1a:Q526H,ORF1a:S142-,ORF1a:S2103F,ORF1a:T1246I,ORF1a:T512K,ORF1a:V1393L,ORF1a:V3718F,ORF1a:V86F,ORF1b:A1291V,ORF1b:A1895V,ORF1b:A520V,ORF1b:D2183Y,ORF1b:D870Y,ORF1b:E1264D,ORF1b:K2557R,ORF1b:M2322I,ORF1b:P1325S,ORF1b:P2256S,ORF1b:P314L,ORF1b:V1905L,ORF1b:V2223L,ORF3a:D155H,ORF3…
553	C.35	6.75645	11.1505	1.08688	0.973123	1.21393	0.0251095	2.08879e+06	2020-06-22	E:E8D,E:T9I,M:H125Y,M:L17F,M:V70F,N:A35V,N:A414S,N:D128Y,N:D22Y,N:D377Y,N:G204R,N:G34W,N:P364L,N:Q39L,N:R203K,N:S202I,N:S327L,ORF1a:A1997V,ORF1a:A2320T,ORF1a:A2529V,ORF1a:A3209V,ORF1a:A3220V,ORF1a:A656V,ORF1a:E57G,ORF1a:F143-,ORF1a:G3278S,ORF1a:G3334S,ORF1a:G3846S,ORF1a:H3580Q,ORF1a:K1202N,ORF1a:K141-,ORF1a:K1895N,ORF1a:K3353R,ORF1a:K3832N,ORF1a:L2062F,ORF1a:L3116F,ORF1a:L3606F,ORF1a:L3930F,ORF1a…
554	B.1.1.239	6.50058	10.3979	1.08661	0.968731	1.21883	3.62433e-06	249.054	2020-07-23	N:G204R,N:R203K,N:T135I,ORF1a:A4357V,ORF1a:G3072C,ORF1a:M3752I,ORF1a:P1596L,ORF1a:S2242F,ORF1a:T436I,ORF1b:K2063N,ORF1b:P314L,ORF1b:P970L,ORF1b:T2432I,ORF3a:S74F,ORF3a:T223I,ORF8:P38S,S:D614G,S:H49Y,S:L5F,S:Q677H,S:V3G
555	B.1.1.339	6.46221	10.2874	1.08648	0.967994	1.21948	1.10757e-05	11428.7	2020-03-26	E:L21F,M:V23L,N:A119S,N:A251V,N:A35S,N:D377Y,N:G204R,N:Q384H,N:R203K,ORF1a:A2529V,ORF1a:A3548V,ORF1a:A3705V,ORF1a:A540V,ORF1a:K3353R,ORF1a:L3606F,ORF1a:M2259I,ORF1a:M3712I,ORF1a:P309S,ORF1a:Q998H,ORF1a:S3885F,ORF1a:T4083M,ORF1a:T882I,ORF1a:V2061F,ORF1b:H1550Y,ORF1b:K1383R,ORF1b:K1873N,ORF1b:P314L,ORF1b:P976L,ORF1b:S638I,ORF1b:T2048I,ORF1b:T2548I,ORF3a:G172V,ORF3a:M125I,ORF8:A65V,S:D614G,S:E583D,S…
556	B.1.1.142	6.47851	10.3343	1.08647	0.968264	1.2191	0.938029	91935.2	2020-03-10	M:I82T,M:T175M,N:A208-,N:G204R,N:R203K,N:R209G,N:S235F,ORF1a:A3209V,ORF1a:E1196V,ORF1a:E673K,ORF1a:F3677-,ORF1a:G3676-,ORF1a:K2511N,ORF1a:P2079S,ORF1a:R207C,ORF1a:S2493I,ORF1a:S3675-,ORF1a:T2936I,ORF1a:T3032I,ORF1a:T3284I,ORF1a:V2047F,ORF1b:P314L,ORF1b:T132I,ORF3a:D173G,ORF3a:S26L,ORF8:A65V,ORF8:E106*,ORF8:K2-,ORF8:M1-,ORF8:Q27*,S:D614G,S:D796H,S:N501Y,S:P681H,S:Q787R,S:T95I,S:Y144-
557	B.1.229	6.42856	10.191	1.08632	0.967308	1.21998	0.0857951	35778.9	2020-04-01	M:A2S,N:S194L,N:T379I,ORF1a:A4396V,ORF1a:F3677-,ORF1a:G3676-,ORF1a:K2511N,ORF1a:P3359L,ORF1a:Q1009R,ORF1a:S3675-,ORF1a:T346I,ORF1a:T403I,ORF1a:T4175I,ORF1a:Y3160H,ORF1b:P314L,ORF1b:S638I,ORF1b:V1092F,ORF3a:Q57H,ORF7a:Q62*,ORF7a:T39I,S:D614G,S:S477N
558	B.1.1.157	6.51721	10.446	1.08617	0.968743	1.21783	0.0010156	53196.2	2020-06-29	M:H125Y,M:V23L,N:D128Y,N:D22G,N:G204R,N:R203K,N:R32H,N:R40C,ORF1a:A1298V,ORF1a:A2249V,ORF1a:A2529V,ORF1a:A3220V,ORF1a:A3357V,ORF1a:K2200N,ORF1a:L1130F,ORF1a:L3606F,ORF1a:L681F,ORF1a:M3669I,ORF1a:N3937S,ORF1a:P1692S,ORF1a:P2046S,ORF1a:P309S,ORF1a:S2900L,ORF1a:S318L,ORF1a:S944L,ORF1a:T2274I,ORF1a:T3032I,ORF1a:T3058I,ORF1a:T727I,ORF1a:V2943I,ORF1b:A88V,ORF1b:I2303V,ORF1b:K1383R,ORF1b:M620I,ORF1b:P13…
559	N.1	6.52668	10.4734	1.08583	0.968688	1.21713	0.00126263	153975	2020-04-06	M:V70F,N:G204R,N:I292T,N:R203K,ORF1a:A1298V,ORF1a:A1352V,ORF1a:I1215V,ORF1a:K2622N,ORF1a:P1640S,ORF1a:S1188L,ORF1a:Y3649C,ORF1b:A647S,ORF1b:K2579N,ORF1b:K82R,ORF1b:P1727L,ORF1b:P1821S,ORF1b:P314L,ORF1b:S1273L,ORF3a:H93Y,ORF3a:K16N,ORF3a:S171L,ORF3a:T151I,ORF3a:T175I,ORF6:I33T,ORF7b:H42Y,S:D614G,S:V1176F
560	B.1.367	6.65352	10.8444	1.0858	0.970784	1.21445	0.336669	611505	2020-07-24	E:E8D,M:L46F,N:A152S,N:A55S,N:D377Y,N:M210I,N:P383L,N:S186Y,N:S194L,N:S327L,ORF1a:A2139V,ORF1a:A2994V,ORF1a:A3209V,ORF1a:A3548V,ORF1a:A656V,ORF1a:E102K,ORF1a:F3677-,ORF1a:G3676-,ORF1a:H83-,ORF1a:L3606F,ORF1a:L747F,ORF1a:L92F,ORF1a:M3752I,ORF1a:M3862I,ORF1a:M4241I,ORF1a:M85-,ORF1a:Q3346K,ORF1a:R1170C,ORF1a:S2030L,ORF1a:S2193F,ORF1a:S2625F,ORF1a:S3344F,ORF1a:S3675-,ORF1a:T1001I,ORF1a:T1567I,ORF1a:T…
561	B.1.605	6.51176	10.4302	1.08547	0.968212	1.21693	2.51798e-05	1556.22	2020-11-05	M:L46F,N:P13L,N:P151L,N:S194L,N:T205I,ORF1a:A2129V,ORF1a:A3070V,ORF1a:A4357V,ORF1a:A656V,ORF1a:D75G,ORF1a:E1413D,ORF1a:G3072C,ORF1a:K1230N,ORF1a:L3606F,ORF1a:L4037F,ORF1a:L590F,ORF1a:L92F,ORF1a:M85-,ORF1a:N3937S,ORF1a:P1321S,ORF1a:R1464W,ORF1a:S2535L,ORF1a:S3099L,ORF1a:S944L,ORF1a:T1496I,ORF1a:T2016I,ORF1a:T2274I,ORF1a:T265I,ORF1a:T3398I,ORF1a:T4090I,ORF1a:T609I,ORF1b:A1521V,ORF1b:K50N,ORF1b:P314…
562	B.1.1.398	6.4971	10.3878	1.08532	0.967868	1.21702	198.175	1.68726e+06	2020-05-17	E:L21F,E:P71L,E:T9I,M:L16I,M:V23L,M:V70F,N:A12G,N:A217S,N:A308S,N:A398V,N:D128Y,N:D377Y,N:G204L,N:G204R,N:P364L,N:P365L,N:P365S,N:P383S,N:P67S,N:Q384H,N:Q389H,N:R203K,N:S190G,N:S193I,N:S202I,N:S235F,N:S2Y,N:T135I,N:T366I,N:T391I,ORF1a:A1268V,ORF1a:A1708D,ORF1a:A2344V,ORF1a:A2891V,ORF1a:A2994V,ORF1a:A3209S,ORF1a:A3220V,ORF1a:A486V,ORF1a:A903V,ORF1a:D3042N,ORF1a:E37D,ORF1a:E743D,ORF1a:F3677-,ORF1a:…
563	B.1.1.484	6.46436	10.2936	1.08516	0.96721	1.2175	1.29849e-06	6484.65	2020-05-31	N:G204R,N:R203K,ORF1a:L3606F,ORF1b:A1643S,ORF1b:K2579N,ORF1b:M2414I,ORF1b:P314L,ORF3a:T223I,ORF8:E59*,S:D614G,S:G1167V,S:L5F,S:M1229I
564	B.1.240	6.73471	11.0855	1.08498	0.971575	1.21163	0.207818	142652	2020-06-02	E:L73F,E:T9I,M:A2V,M:H125Y,M:M109I,N:D377Y,N:D402Y,N:P142S,N:R209I,N:S194L,N:S327L,N:T135I,N:T325I,N:T362I,ORF1a:A1049V,ORF1a:A1283V,ORF1a:A1352V,ORF1a:A2123V,ORF1a:A2554V,ORF1a:A2994V,ORF1a:A3143V,ORF1a:A4016V,ORF1a:A498V,ORF1a:D75G,ORF1a:E755K,ORF1a:F143-,ORF1a:G295C,ORF1a:H1113Y,ORF1a:H1545Y,ORF1a:K141-,ORF1a:K2200N,ORF1a:K3353R,ORF1a:L2146F,ORF1a:L2524F,ORF1a:L3027F,ORF1a:L3338F,ORF1a:L3352F,…
565	B.1.1.340	6.46976	10.3091	1.08497	0.967184	1.2171	0.00261505	145073	2020-06-03	E:L73F,N:G204R,N:R203K,ORF1a:A1812D,ORF1a:A3143V,ORF1a:L2869F,ORF1a:S2103F,ORF1a:T1854I,ORF1b:E1977D,ORF1b:K1447N,ORF1b:L1220F,ORF1b:N2695L,ORF1b:P314L,ORF7b:T40I,ORF8:A65V,S:D614G,S:Q677H,S:S13I
566	B.1.324	6.52093	10.4567	1.08482	0.967965	1.21579	0.142368	76166.7	2020-03-31	N:A217S,N:G215V,N:G25C,N:G30R,N:M234I,N:P207L,N:P383L,N:Q389H,N:R203M,N:R209I,N:S206F,N:T165I,N:T205I,N:T247I,N:T325I,N:T393I,ORF1a:A1298V,ORF1a:A1352V,ORF1a:A2249V,ORF1a:A3209V,ORF1a:A591V,ORF1a:D1639N,ORF1a:D2819N,ORF1a:E1209D,ORF1a:F3677-,ORF1a:G3072C,ORF1a:G3676-,ORF1a:H110Y,ORF1a:H1160Y,ORF1a:H1545Y,ORF1a:H417Y,ORF1a:K1305N,ORF1a:K2511N,ORF1a:K3162E,ORF1a:K3353R,ORF1a:L3116F,ORF1a:L3201P,ORF…
567	B.1.441	6.47344	10.3197	1.08481	0.967145	1.21678	0.161842	254901	2020-05-04	N:A398V,N:G204R,N:G25C,N:L139F,N:R203M,N:S194L,ORF1a:A1049V,ORF1a:A3523V,ORF1a:D1547Y,ORF1a:G2035R,ORF1a:H1545Y,ORF1a:H83R,ORF1a:L3606F,ORF1a:M2796I,ORF1a:M3655I,ORF1a:P1640L,ORF1a:P2079S,ORF1a:P2221S,ORF1a:P271S,ORF1a:S3885F,ORF1a:S4398L,ORF1a:S944L,ORF1a:T2007I,ORF1a:T224I,ORF1a:T403I,ORF1a:T4083M,ORF1a:T568I,ORF1a:V1295F,ORF1a:V2061F,ORF1b:A1219S,ORF1b:A2132V,ORF1b:A517V,ORF1b:D1183Y,ORF1b:E11…
568	AE.5	6.46038	10.2822	1.08474	0.966881	1.21697	0.00207614	6565.73	2020-07-13	N:G204R,N:R203K,N:S327L,ORF1a:A1812D,ORF1a:F143-,ORF1a:G445V,ORF1a:K141-,ORF1a:K3353R,ORF1a:M598K,ORF1a:R1170C,ORF1a:S142-,ORF1a:T1543I,ORF1a:T2300I,ORF1a:V3653F,ORF1b:A373V,ORF1b:A440V,ORF1b:M2025I,ORF1b:P314L,ORF1b:T1290I,ORF1b:V2172I,ORF3a:A143V,ORF3a:Y109C,ORF7a:T14I,S:A1078S,S:D614G,S:D80Y,S:H49Y,S:H655Y,S:Y144-
569	B.1.1.343	6.47703	10.33	1.08444	0.966978	1.21617	4.21641e-05	1497.17	2020-11-01	N:G204R,N:G212V,N:P13L,N:R203K,ORF1a:K3353R,ORF1a:S1520F,ORF1a:S2535L,ORF1a:V1550I,ORF1b:P314L,ORF1b:S769N,ORF1b:T2163I,ORF9b:P10S,S:D614G,S:M153T
570	B.1.397	6.5047	10.4098	1.08413	0.967257	1.21512	0.464101	297547	2020-05-14	E:E8D,E:P71S,E:V62F,M:D3G,N:D103Y,N:D3Y,N:P13S,N:S194L,N:T24I,ORF1a:A2129V,ORF1a:A2249V,ORF1a:G295C,ORF1a:G3072C,ORF1a:H3233Y,ORF1a:K290N,ORF1a:L3352F,ORF1a:L3495F,ORF1a:L3606F,ORF1a:M3627I,ORF1a:M3934I,ORF1a:P4220S,ORF1a:S166G,ORF1a:S2797F,ORF1a:S4398L,ORF1a:S944L,ORF1a:T1168I,ORF1a:T1543I,ORF1a:T2016I,ORF1a:T2300I,ORF1a:T2648I,ORF1a:T3255A,ORF1a:T3459M,ORF1a:T3750I,ORF1a:T4083M,ORF1a:V84-,ORF1b…
571	B.1.405	6.44457	10.2368	1.08405	0.96618	1.21631	0.00168524	46590.1	2020-06-11	N:G34W,N:Q7K,N:S194L,N:T334I,ORF1a:G519S,ORF1a:K1247N,ORF1a:K292N,ORF1a:L3606F,ORF1a:M3752I,ORF1a:P2046L,ORF1a:P2605S,ORF1a:P3359L,ORF1a:P3395S,ORF1a:R184C,ORF1a:S2193F,ORF1a:S376L,ORF1a:T265I,ORF1a:T4364I,ORF1b:I1611V,ORF1b:P314L,ORF1b:T1540I,ORF1b:V2223L,ORF3a:N119H,ORF7a:T120I,ORF8:T11K,S:D614G,S:E654K,S:H1101Y,S:L18F,S:T95I
572	B.1.1.231	6.54127	10.5157	1.08405	0.967825	1.21423	0.925653	105885	2020-04-15	M:H125Y,M:T208I,N:D401Y,N:G204R,N:L139F,N:Q70R,N:R195I,N:R195K,N:R203K,N:T379I,N:T393I,ORF1a:A1049V,ORF1a:A1078V,ORF1a:A1283V,ORF1a:A1997V,ORF1a:A2129V,ORF1a:A3392V,ORF1a:A3497V,ORF1a:A3615V,ORF1a:A4016V,ORF1a:D3042N,ORF1a:G645C,ORF1a:H110Y,ORF1a:I2010T,ORF1a:K2029N,ORF1a:K2059R,ORF1a:K2511N,ORF1a:K3162E,ORF1a:L3027F,ORF1a:L3352F,ORF1a:L3606F,ORF1a:L3667F,ORF1a:M1647I,ORF1a:M3221I,ORF1a:M85-,ORF1…
573	B.1.377	6.48771	10.3608	1.084	0.966887	1.2153	2.86617e-05	1895.56	2020-05-10	M:D209Y,M:H125Y,M:L17F,N:A134V,N:A251V,N:D128Y,N:G204R,N:Q242R,N:Q9H,ORF1a:A2129V,ORF1a:A2529V,ORF1a:A2584V,ORF1a:A2994V,ORF1a:A690V,ORF1a:A872V,ORF1a:F143-,ORF1a:F2827L,ORF1a:H2092Y,ORF1a:I431M,ORF1a:I547V,ORF1a:K141-,ORF1a:K1655N,ORF1a:K2200N,ORF1a:L3606F,ORF1a:L3711F,ORF1a:L3930F,ORF1a:M3752I,ORF1a:N3537D,ORF1a:P1158S,ORF1a:P2018S,ORF1a:P271S,ORF1a:P3359L,ORF1a:R73C,ORF1a:S142-,ORF1a:S1520F,OR…
574	B.1.1.349	6.41495	10.1522	1.08388	0.965558	1.21669	22.3645	676333	2020-09-24	E:E8D,N:D377Y,N:G18V,N:G204R,N:H145Y,N:Q389H,N:R203K,ORF1a:A3143V,ORF1a:A3497V,ORF1a:A354V,ORF1a:A967V,ORF1a:D203N,ORF1a:G82-,ORF1a:H83-,ORF1a:K1230N,ORF1a:K2533R,ORF1a:L3606F,ORF1a:L3644F,ORF1a:M85-,ORF1a:P1803S,ORF1a:P309S,ORF1a:S2103F,ORF1a:S443F,ORF1a:S944L,ORF1a:T1035I,ORF1a:T4207I,ORF1a:T753I,ORF1a:V561A,ORF1a:V84-,ORF1b:A1525S,ORF1b:A2132V,ORF1b:P2256S,ORF1b:P314F,ORF1b:P314L,ORF1b:T1290I,…
575	B.1.36.10	6.39365	10.0916	1.08371	0.965084	1.21692	29.6386	3.71782e+06	2020-03-01	E:P71L,E:S68F,M:S214R,M:T208I,N:A398V,N:D348H,N:M210I,N:M234I,N:P13S,N:P383L,N:Q7K,N:R40C,N:S194L,N:S202R,N:S235F,N:S2P,N:T247I,N:T271I,ORF1a:A2139V,ORF1a:A2690V,ORF1a:A2710V,ORF1a:A3523V,ORF1a:A3620V,ORF1a:A498V,ORF1a:E2607K,ORF1a:F3677-,ORF1a:G1125C,ORF1a:G3676-,ORF1a:G728C,ORF1a:I2230T,ORF1a:I3618V,ORF1a:I739V,ORF1a:K3353R,ORF1a:L1130F,ORF1a:L204F,ORF1a:L3606F,ORF1a:L3951F,ORF1a:M2796I,ORF1a:M…
576	B.1.1.256	6.42916	10.1928	1.08362	0.965645	1.216	5.88646e-06	693.286	2020-06-01	N:G204R,N:L139F,N:P13L,N:R203K,N:T296I,ORF1a:P971L,ORF1b:A1643S,ORF1b:P314L,ORF3a:G100C,ORF3a:L108F,ORF3a:T151I,ORF8:A65V,ORF9b:P10S,S:D614G
577	B.1.1.307	6.45416	10.2643	1.08311	0.965759	1.21471	0.0738893	319807	2020-08-11	M:V70F,N:D377Y,N:G204R,N:P365L,N:R203K,N:R40C,N:S193I,N:S202C,N:S37P,ORF1a:A1352V,ORF1a:A2891T,ORF1a:A3143V,ORF1a:A3705V,ORF1a:A540V,ORF1a:F143-,ORF1a:G728C,ORF1a:G82-,ORF1a:H83-,ORF1a:K141-,ORF1a:K3353R,ORF1a:M315I,ORF1a:M3934I,ORF1a:M85-,ORF1a:P1640L,ORF1a:P1977L,ORF1a:P804S,ORF1a:R398C,ORF1a:S142-,ORF1a:S1905F,ORF1a:S3001N,ORF1a:S944L,ORF1a:T1543I,ORF1a:T224I,ORF1a:T3058I,ORF1a:T3202M,ORF1a:T3…
578	B.1.543	6.46204	10.2869	1.08302	0.965838	1.21441	1.48679e-05	1284.45	2020-10-14	E:S68F,N:G212V,N:P383L,N:T379I,ORF1a:A1397V,ORF1a:G82-,ORF1a:H83-,ORF1a:L3606F,ORF1a:L3776F,ORF1a:M3627I,ORF1a:M85-,ORF1a:P1803S,ORF1a:P1921S,ORF1a:P927L,ORF1a:S610L,ORF1a:S944L,ORF1a:T1035I,ORF1a:T1168I,ORF1a:T3750I,ORF1a:V84-,ORF1a:V86-,ORF1b:A2513S,ORF1b:M1573I,ORF1b:P314L,ORF1b:Q813R,ORF1b:R2613N,ORF1b:T794I,ORF1b:V1706L,ORF1b:V2117L,ORF3a:D27Y,ORF3a:G174D,ORF3a:L147F,ORF3a:L41F,ORF3a:S165F,O…
579	B.1.1.198	6.48504	10.3531	1.08295	0.966189	1.21382	0.111573	278540	2020-03-28	E:P71L,E:T9I,M:D209Y,N:A211V,N:A308S,N:D377Y,N:G204R,N:L139F,N:P13L,N:P365S,N:R203K,ORF1a:A1049V,ORF1a:A3615V,ORF1a:A591V,ORF1a:D203Y,ORF1a:H110Y,ORF1a:I1023-,ORF1a:K1230N,ORF1a:K680N,ORF1a:L3606F,ORF1a:M3539V,ORF1a:M3934I,ORF1a:M85-,ORF1a:P1810L,ORF1a:P959S,ORF1a:Q4100H,ORF1a:R24C,ORF1a:S3732A,ORF1a:T1754I,ORF1a:T265I,ORF1a:T2906I,ORF1a:T999I,ORF1a:V3718F,ORF1a:V84-,ORF1b:A1219S,ORF1b:A941V,ORF1…
580	AE.3	6.44118	10.2271	1.08289	0.965404	1.21468	0.000158775	8227.88	2020-07-06	N:G204R,N:M210I,N:R203K,ORF1a:A1812D,ORF1a:A3523V,ORF1a:A967V,ORF1a:K1895N,ORF1a:L3606F,ORF1a:S443F,ORF1a:T2274I,ORF1b:A1219T,ORF1b:A2222V,ORF1b:L1681F,ORF1b:P314L,ORF1b:V1149L,ORF3a:D27Y,ORF3a:W193L,ORF7a:L116F,ORF8:A65V,S:D614G,S:L5F
581	B.1.1.12	6.47679	10.3293	1.08276	0.965929	1.21372	0.0156469	39254.2	2020-06-14	N:A119S,N:G204R,N:R203K,N:R209K,N:T141I,ORF1a:A1298V,ORF1a:K3353R,ORF1a:L27I,ORF1a:L3606F,ORF1a:L3930F,ORF1a:N3537D,ORF1a:P959S,ORF1a:S3884L,ORF1a:T2777I,ORF1a:T3058I,ORF1a:V1143F,ORF1a:V1211F,ORF1a:V3653F,ORF1b:D729Y,ORF1b:K1507N,ORF1b:L1218I,ORF1b:P314L,ORF1b:S2312L,ORF1b:T797I,ORF3a:G100C,ORF3a:H78Y,ORF3a:L219V,ORF3a:T151I,ORF3a:W131C,ORF7a:T14I,ORF8:T87I,S:D614G,S:G1219C,S:L452Q,S:M153I,S:P47…
582	B.1.1.458	6.47513	10.3246	1.08259	0.965798	1.21351	0.0779011	43422.2	2020-06-15	M:D209Y,N:G204R,N:G34W,N:Q384H,N:R203K,ORF1a:A3070V,ORF1a:D3222N,ORF1a:G645C,ORF1a:H388Y,ORF1a:K2029N,ORF1a:L454F,ORF1a:M3934I,ORF1a:M85-,ORF1a:V757F,ORF1a:V84-,ORF1b:A2132V,ORF1b:D2090Y,ORF1b:K2557R,ORF1b:P1427S,ORF1b:P2256S,ORF1b:P314L,ORF1b:V2691F,S:D614G,S:L176F,S:V213L
583	B.1.1.388	6.42424	10.1787	1.08238	0.964796	1.21431	5.35693	70514.8	2020-04-28	M:D209Y,N:G204R,N:R203K,ORF1a:D2980G,ORF1a:K3577N,ORF1a:P1921S,ORF1a:S2132G,ORF1a:V3653F,ORF1b:A88V,ORF1b:L1351F,ORF1b:P314L,ORF1b:T1404M,ORF3a:A110S,ORF3a:D155H,ORF8:W45S,S:D614G,S:G181V
584	B.1.1.358	6.44238	10.2306	1.08223	0.965012	1.21369	2.42791e-06	468.425	2020-09-30	N:G204R,N:R203K,ORF1a:A2584V,ORF1a:M1378I,ORF1a:M3221I,ORF1a:R207C,ORF1a:S279F,ORF1a:T4087I,ORF1b:P1567L,ORF1b:P314L,ORF3a:H93Y,ORF3a:L147F,ORF6:W27L,S:D614G,S:L5F,S:R21T
585	B.1.1.378	6.44429	10.236	1.08186	0.964813	1.2131	0.0746424	1.10606e+06	2020-04-03	N:G204L,N:G204R,N:M234I,N:P13T,N:R203K,N:S194L,N:T296I,N:V72I,ORF1a:D3042N,ORF1a:G3072C,ORF1a:G442S,ORF1a:G519S,ORF1a:H110Y,ORF1a:K2029N,ORF1a:L2688F,ORF1a:L3606F,ORF1a:L92F,ORF1a:M3752I,ORF1a:R3993L,ORF1a:T1543I,ORF1a:T2087I,ORF1a:T3058I,ORF1a:T4090I,ORF1a:T4249I,ORF1b:A647S,ORF1b:H604Y,ORF1b:P314L,ORF1b:S1893F,ORF1b:T1050I,ORF1b:T1173I,ORF1b:T794I,ORF3a:D173G,ORF7b:C41F,ORF9b:H9Q,S:D1163Y,S:D61…
586	B.1.428.3	6.40398	10.121	1.08179	0.964079	1.21388	1.59775	15887.1	2020-06-12	N:D144Y,N:P142S,N:R209I,N:T205I,N:T366I,ORF1a:A1283V,ORF1a:A2320V,ORF1a:A3705V,ORF1a:E2020-,ORF1a:P3952S,ORF1a:P804S,ORF1a:R24C,ORF1a:S1515F,ORF1a:S2103F,ORF1a:T1754I,ORF1a:T265I,ORF1a:T346I,ORF1b:K1507N,ORF1b:P314L,ORF1b:T2376I,ORF3a:Q57H,ORF7a:T14I,S:D614G,S:N481K
587	B.4.1	6.34527	9.95462	1.08153	0.962893	1.21479	7.82948e-05	82702.7	2020-04-26	ORF1a:E1024K,ORF1a:I1023-,ORF1a:L3606F,ORF1a:M2796I,ORF1a:R207C,ORF1a:V378I,ORF1b:A1225D,S:V1228L
588	B.1.1.254	6.40412	10.1214	1.08125	0.963747	1.21308	0.139285	187202	2020-03-18	M:V70I,N:G204R,N:P13S,N:P80R,N:R203K,N:S197T,ORF1a:A2345V,ORF1a:A3070V,ORF1a:D3042N,ORF1a:F3677-,ORF1a:G3676-,ORF1a:H388Y,ORF1a:I3618V,ORF1a:K1202N,ORF1a:K1795Q,ORF1a:L3606F,ORF1a:L3644F,ORF1a:M3934I,ORF1a:P1640S,ORF1a:P1977L,ORF1a:P4337S,ORF1a:P804L,ORF1a:Q3729R,ORF1a:S1188L,ORF1a:S3244L,ORF1a:S3675-,ORF1a:T1168I,ORF1a:T1638I,ORF1a:T4364I,ORF1a:T436I,ORF1a:V2047F,ORF1a:V3660M,ORF1a:V3718F,ORF1b:…
589	B.1.444	6.38858	10.0772	1.08118	0.963435	1.21332	1.41596e-06	184.968	2020-06-01	M:V70F,N:G34W,N:S194L,ORF1a:K734R,ORF1a:L3116F,ORF1a:L3606F,ORF1a:M1586I,ORF1a:Q1582H,ORF1a:T265I,ORF1a:V2047F,ORF1b:A647S,ORF1b:L1504F,ORF1b:P314L,ORF1b:S2338L,ORF3a:Q57H,ORF8:S21N,S:D614G,S:V70F
590	B.1.1.111	6.40763	10.1314	1.08105	0.963681	1.21271	0.0496654	12454.7	2020-05-01	E:V62F,N:D128Y,N:G204R,N:R203K,ORF1a:A3615V,ORF1a:A4396V,ORF1a:H2092Y,ORF1a:H374Y,ORF1a:K1895N,ORF1a:L3606F,ORF1a:L3644F,ORF1a:P3359L,ORF1a:S166G,ORF1a:T1682I,ORF1a:V3653F,ORF1b:A1643S,ORF1b:K2557R,ORF1b:L1220F,ORF1b:P2321L,ORF1b:P314L,ORF1b:R2613H,ORF3a:S26L,ORF9b:A57V,ORF9b:T83I,S:A845S,S:D614G,S:G1124V
591	B.1.126	6.46168	10.2859	1.08101	0.964587	1.21149	0.495554	118742	2020-05-14	M:D3G,N:P383L,N:S194A,N:T166I,N:T362I,N:T391I,ORF1a:A1397V,ORF1a:A1679V,ORF1a:A2249V,ORF1a:A2584V,ORF1a:A3209V,ORF1a:A967V,ORF1a:E3310K,ORF1a:F143-,ORF1a:G3072C,ORF1a:G519S,ORF1a:G82-,ORF1a:H1160Y,ORF1a:H2092Y,ORF1a:H417Y,ORF1a:H83-,ORF1a:K120N,ORF1a:K141-,ORF1a:K1655N,ORF1a:K2200N,ORF1a:K2511N,ORF1a:K680N,ORF1a:L2062F,ORF1a:L3606F,ORF1a:M3862I,ORF1a:M85-,ORF1a:P1640S,ORF1a:P1692S,ORF1a:P3952S,OR…
592	B.1.567	6.45932	10.2791	1.08099	0.964531	1.21151	0.0048622	55385.3	2020-06-04	N:A182S,N:A414S,N:D377Y,N:H145Y,N:M234I,N:P13L,N:P199L,N:P199S,N:P67S,N:S202R,N:T379I,N:T393I,ORF1a:A1283V,ORF1a:A4394V,ORF1a:A859V,ORF1a:F143-,ORF1a:F3677-,ORF1a:G1946S,ORF1a:G3676-,ORF1a:H2092Y,ORF1a:H2125Q,ORF1a:I3341V,ORF1a:K1202N,ORF1a:K1230N,ORF1a:K141-,ORF1a:K1795Q,ORF1a:L2146F,ORF1a:L3201P,ORF1a:L3352F,ORF1a:L3606F,ORF1a:L3674-,ORF1a:L642F,ORF1a:M1647I,ORF1a:M3221I,ORF1a:P2018S,ORF1a:P959…
593	B.1.501	6.40627	10.1275	1.08099	0.96362	1.21265	3.24163e-06	255.087	2020-06-13	N:A134V,N:D128Y,N:R195I,ORF1a:D2980N,ORF1a:G519S,ORF1a:H3233Y,ORF1a:L3606F,ORF1a:L3711I,ORF1a:M2259I,ORF1a:S3884L,ORF1a:T1682I,ORF1a:T265I,ORF1a:T3398I,ORF1b:A1844V,ORF1b:P314L,ORF1b:R945K,ORF3a:G100C,ORF3a:Q57H,ORF7a:E22D,ORF8:A65V,S:A1078S,S:D614G,S:P1162S,S:S494P,S:S98F,S:T859I
594	AH.1	6.407	10.1296	1.08094	0.963604	1.21257	0.000140701	2845.31	2021-01-05	N:G204R,N:R203K,ORF1a:I114T,ORF1b:K2557R,ORF1b:P314L,S:D614G,S:L5F,S:T859I,S:V3G
595	B.1.389	6.47921	10.3363	1.08091	0.964818	1.21096	0.000563873	193563	2020-08-07	E:T30I,N:A398V,N:D377Y,N:S194L,N:S33I,N:T334I,ORF1a:A1049V,ORF1a:A2123V,ORF1a:A2584V,ORF1a:G519S,ORF1a:H1160Y,ORF1a:H417Y,ORF1a:I2230T,ORF1a:L3495F,ORF1a:L3606F,ORF1a:N3937S,ORF1a:P1158L,ORF1a:P1640S,ORF1a:P2046S,ORF1a:P885L,ORF1a:Q2702H,ORF1a:Q526H,ORF1a:S2625F,ORF1a:S318L,ORF1a:T1242I,ORF1a:T1543K,ORF1a:T1840I,ORF1a:T2087I,ORF1a:T2952I,ORF1a:T403I,ORF1a:T4083M,ORF1a:T891I,ORF1a:V3367I,ORF1a:V86…
596	B.1.1.424	6.41969	10.1657	1.08072	0.963689	1.21197	71.6185	768425	2020-06-22	N:G204R,N:H145Y,N:L139F,N:P6L,N:R203K,ORF1a:A3143V,ORF1a:I2230T,ORF1a:K1230N,ORF1a:L1130F,ORF1a:L3606F,ORF1a:P1862S,ORF1a:S443F,ORF1a:T1001I,ORF1a:T3750I,ORF1b:M2269I,ORF1b:P314L,ORF1b:R2613N,ORF1b:S2212I,ORF1b:T1522I,ORF3a:S26L,ORF3a:W131C,ORF7a:T14I,ORF9b:P3S,S:D614G,S:E654Q,S:N501T,S:V1228L
597	B.1.564.1	6.3853	10.0679	1.08023	0.962786	1.21199	0.00141456	22247	2020-09-11	N:A134V,N:A55S,N:D377Y,N:P13S,N:P142S,N:S183Y,ORF1a:A1049V,ORF1a:A2139V,ORF1a:A2249V,ORF1a:A2529V,ORF1a:A3454V,ORF1a:F143-,ORF1a:K141-,ORF1a:K1895N,ORF1a:K2511N,ORF1a:K3353R,ORF1a:L1762F,ORF1a:L2688F,ORF1a:L3116F,ORF1a:L3606F,ORF1a:L642F,ORF1a:P1321S,ORF1a:P309S,ORF1a:P3371S,ORF1a:P971L,ORF1a:R1170C,ORF1a:R426C,ORF1a:S1102G,ORF1a:S142-,ORF1a:S2797F,ORF1a:S3099L,ORF1a:T1022I,ORF1a:T1538I,ORF1a:T15…
598	B.1.1.55	6.31232	9.86189	1.08005	0.961401	1.21335	3.88461e-05	2318.53	2020-04-29	N:G204R,N:R203K,ORF1a:A3070V,ORF1a:A3392V,ORF1a:A3615V,ORF1a:E754A,ORF1a:L3606F,ORF1a:R3993H,ORF1b:P314L,ORF1b:Q2635H,ORF3a:L41F,S:D614G,S:L5F,S:Q1208H,S:S1252P
599	B.1.383	6.32121	9.88686	1.08002	0.961536	1.2131	4.66496e-07	842.211	2020-03-23	M:V70F,N:D348H,ORF1a:A1283V,ORF1a:A3070V,ORF1a:E754D,ORF1a:G661S,ORF1a:K3353R,ORF1a:L3606F,ORF1a:R3993C,ORF1a:S2625F,ORF1a:S3884L,ORF1a:T2166I,ORF1a:V1056L,ORF1b:D1127Y,ORF1b:P314L,ORF1b:S425F,ORF3a:K61N,S:D614G
600	B.1.363	6.37932	10.0509	1.07997	0.962521	1.21174	8.01235e-07	172.23	2020-08-20	E:P71S,M:L17F,ORF1a:K1230N,ORF1a:L3930F,ORF1a:R24C,ORF1a:T265I,ORF1b:P314L,ORF1b:S1391L,ORF3a:L15-,ORF3a:Q57H,ORF3a:T14-,ORF3a:V13-,S:D614G,S:E583D
601	M.2	6.37225	10.0309	1.07979	0.962288	1.21163	1.99912e-05	2939.53	2020-11-03	N:G204R,N:R203K,ORF1a:A3995V,ORF1a:D1036E,ORF1a:G519S,ORF1a:M1769I,ORF1a:T727I,ORF1b:A1291S,ORF1b:P314L,ORF3a:W69C,S:D614G
602	B.1.1.296	6.34729	9.96031	1.07974	0.961822	1.21211	0.0863065	1688.15	2020-03-28	N:A252S,N:G204R,N:R203K,ORF1a:G519S,ORF1a:K2622N,ORF1a:K399R,ORF1a:L2609F,ORF1a:L3606F,ORF1a:Q3777H,ORF1a:R207C,ORF1a:S3099L,ORF1a:T1822I,ORF1b:A176S,ORF1b:M2025I,ORF1b:P314L,ORF1b:P976L,ORF3a:G224C,ORF3a:T89I,ORF8:T11I,ORF8:W45L,S:D614G,S:L18F,S:T385I,S:Y144-
603	B.1.1.319	6.41507	10.1525	1.0793	0.962726	1.20999	297.494	1.24804e+06	2020-03-19	M:T175M,N:D377Y,N:G204R,N:K342R,N:R203K,ORF1a:K3353R,ORF1a:K734R,ORF1a:M2259I,ORF1a:P971L,ORF1a:S2535L,ORF1a:S3149F,ORF1a:S4398L,ORF1a:S944L,ORF1a:T1567I,ORF1a:T3255A,ORF1a:T3284I,ORF1a:T882I,ORF1b:A1291V,ORF1b:P314L,ORF1b:T2099I,ORF1b:T2432I,ORF3a:A99V,ORF3a:W45L,ORF8:Q27*,ORF8:R52K,S:A262S,S:D1084Y,S:D614G,S:M153T,S:P681H,S:V367F
604	B.1.1.27	6.40022	10.1103	1.07909	0.962344	1.21001	0.000274574	281310	2020-04-07	E:S68F,N:A208-,N:A211V,N:D103Y,N:G18S,N:G204R,N:P168S,N:P207-,N:P383S,N:P67S,N:Q389H,N:Q9H,N:R203K,N:S194L,N:T391I,ORF1a:A1352V,ORF1a:G3334S,ORF1a:H1160Y,ORF1a:H417Y,ORF1a:K2589R,ORF1a:K3839R,ORF1a:L1130F,ORF1a:L1507F,ORF1a:L1748M,ORF1a:L2146F,ORF1a:L3606F,ORF1a:L3691S,ORF1a:P1786S,ORF1a:P1803S,ORF1a:P892S,ORF1a:S1188L,ORF1a:S2030L,ORF1a:S2103F,ORF1a:S2797F,ORF1a:T224I,ORF1a:T4065I,ORF1a:T4087I,O…
605	B.1.116	6.36877	10.021	1.07897	0.961722	1.21051	1.57407e-06	143.054	2020-05-04	N:P365L,N:S194L,ORF1a:L3606F,ORF1a:P1158S,ORF1a:S3885F,ORF1a:T265I,ORF1b:P314L,ORF3a:M260I,ORF3a:Q57H,ORF3a:T223I,ORF3a:Y264C,S:D614G,S:T747I
606	B.1.1.361	6.35385	9.97883	1.07885	0.961389	1.21066	2.79281e-07	59.5185	2020-06-08	N:G204R,N:R203K,ORF1a:L3606F,ORF1a:N2187S,ORF1a:T3284I,ORF1b:A1525S,ORF1b:P314L,S:D614G
607	B.1.1.370	6.37368	10.0349	1.07884	0.961729	1.21021	0.0692797	51220.3	2020-05-15	E:P71L,N:A208-,N:G18V,N:G204R,N:G34W,N:M210-,N:M234I,N:P207-,N:R203K,N:R209-,N:R209I,ORF1a:A3518V,ORF1a:A516V,ORF1a:F143-,ORF1a:H1113Y,ORF1a:H1160Y,ORF1a:I4049V,ORF1a:K141-,ORF1a:L1145F,ORF1a:M3312I,ORF1a:Q2563H,ORF1a:S142-,ORF1a:T1093A,ORF1a:V1006F,ORF1b:P314L,ORF1b:V2178F,ORF3a:T12I,ORF3a:T223I,ORF3a:T24I,ORF3a:T32I,ORF7b:T40I,ORF8:V62L,ORF9b:V15L,S:D178N,S:D614G,S:M153T,S:N1187D
608	B.1.1.165	6.37966	10.0519	1.07879	0.961803	1.21001	1.24238e-06	353.464	2020-09-07	N:G204R,N:R203K,ORF1a:L3495F,ORF1a:R560C,ORF1a:T224I,ORF1b:M1499I,ORF1b:P314L,ORF1b:T239I,ORF1b:T899I,ORF3a:Q57H,ORF8:Q91K,S:A243-,S:D614G,S:H1101Y,S:L242-
609	B.1.88.1	6.38968	10.0803	1.07873	0.961939	1.20971	0.00683004	676843	2020-10-05	M:L17F,N:P199L,N:S194L,ORF1a:A3143V,ORF1a:A3615V,ORF1a:A3705V,ORF1a:D2980G,ORF1a:G82-,ORF1a:H2092Y,ORF1a:H388Y,ORF1a:H83-,ORF1a:K1655N,ORF1a:K2200N,ORF1a:L3606F,ORF1a:M2259I,ORF1a:M3752I,ORF1a:P1786L,ORF1a:P3395L,ORF1a:P748L,ORF1a:R24C,ORF1a:R3480S,ORF1a:R398C,ORF1a:S2797F,ORF1a:T1754I,ORF1a:T2274I,ORF1a:T3284I,ORF1a:T753I,ORF1a:V84-,ORF1b:G1450R,ORF1b:M1499I,ORF1b:M1573I,ORF1b:P314L,ORF1b:S2312L…
610	B.1.1.302	6.41159	10.1426	1.07847	0.962155	1.20885	0.0649838	502164	2020-08-04	N:A119S,N:D144Y,N:G204R,N:M234I,N:P365S,N:R203K,N:S180I,ORF1a:A1151T,ORF1a:A2249V,ORF1a:A3456V,ORF1a:A876T,ORF1a:A903V,ORF1a:D1547Y,ORF1a:E899D,ORF1a:G3676-,ORF1a:G603S,ORF1a:I2230T,ORF1a:L2105F,ORF1a:L3606F,ORF1a:L3674-,ORF1a:L3951F,ORF1a:L4037F,ORF1a:M585V,ORF1a:P2018S,ORF1a:P309S,ORF1a:Q607H,ORF1a:S318L,ORF1a:S3244L,ORF1a:S3673-,ORF1a:S3675-,ORF1a:T1597I,ORF1a:T224I,ORF1a:T265I,ORF1a:T2952I,OR…
611	B.1.1.262	6.26085	9.71795	1.07826	0.959384	1.21186	3.85659e-06	4476.66	2020-05-25	N:G204R,N:R203K,N:S33I,ORF1a:D3042N,ORF1a:E2020-,ORF1a:F143-,ORF1a:H2092Y,ORF1a:K1202N,ORF1a:K1230N,ORF1a:K141-,ORF1a:K680N,ORF1a:L4182F,ORF1a:N2023-,ORF1a:S142-,ORF1a:S2022-,ORF1a:S2024-,ORF1a:S2625F,ORF1a:V3718F,ORF1a:V84-,ORF1b:A1291V,ORF1b:E735D,ORF1b:P314L,ORF1b:Q2070H,ORF1b:S2198I,ORF3a:T223I,ORF3a:V77I,ORF3a:Y91H,ORF9b:V30L,S:D614G,S:S698L
612	AQ.2	6.36291	10.0044	1.07802	0.961034	1.20924	7.04711e-07	172.894	2020-08-24	N:G204R,N:P199S,N:R203K,N:V72I,ORF1b:M1765V,ORF1b:P314L,ORF3a:V112F,S:D614G,S:R346S
613	B.1.393	6.35426	9.98	1.07801	0.960879	1.20942	0.000909212	7193.56	2020-07-04	M:V70F,N:D144N,N:D402Y,N:P13S,N:P383S,N:S202N,ORF1a:A1092T,ORF1a:A3686V,ORF1a:L3338F,ORF1a:L3606F,ORF1a:P2605S,ORF1a:P959S,ORF1a:Q1592R,ORF1a:T1840I,ORF1a:T4087I,ORF1b:M1499I,ORF1b:P314L,ORF1b:S1391L,ORF1b:T1540I,ORF1b:T17I,ORF1b:V2178F,ORF3a:A110V,ORF3a:A99S,ORF3a:G172C,ORF9b:R32L,S:A520S,S:A688S,S:D614G,S:G142-,S:H69-,S:L141-,S:P681R,S:Q613H,S:R21T,S:S494P,S:S939F,S:T385I,S:V1264L,S:V143-,S:V36…
614	B.1.1.33	6.48164	10.3433	1.07782	0.962933	1.2064	6.4873	6.90665e+07	2020-03-13	E:L73F,E:V58F,M:I82T,M:V23L,N:A119S,N:A35V,N:D377Y,N:G179S,N:G18V,N:G204R,N:I292T,N:P13T,N:P142S,N:P151L,N:P365S,N:P383L,N:P383S,N:Q418H,N:Q9H,N:R195I,N:R203K,N:T325I,ORF1a:A1049V,ORF1a:A1283V,ORF1a:A1298V,ORF1a:A1352V,ORF1a:A1997V,ORF1a:A2123V,ORF1a:A2129V,ORF1a:A3070V,ORF1a:A3209V,ORF1a:A3523V,ORF1a:A3901V,ORF1a:A498V,ORF1a:A690V,ORF1a:A903V,ORF1a:D335N,ORF1a:E1142G,ORF1a:E57G,ORF1a:F143-,ORF1a…
615	B.1.1.359	6.38082	10.0552	1.07779	0.961203	1.20852	5.43796e-05	141999	2020-07-06	N:A119S,N:D144Y,N:G204R,N:N11S,N:R203K,ORF1a:A2249V,ORF1a:A3454V,ORF1a:G3072C,ORF1a:K292N,ORF1a:L3606F,ORF1a:P1977L,ORF1a:P2605S,ORF1a:P4389L,ORF1a:S2030L,ORF1a:S3001N,ORF1a:T1168I,ORF1a:T1682I,ORF1a:T2274I,ORF1a:T3032I,ORF1a:T4249I,ORF1b:A1643V,ORF1b:A434S,ORF1b:P314L,ORF1b:S638I,ORF1b:V839L,ORF3a:A110V,ORF3a:G224V,ORF3a:L85F,ORF3a:S166L,ORF3a:T151I,ORF3a:W131C,ORF7a:E22D,ORF7b:C41F,ORF9b:M8V,S:…
616	B.1.417	6.36137	10.0001	1.07779	0.960866	1.20894	0.0193975	27911.3	2020-07-18	N:P13S,N:S194L,ORF1a:D203N,ORF1a:E37D,ORF1a:K1077N,ORF1a:S2493I,ORF1a:T1022I,ORF1b:G1129C,ORF1b:P314L,ORF9b:P3L,S:D614G,S:L5F,S:M1237I,S:S939F
617	C.28	6.35439	9.98036	1.07777	0.960731	1.20906	0.022645	1230.96	2020-05-04	N:G204R,N:R203K,ORF1a:G3278S,ORF1a:P1810L,ORF1a:T1246I,ORF1a:T4065I,ORF1a:V366I,ORF1b:K469N,ORF1b:P314L,ORF1b:S997L,ORF1b:V2371L,ORF3a:V77F,ORF8:Q27*,S:A522S,S:D614G,S:H1101Y,S:L5F,S:T76I
618	B.1.1.453	6.34322	9.94882	1.07758	0.96042	1.20902	0.00914919	6963.4	2020-10-18	N:G18V,N:G204R,N:G212C,N:M234I,N:R203K,N:T325I,ORF1a:A2636V,ORF1a:A2785V,ORF1a:A405D,ORF1a:H374Y,ORF1a:L3606F,ORF1a:S318L,ORF1a:T2648I,ORF1a:T3750I,ORF1b:A1291S,ORF1b:K50N,ORF1b:P314L,ORF1b:P970S,ORF1b:Q2635H,ORF3a:Q213K,ORF3a:T175I,ORF6:I26M,ORF7a:S81P,ORF7b:S31L,ORF8:A65V,ORF9b:V15L,S:A520S,S:D614G,S:L5F,S:M153T,S:N679K
619	N.4	6.39831	10.1048	1.07755	0.961354	1.20778	2.21904	2.62584e+06	2020-04-28	E:S68F,M:V70F,N:A55S,N:D22Y,N:D348H,N:G204R,N:I292T,N:N8Y,N:P13L,N:R203K,N:S327L,N:T391I,ORF1a:A2584V,ORF1a:A2690V,ORF1a:A2994V,ORF1a:A3454V,ORF1a:A3523V,ORF1a:A3615V,ORF1a:A591V,ORF1a:A656V,ORF1a:E2212G,ORF1a:E633D,ORF1a:F143-,ORF1a:G3278S,ORF1a:G519S,ORF1a:G82-,ORF1a:H110Y,ORF1a:H374Y,ORF1a:H83-,ORF1a:I1525V,ORF1a:K141-,ORF1a:K3353R,ORF1a:K737R,ORF1a:L2062F,ORF1a:L3606F,ORF1a:M1647I,ORF1a:M2259…
620	B.1.1.255	6.33345	9.92129	1.07742	0.960153	1.20901	1.03532e-06	789.29	2020-06-13	N:G204R,N:P67S,N:R203K,N:S327L,ORF1a:A1397V,ORF1a:G519S,ORF1a:H374Y,ORF1a:K3353R,ORF1a:L3606F,ORF1a:L3644F,ORF1a:P1158S,ORF1a:P2046S,ORF1a:Q2563H,ORF1a:S2024L,ORF1a:S2103F,ORF1a:S318L,ORF1a:S771C,ORF1a:T1035I,ORF1a:T1055I,ORF1a:T1637I,ORF1a:T3284I,ORF1a:T4065I,ORF1a:T4087I,ORF1b:D1572N,ORF1b:E1264D,ORF1b:P1967S,ORF1b:P314L,ORF1b:R1315C,ORF1b:T1173I,ORF1b:T1540I,ORF1b:T2517I,ORF3a:K16N,ORF3a:T175I…
621	AS.1	6.31546	9.87071	1.07733	0.95978	1.20927	6.18744e-06	1106.3	2020-11-02	N:A211V,N:G204R,N:G30R,N:P199S,N:R203K,ORF1a:A3209S,ORF1a:A3518V,ORF1a:A591V,ORF1a:E352D,ORF1a:G3676C,ORF1a:L3674-,ORF1a:P3395S,ORF1a:P927L,ORF1a:S2500F,ORF1a:S3001N,ORF1a:S3673-,ORF1a:T2648I,ORF1a:T2836I,ORF1a:T3058I,ORF1b:A434S,ORF1b:L1220P,ORF1b:P314L,ORF1b:S1779C,ORF1b:V345L,ORF3a:Q185H,ORF9b:M26I,S:D614G,S:L54F,S:R357K,S:T20I
622	B.1.425	6.35452	9.98073	1.07725	0.960414	1.20829	9.1609e-06	1934.23	2020-05-16	E:L21F,E:S68F,N:A182S,N:A251V,N:R209K,N:S194L,N:T247I,N:T325I,N:T379I,ORF1a:A1092T,ORF1a:A2123V,ORF1a:A540V,ORF1a:C3147F,ORF1a:E899D,ORF1a:F143-,ORF1a:F190L,ORF1a:G728C,ORF1a:G82-,ORF1a:H83-,ORF1a:K141-,ORF1a:K2029N,ORF1a:K3353R,ORF1a:K680N,ORF1a:L2688F,ORF1a:L3606F,ORF1a:L642F,ORF1a:M3752I,ORF1a:P1640L,ORF1a:R207C,ORF1a:S142-,ORF1a:S2015R,ORF1a:S2500F,ORF1a:S3195G,ORF1a:S944L,ORF1a:T1567I,ORF1a:…
623	A.24	6.3391	9.93721	1.07708	0.960041	1.20838	0.00028543	10236.3	2020-03-22	N:P13L,N:S202N,N:T205I,ORF1a:K1305N,ORF1a:M3655I,ORF1a:S279F,ORF1b:R1315C,ORF3a:P240L,ORF8:E92K,ORF8:L84S,ORF8:T26I,ORF9b:P10S,S:D614A,S:W258L
624	B.1.401	6.36859	10.0205	1.07686	0.960419	1.20742	0.0768018	2972.82	2020-06-25	E:P71L,M:V23L,N:A35V,N:A398V,N:D402Y,N:G25C,N:S194L,N:T325I,ORF1a:A540V,ORF1a:G82-,ORF1a:H83-,ORF1a:I3618V,ORF1a:L3606F,ORF1a:P1054L,ORF1a:P1640S,ORF1a:P2079S,ORF1a:P309S,ORF1a:P892S,ORF1a:S1520F,ORF1a:S3149F,ORF1a:S428N,ORF1a:S944L,ORF1a:T1001I,ORF1a:T999I,ORF1a:V3653F,ORF1a:V84-,ORF1b:M1765V,ORF1b:P1342S,ORF1b:P314L,ORF1b:S2212I,ORF1b:V1493L,ORF3a:T175I,ORF3a:T223I,ORF3a:T32I,ORF7a:Q62*,S:D614G…
625	B.1.403	6.34146	9.94385	1.0767	0.959848	1.20777	3.9681e-06	754.979	2020-08-13	M:L29F,N:P13S,N:S194L,ORF1a:A3220V,ORF1a:A405D,ORF1a:K1230N,ORF1a:K3353R,ORF1a:L3606F,ORF1a:P971S,ORF1a:S2500F,ORF1a:T1444N,ORF1a:T2016I,ORF1a:T265I,ORF1b:G662S,ORF1b:K1873N,ORF1b:M1573I,ORF1b:P314L,ORF1b:S1391L,ORF1b:S638I,ORF1b:T1637I,ORF1b:T17I,ORF1b:T2040I,ORF1b:V2073L,ORF3a:G100C,ORF3a:Q57H,ORF3a:S26L,ORF8:E106*,ORF8:Q18*,S:A1020V,S:D253G,S:D614G,S:L5F,S:T29I
626	B.1.1.244	6.37132	10.0282	1.07656	0.960278	1.20692	0.222039	241520	2020-06-10	E:V62F,N:A208-,N:D377Y,N:G204R,N:G34W,N:P13L,N:P13S,N:P142S,N:P199S,N:P207-,N:P364L,N:R203K,N:S206-,N:T166I,N:T247I,ORF1a:A540V,ORF1a:A656V,ORF1a:H1160Y,ORF1a:I3618V,ORF1a:K680N,ORF1a:P3371S,ORF1a:S1520F,ORF1a:T882I,ORF1b:K2557R,ORF1b:L2523F,ORF1b:M1397I,ORF1b:M2322I,ORF1b:M897I,ORF1b:P2256S,ORF1b:P314F,ORF1b:P314L,ORF1b:T2165A,ORF3a:G174C,ORF3a:K16N,ORF3a:K67N,ORF3a:S171L,ORF3a:S74F,ORF6:M19I,OR…
627	AG.1	6.34031	9.94062	1.07639	0.959637	1.20734	7.08417e-05	8698.84	2020-09-17	N:G204R,N:R203K,ORF1a:P3395S,ORF1a:T3058I,ORF1a:T4161N,ORF1b:P1821S,ORF1b:P314L,ORF1b:Q2425H,ORF1b:Q813H,ORF1b:T67I,ORF1b:V1149L,ORF3a:V202L,ORF8:I10T,S:D614G,S:L5F
628	B.1.539	6.32155	9.8878	1.0761	0.959132	1.20733	1.72383e-05	972.77	2020-11-09	M:H125Y,N:A211V,N:A252S,N:G212C,ORF1a:A486V,ORF1a:L3483F,ORF1a:P1786S,ORF1a:T1597I,ORF1a:T814I,ORF1b:A1895V,ORF1b:A520V,ORF1b:I1799T,ORF1b:P314L,ORF1b:T1404M,ORF1b:T2548I,ORF1b:V1706I,ORF3a:H78Y,ORF3a:L53F,ORF3a:T223I,ORF7b:H42Y,S:A879S,S:D614G,S:G142-,S:L141-,S:L5F,S:V143-,S:V362F,S:Y144F
629	B.1.369.1	6.25834	9.71097	1.07597	0.957941	1.20854	7.44155e-06	936.322	2020-12-30	N:A152S,N:S183Y,ORF1a:A4394V,ORF1a:G1125C,ORF1a:K3353R,ORF1a:P732S,ORF1a:R1170C,ORF1a:T265I,ORF1b:A2132T,ORF1b:P314L,ORF1b:Y1192C,ORF3a:L108F,ORF3a:L15F,ORF3a:Q57H,ORF3a:S171L,ORF6:I32V,ORF8:V62L,S:D614G
630	AQ.1	6.30394	9.83838	1.07573	0.958597	1.20717	9.1481e-06	609.653	2020-11-17	N:G204R,N:P199S,N:R203K,N:V72I,ORF1a:A872V,ORF1a:K2200N,ORF1b:E2164A,ORF1b:P314L,S:D614G,S:G1219C,S:L5F,S:S255F
631	B.1.1.412	6.32357	9.89349	1.07556	0.958838	1.20649	0.00883	56346.8	2020-07-08	M:D209Y,M:H125Y,M:L29F,N:A134V,N:A220V,N:D377Y,N:D402Y,N:G204R,N:P13S,N:P199L,N:Q9H,N:R203K,N:T271I,ORF1a:A1283V,ORF1a:A2345V,ORF1a:A3209V,ORF1a:D3728N,ORF1a:G519S,ORF1a:K2511N,ORF1a:K3573E,ORF1a:K3832N,ORF1a:L3606F,ORF1a:M2259I,ORF1a:P3952S,ORF1a:P892S,ORF1a:Q607H,ORF1a:R184C,ORF1a:R24C,ORF1a:R398C,ORF1a:S2797F,ORF1a:T2007I,ORF1a:T3284I,ORF1a:V2061F,ORF1b:A1215S,ORF1b:L629F,ORF1b:P1000L,ORF1b:P3…
632	C.1	6.35131	9.97165	1.07548	0.959267	1.20577	1.91349	1.23747e+06	2020-05-04	E:L73F,E:R69I,E:V49L,M:A2V,N:A208-,N:A252S,N:D128Y,N:G204R,N:G34W,N:M210-,N:P151L,N:P364S,N:P383L,N:P383S,N:Q384H,N:Q418H,N:R203K,N:R209-,N:S193I,N:S202R,N:S33G,N:T271I,ORF1a:A1397V,ORF1a:A2344S,ORF1a:A2690V,ORF1a:A3523V,ORF1a:A3995V,ORF1a:A690V,ORF1a:G3072C,ORF1a:G3278S,ORF1a:H110Y,ORF1a:H1160Y,ORF1a:I2230T,ORF1a:K1305N,ORF1a:K292N,ORF1a:K3353R,ORF1a:L1130F,ORF1a:L2146F,ORF1a:L2688F,ORF1a:L3201F…
633	B.1.1.405	6.33798	9.93406	1.07516	0.958843	1.20559	0.00226123	27485.4	2020-09-20	N:G204R,N:R203K,ORF1a:M3669I,ORF1a:S911F,ORF1a:T3750I,ORF1b:P314L,S:D614G
634	B.1.421	6.32993	9.91138	1.07509	0.958661	1.20567	1.26311e-05	1697.65	2020-08-20	E:P71L,N:S194L,N:T166I,ORF1a:A1679V,ORF1a:A3705V,ORF1a:H110Y,ORF1a:L3352F,ORF1a:M3087I,ORF1a:R207C,ORF1a:S443F,ORF1a:T1682I,ORF1a:T727I,ORF1b:A1491V,ORF1b:A1662V,ORF1b:A2168T,ORF1b:A2431V,ORF1b:P314L,ORF1b:P970S,ORF1b:R945K,ORF1b:S1182L,ORF1b:V2073L,ORF8:A65S,ORF8:Y105F,S:D614G,S:L1063F,S:T95I,S:Y144-
635	B.1.94	6.3247	9.89667	1.07504	0.958537	1.2057	0.0724823	121357	2020-03-23	N:A208-,N:G34W,N:P207-,N:S180I,N:S194L,N:S206-,N:T334I,ORF1a:A2249V,ORF1a:A4016V,ORF1a:K680N,ORF1a:Q3777H,ORF1a:V2930L,ORF1b:D1183Y,ORF1b:G1129V,ORF1b:G1561S,ORF1b:P314L,ORF1b:T1511I,ORF3a:G174C,ORF3a:S74F,ORF7a:G38V,S:A222V,S:D614G,S:H49Y,S:W152R
636	AC.1	6.29006	9.7995	1.07503	0.957927	1.20646	2.27082e-06	372.95	2020-10-21	M:A2V,N:G204R,N:R203K,N:S180I,ORF1a:A4257V,ORF1a:M3669I,ORF1a:S911F,ORF1a:T2166I,ORF1a:T3058I,ORF1a:T3750I,ORF1b:P314L,S:D614G
637	B.1.1.429	6.32415	9.89511	1.075	0.958501	1.20565	0.000751502	134326	2020-09-21	E:L21F,M:A2V,M:L29F,N:G204R,N:H145Y,N:R203K,N:T296I,ORF1a:A2994V,ORF1a:A3209V,ORF1a:A3357V,ORF1a:A498V,ORF1a:A967V,ORF1a:D203N,ORF1a:G192D,ORF1a:G519S,ORF1a:K2029N,ORF1a:K3353R,ORF1a:L1375F,ORF1a:L3116F,ORF1a:L3606F,ORF1a:P2046S,ORF1a:P3359S,ORF1a:R184C,ORF1a:S2103F,ORF1a:S2797F,ORF1a:S318L,ORF1a:T1168I,ORF1a:T3284I,ORF1a:T3506I,ORF1a:T4083M,ORF1a:T4249I,ORF1a:T727I,ORF1b:A434V,ORF1b:L1220F,ORF1b…
638	B.1.328	6.34962	9.96689	1.07493	0.958902	1.205	9.26224e-07	334.773	2020-05-25	N:M234I,N:P13L,N:Q384H,ORF1a:H1160Y,ORF1a:P1786S,ORF1a:P80S,ORF1a:P892S,ORF1a:S2625F,ORF1a:T2152I,ORF1a:T265I,ORF1b:D1869Y,ORF1b:P314L,ORF3a:Q57H,ORF9b:P10S,S:D614G,S:L189F,S:L5F
639	B.1.1.275	6.28716	9.7914	1.0749	0.957794	1.20632	0.00778404	27244.8	2020-04-03	N:G204R,N:G34W,N:R203K,N:R40C,N:T391I,ORF1a:G989S,ORF1a:L3606F,ORF1a:L642F,ORF1a:V3718F,ORF1b:A176V,ORF1b:E1264D,ORF1b:K1873N,ORF1b:P1095S,ORF1b:P314L,ORF1b:R2613C,ORF3a:L53F,S:D614G,S:L5F,S:P681H
640	B.1.1.253	6.33321	9.92062	1.07488	0.958588	1.20529	0.00759075	10168.2	2020-06-02	E:P71L,M:A2S,N:A211V,N:G204R,N:M234I,N:P151L,N:R203K,N:S33I,N:T379I,N:T393I,ORF1a:A2344V,ORF1a:A3620V,ORF1a:A4257V,ORF1a:F143-,ORF1a:K141-,ORF1a:K3353R,ORF1a:L3606F,ORF1a:M2259I,ORF1a:M85-,ORF1a:P1810L,ORF1a:P3371S,ORF1a:P361L,ORF1a:P804L,ORF1a:P927L,ORF1a:P971S,ORF1a:S1361P,ORF1a:S142-,ORF1a:S4398L,ORF1a:T1022I,ORF1a:T1567I,ORF1a:T1597I,ORF1a:T1881I,ORF1a:T2007I,ORF1a:V84-,ORF1a:V86-,ORF1a:V86F,…
641	B.1.1.462	6.31523	9.87004	1.07461	0.958105	1.20527	0.0564413	82939.2	2020-05-04	E:L21F,E:P71L,M:A2S,M:V70F,N:D371V,N:D402Y,N:G204R,N:Q389H,N:R203K,N:S180I,N:S2Y,N:T366I,ORF1a:A1074V,ORF1a:A1708D,ORF1a:A2529V,ORF1a:A3497V,ORF1a:A656V,ORF1a:A903V,ORF1a:E754D,ORF1a:K290N,ORF1a:K3577N,ORF1a:K3832N,ORF1a:L1175F,ORF1a:L27I,ORF1a:L3606F,ORF1a:L681F,ORF1a:M1378I,ORF1a:M2796I,ORF1a:M3752I,ORF1a:P2046S,ORF1a:P804L,ORF1a:P971S,ORF1a:Q2702H,ORF1a:S2625F,ORF1a:T2777I,ORF1a:T3579I,ORF1a:T…
642	B.1.298	6.36255	10.0034	1.07457	0.958901	1.20419	0.000198725	11598.9	2020-08-17	E:S68F,M:H125Y,M:R107H,M:V70I,N:A35T,N:G212C,N:P365L,N:P383S,N:P67S,N:R195I,N:S190R,N:T271I,ORF1a:A1679V,ORF1a:A3454V,ORF1a:A3686V,ORF1a:A498V,ORF1a:A859V,ORF1a:E633D,ORF1a:F143-,ORF1a:K141-,ORF1a:K2589R,ORF1a:L1130F,ORF1a:L2105F,ORF1a:L3483F,ORF1a:L3606F,ORF1a:L3930F,ORF1a:M315I,ORF1a:M902V,ORF1a:P1321S,ORF1a:P1786L,ORF1a:P3371S,ORF1a:P927L,ORF1a:Q607H,ORF1a:R426C,ORF1a:S142-,ORF1a:S2030L,ORF1a:…
643	B.1.1.442	6.08494	9.23457	1.07441	0.953836	1.21023	8.00532	1.66717e+06	2020-05-25	M:A2V,N:G204R,N:M234I,N:R203K,N:R385K,N:T379I,ORF1a:A2249V,ORF1a:A3357V,ORF1a:A4257V,ORF1a:A516V,ORF1a:E1205-,ORF1a:E1209-,ORF1a:E1210-,ORF1a:F1214-,ORF1a:I1206-,ORF1a:I1215V,ORF1a:I1667V,ORF1a:K1208-,ORF1a:K1212-,ORF1a:K2029N,ORF1a:L3338F,ORF1a:L3606F,ORF1a:M1378I,ORF1a:P1207-,ORF1a:P1213-,ORF1a:S2797F,ORF1a:T1538I,ORF1a:T2300I,ORF1a:T727I,ORF1a:V1211-,ORF1b:M1352I,ORF1b:P314L,ORF1b:R2613N,ORF1b…
644	B.1.1.31	6.32263	9.89085	1.07431	0.958051	1.20468	1.50754	208105	2020-08-09	M:A2V,N:A398V,N:G204R,N:M234I,N:N8Y,N:Q9H,N:R203K,N:S206F,ORF1a:A591V,ORF1a:G519S,ORF1a:H417Y,ORF1a:S2224F,ORF1a:T3459M,ORF1a:T4090I,ORF1a:T727I,ORF1b:P314L,ORF1b:T17I,ORF1b:V1493L,ORF3a:Q57H,ORF7a:A8S,ORF7a:P84S,ORF7a:T39I,ORF8:W45L,ORF9b:K4N,ORF9b:S6I,S:A262S,S:D253G,S:D614G,S:M153T,S:N679K,S:Q675H
645	B.1.1.277	6.52206	10.46	1.07407	0.961263	1.20012	0.0284065	3.87044e+06	2020-03-24	M:A2S,N:G204R,N:M234I,N:P199S,N:P365S,N:Q9H,N:R203K,N:R209I,N:S206F,N:S327L,N:T247I,N:T334I,N:T391I,N:V72I,ORF1a:A1679V,ORF1a:A2139V,ORF1a:F143-,ORF1a:G442S,ORF1a:K141-,ORF1a:K2029N,ORF1a:K2589R,ORF1a:K680N,ORF1a:L1145F,ORF1a:L3201F,ORF1a:L3606F,ORF1a:L3711F,ORF1a:P1158L,ORF1a:P2221S,ORF1a:P804S,ORF1a:P885L,ORF1a:P892S,ORF1a:R24C,ORF1a:S142-,ORF1a:S2493I,ORF1a:T1001I,ORF1a:T224I,ORF1a:T2836I,ORF1…
646	B.1.40	6.26622	9.73291	1.07394	0.95684	1.20538	0.146969	3838.88	2020-03-31	E:L73F,N:M234I,N:P13S,N:T205I,ORF1a:A3209V,ORF1a:F3677-,ORF1a:G3676-,ORF1a:K3162E,ORF1a:L3201P,ORF1a:L3606F,ORF1a:P271S,ORF1a:S3675-,ORF1a:T265I,ORF1b:D1848Y,ORF1b:P314L,ORF1b:S638I,ORF1b:V2236F,ORF3a:A72S,ORF3a:P42L,ORF3a:Q57H,ORF7a:*122L,ORF7b:M1I,ORF8:T11I,S:D614G,S:E583D,S:L452R,S:T859N,S:Y144-
647	B.1.242	6.2889	9.79625	1.07377	0.95713	1.20462	9.22474e-06	6908.77	2020-06-25	N:S194L,ORF1a:P2046L,ORF1a:R398C,ORF1b:D1183Y,ORF1b:P314L,ORF3a:L140F,S:A1078S,S:D614G
648	B.1.305	6.30759	9.84862	1.07341	0.957238	1.20369	0.000128709	6449.81	2020-06-14	M:A2S,M:H125Y,M:K15N,M:T208I,N:R32H,ORF1a:A2584V,ORF1a:A2690V,ORF1a:A690V,ORF1a:I2057T,ORF1a:L3606F,ORF1a:M85-,ORF1a:P1541S,ORF1a:P1786S,ORF1a:Q607H,ORF1a:S2214A,ORF1a:S318L,ORF1a:S944L,ORF1a:T1168I,ORF1a:T1854I,ORF1a:T224I,ORF1a:T265I,ORF1a:T4088I,ORF1a:T882I,ORF1a:V3718A,ORF1a:V84-,ORF1b:A176V,ORF1b:H1550Y,ORF1b:L1351F,ORF1b:M2667I,ORF1b:P2321L,ORF1b:P2531S,ORF1b:P314L,ORF1b:T2048I,ORF1b:T797I,…
649	B.1.1.444	6.29255	9.80647	1.07331	0.956912	1.20386	0.000331106	2134.28	2020-07-27	N:G204R,N:R203K,N:S193I,ORF1a:A2123V,ORF1a:A656V,ORF1b:P314L,ORF3a:M125I,ORF7a:R80I,ORF8:L95F,S:A688V,S:D614G
650	B.1.1.192	6.35359	9.97809	1.07313	0.957856	1.20227	0.0785892	433330	2020-04-15	E:L73F,M:T175M,M:V23L,N:A12G,N:A182S,N:A398V,N:A414S,N:D103Y,N:G204R,N:G34W,N:M210I,N:P142S,N:P67S,N:R203K,ORF1a:A1043V,ORF1a:A1283V,ORF1a:A1397V,ORF1a:A1812D,ORF1a:A2344V,ORF1a:A2345V,ORF1a:A3220V,ORF1a:A3454V,ORF1a:A3497V,ORF1a:A3620V,ORF1a:A903V,ORF1a:F143-,ORF1a:H110Y,ORF1a:K141-,ORF1a:K680N,ORF1a:L2146F,ORF1a:L27I,ORF1a:L3352F,ORF1a:L3606F,ORF1a:L4182F,ORF1a:L446F,ORF1a:L642F,ORF1a:M3221I,OR…
651	B.1.1.54	6.33504	9.92577	1.07299	0.957453	1.20247	2.80795	469491	2020-06-18	M:H125Y,N:D144Y,N:G18S,N:G204R,N:G214C,N:G34W,N:K127R,N:M234I,N:Q229R,N:R203K,N:T24I,ORF1a:A2345V,ORF1a:A3209V,ORF1a:A3497V,ORF1a:E37D,ORF1a:G519S,ORF1a:G894S,ORF1a:H110Y,ORF1a:K120N,ORF1a:K1305N,ORF1a:K2622N,ORF1a:K292N,ORF1a:L2062F,ORF1a:L3606F,ORF1a:L3951F,ORF1a:L446F,ORF1a:M1378I,ORF1a:M3655I,ORF1a:M3712I,ORF1a:P1158S,ORF1a:P2260L,ORF1a:P2287S,ORF1a:R184C,ORF1a:R560C,ORF1a:S2797F,ORF1a:S391F,…
652	B.1.564	6.47972	10.3378	1.07298	0.959883	1.19939	0.121824	175264	2020-06-01	N:A152S,N:A182S,N:A414S,N:D401Y,N:M210I,N:P142S,N:P67S,N:R209S,N:S183Y,N:T366I,ORF1a:A2123V,ORF1a:A3705V,ORF1a:A498V,ORF1a:A541V,ORF1a:F143-,ORF1a:G295C,ORF1a:K141-,ORF1a:K3353R,ORF1a:L3606F,ORF1a:L642F,ORF1a:M3712I,ORF1a:P2221S,ORF1a:P3359S,ORF1a:P3371S,ORF1a:P804L,ORF1a:R1170C,ORF1a:S142-,ORF1a:S2024L,ORF1a:S4398L,ORF1a:T2274I,ORF1a:T2300I,ORF1a:T265I,ORF1a:T403I,ORF1a:T4083M,ORF1a:T4207I,ORF1a…
653	B.1.1.401	6.26481	9.72899	1.07297	0.956217	1.20397	0.0261062	316177	2020-04-04	E:T30I,N:D377Y,N:G204R,N:L139F,N:N11S,N:R203K,N:T362I,ORF1a:A3143V,ORF1a:D3042N,ORF1a:F143-,ORF1a:G1125C,ORF1a:I114T,ORF1a:K141-,ORF1a:K1655N,ORF1a:K3353R,ORF1a:L3606F,ORF1a:M85-,ORF1a:S142-,ORF1a:S2193F,ORF1a:T3058I,ORF1a:V84-,ORF1b:A2431V,ORF1b:D870Y,ORF1b:P314L,ORF1b:T132I,ORF3a:K75N,ORF3a:L95F,ORF3a:Q185H,ORF7a:Q62*,ORF9b:M8V,S:A1078S,S:A222V,S:A771S,S:D1260Y,S:D614G,S:D936Y,S:G142-,S:K1073N,…
654	B.1.1.320	6.2285	9.62808	1.07281	0.955478	1.20455	5.77212e-06	748.854	2020-09-10	N:G204R,N:K342R,N:L139F,N:P383L,N:R203K,N:T366I,ORF1a:A1352V,ORF1a:E797G,ORF1a:P1640S,ORF1a:P1803S,ORF1a:P2685T,ORF1a:P3371S,ORF1a:P371L,ORF1a:S3099L,ORF1a:S443P,ORF1a:T1001I,ORF1a:T3255I,ORF1a:T753I,ORF1a:V2061F,ORF1b:K798E,ORF1b:P314L,ORF3a:Q185H,ORF3a:S166L,ORF3a:S171L,ORF3a:T175I,ORF3a:T32I,ORF9b:T83I,S:D614G,S:Q675H
655	B.1.1.305	6.3546	9.98095	1.07263	0.957567	1.20152	0.064293	213304	2020-07-26	E:L73F,E:S68F,N:G204L,N:G204R,N:Q384H,N:Q418H,N:Q9H,N:R203K,N:R68L,N:S187L,N:S193I,N:S197L,N:T366I,ORF1a:A1679V,ORF1a:A2345V,ORF1a:A2891V,ORF1a:A3143V,ORF1a:A3615V,ORF1a:E381D,ORF1a:G445V,ORF1a:G82-,ORF1a:G989C,ORF1a:H83-,ORF1a:I3341V,ORF1a:K1655N,ORF1a:K2589R,ORF1a:K3353R,ORF1a:L3027F,ORF1a:L3606F,ORF1a:M1647I,ORF1a:M2254I,ORF1a:M3627I,ORF1a:M3934I,ORF1a:M85-,ORF1a:P1640S,ORF1a:P2018S,ORF1a:P335…
656	B.1.1.115	6.3007	9.82929	1.0726	0.956621	1.20265	1.76126e-06	413.375	2020-06-23	N:G204R,N:P142S,N:R203K,N:T141I,N:T362I,ORF1a:A1679V,ORF1a:H110Y,ORF1a:L1249P,ORF1a:S2103F,ORF1b:K2557R,ORF1b:M657I,ORF1b:P1821S,ORF1b:P314L,ORF1b:T1637I,ORF3a:S58I,ORF8:S67F,S:D614G,S:E484K,S:H655Y,S:L5F,S:S12F
657	B.1.1.362	6.34885	9.96472	1.07243	0.957346	1.20135	0.316869	107692	2020-07-18	M:A83S,N:A119S,N:D377Y,N:G204R,N:G212C,N:I292T,N:M210I,N:R203K,N:R32H,ORF1a:A1352V,ORF1a:A3357V,ORF1a:A4357V,ORF1a:E37D,ORF1a:F3677-,ORF1a:G3676-,ORF1a:G661S,ORF1a:H110Y,ORF1a:K2589R,ORF1a:K292N,ORF1a:L3606F,ORF1a:L3667F,ORF1a:L3930F,ORF1a:L3951F,ORF1a:M3087I,ORF1a:M3221I,ORF1a:N704H,ORF1a:P1640L,ORF1a:P1692S,ORF1a:P3371S,ORF1a:P3952S,ORF1a:P892L,ORF1a:R398C,ORF1a:S1102G,ORF1a:T265I,ORF1a:T3665I,…
658	B.1.395	6.19626	9.53895	1.07232	0.954607	1.20455	0.218713	164861	2020-03-10	E:S68F,N:A220V,N:D144Y,N:N8Y,N:S194L,N:S201I,N:T247I,ORF1a:A1043V,ORF1a:A206V,ORF1a:A2529V,ORF1a:A498V,ORF1a:D203Y,ORF1a:F3677-,ORF1a:G3676-,ORF1a:H374Y,ORF1a:K3353R,ORF1a:K680N,ORF1a:M4241I,ORF1a:R207C,ORF1a:S2242F,ORF1a:S2517P,ORF1a:S3675-,ORF1a:S376L,ORF1a:S610L,ORF1a:T1881I,ORF1a:T2087I,ORF1a:T2300I,ORF1a:T2952I,ORF1a:V1056L,ORF1a:V2930L,ORF1a:V561A,ORF1b:A2585S,ORF1b:K1383R,ORF1b:P1567L,ORF1…
659	B.1.1.449	6.25275	9.69541	1.0723	0.955596	1.20326	0.0288642	120599	2020-09-07	M:A2S,N:D377Y,N:G204R,N:P383L,N:R203K,N:R40C,ORF1a:G295C,ORF1a:G442S,ORF1a:S279F,ORF1a:S3344F,ORF1b:P314L,ORF1b:V2117L,ORF3a:H78Y,ORF3a:L86F,ORF7a:T28I,S:D614G,S:E180G
660	B.1.381	6.26143	9.71958	1.07208	0.955614	1.20274	0.535821	333873	2020-06-03	E:P71L,E:V49L,N:A119S,N:A35T,N:G204R,N:R203K,N:S194L,N:T271I,ORF1a:A1397V,ORF1a:A1997V,ORF1a:A3220V,ORF1a:A3454V,ORF1a:A3523V,ORF1a:D1547Y,ORF1a:F143-,ORF1a:K141-,ORF1a:L3116F,ORF1a:L681F,ORF1a:M1647I,ORF1a:P309L,ORF1a:P959S,ORF1a:R73C,ORF1a:S142-,ORF1a:S2103F,ORF1a:S2797F,ORF1a:S318L,ORF1a:S3884L,ORF1a:T1854I,ORF1a:T4083M,ORF1a:T891I,ORF1a:V3653F,ORF1b:A2431V,ORF1b:A370V,ORF1b:A647S,ORF1b:D1183Y…
661	B.1.471	6.26623	9.73295	1.07203	0.955671	1.20257	0.00649966	179799	2020-04-23	E:R69I,N:A182S,N:A35V,N:A414S,N:D144Y,N:D3Y,N:P365L,N:R209I,N:T135I,N:T205I,N:T362I,ORF1a:A2690V,ORF1a:A2785V,ORF1a:A967V,ORF1a:D448-,ORF1a:G82-,ORF1a:H110Y,ORF1a:H1160Y,ORF1a:H374Y,ORF1a:H83-,ORF1a:I4114V,ORF1a:K120N,ORF1a:L3116F,ORF1a:L3606F,ORF1a:L3930F,ORF1a:L747F,ORF1a:M3627I,ORF1a:M3655I,ORF1a:M85-,ORF1a:P3952S,ORF1a:S2132G,ORF1a:S3885F,ORF1a:S944L,ORF1a:T1754I,ORF1a:T1822I,ORF1a:T1854I,ORF…
662	B.1.292	6.30307	9.83593	1.07197	0.956271	1.20166	7.33177e-07	319.525	2020-06-26	ORF1a:A3209V,ORF1a:G82-,ORF1a:H83-,ORF1a:T1022I,ORF1a:T265I,ORF1a:V84-,ORF1b:P1821S,ORF1b:P314L,ORF3a:Q57H,S:D614G
663	B.1.1.83	6.28748	9.79227	1.07185	0.955928	1.20183	0.170116	154749	2020-03-27	M:H125Y,N:D3L,N:G204R,N:R203K,N:S235F,N:T271I,ORF1a:A1306S,ORF1a:D3042N,ORF1a:D3681E,ORF1a:I2230T,ORF1a:I785V,ORF1a:L3606F,ORF1a:L681F,ORF1a:P1321S,ORF1a:P309L,ORF1a:P3371L,ORF1a:R24C,ORF1a:S2242F,ORF1a:S610L,ORF1a:V84-,ORF1a:Y3722C,ORF1b:A1609S,ORF1b:A176S,ORF1b:L2523F,ORF1b:M1499I,ORF1b:P1666L,ORF1b:P1967S,ORF1b:P2256L,ORF1b:P314L,ORF1b:R2613C,ORF1b:S1273L,ORF1b:T1774I,ORF3a:D222Y,ORF3a:L106F,O…
664	B.1.149	6.31128	9.85897	1.07181	0.956316	1.20125	0.0024073	75970	2020-04-13	E:L21F,N:D401Y,N:P199S,N:P207L,N:S194L,N:T205I,ORF1a:A1298V,ORF1a:D2032G,ORF1a:D3042N,ORF1a:E37K,ORF1a:G989V,ORF1a:K1763N,ORF1a:L3606F,ORF1a:M3312I,ORF1a:P1692S,ORF1a:R3993L,ORF1a:R550C,ORF1a:S944L,ORF1a:T1543I,ORF1a:T1638I,ORF1a:Y1920H,ORF1b:A1643V,ORF1b:A2431V,ORF1b:D1127Y,ORF1b:D1848Y,ORF1b:E1264D,ORF1b:E1977D,ORF1b:K1383R,ORF1b:K2063R,ORF1b:M1573I,ORF1b:P218L,ORF1b:P2531S,ORF1b:P255S,ORF1b:P2…
665	C.21	6.25146	9.69182	1.0718	0.955267	1.20255	0.00210353	119624	2020-09-15	N:D377Y,N:G204R,N:R203K,ORF1a:G3278S,ORF1a:T1246I,ORF1a:T1597I,ORF1b:P314L,S:D614G,S:E819D,S:T883A
666	C.29	6.25019	9.68829	1.07169	0.955175	1.20241	0.280254	220618	2020-07-23	N:G204R,N:M234I,N:R203K,N:T391I,ORF1a:A2584V,ORF1a:A3143V,ORF1a:A656V,ORF1a:G3278S,ORF1a:I2501T,ORF1a:K2511N,ORF1a:K3353R,ORF1a:R3993C,ORF1a:T1246I,ORF1a:T4087I,ORF1b:A1291V,ORF1b:P2313L,ORF1b:P314L,ORF1b:T1050I,ORF1b:T730I,ORF3a:V55F,ORF8:F3L,S:A845S,S:D1084Y,S:D614G,S:H49Y,S:M153T,S:T1117I,S:T51I,S:V622A
667	C.5	6.164	9.4502	1.07156	0.953563	1.20416	3.82237e-05	16819.8	2020-09-07	N:A251V,N:G204L,N:G204R,N:R203K,ORF1a:E910D,ORF1a:G3278S,ORF1a:L2062F,ORF1a:L3606F,ORF1a:T1246I,ORF1a:Y1536H,ORF1b:P1967S,ORF1b:P314L,ORF1b:S2563A,ORF6:D61Y,ORF7b:L18P,S:D614G,S:S255F
668	B.1.1.481	6.26295	9.72382	1.07147	0.955267	1.20181	0.0288249	237469	2020-08-16	M:T175M,N:G204R,N:R203K,ORF1a:L3606F,ORF1a:Q3859H,ORF1a:V2071F,ORF1b:A1259S,ORF1b:M454I,ORF1b:P314L,ORF8:S54L,S:D614G
669	B.1.462	6.25752	9.7087	1.07131	0.955073	1.20169	0.000123626	27863.3	2020-04-27	N:A55S,N:D377Y,N:M234I,N:R203K,ORF1a:A3705V,ORF1a:F143-,ORF1a:H3233Y,ORF1a:H374Y,ORF1a:K141-,ORF1a:K2511N,ORF1a:L2105F,ORF1a:L3606F,ORF1a:P309S,ORF1a:P371L,ORF1a:R2115G,ORF1a:S142-,ORF1a:S318L,ORF1a:S3244L,ORF1a:S443F,ORF1a:T2007I,ORF1a:T4083M,ORF1a:V3718F,ORF1b:A2132V,ORF1b:P314L,ORF1b:R1315C,ORF1b:T1173I,ORF3a:P240S,ORF3a:Q57H,ORF3a:S40L,ORF8:A65V,ORF8:E106*,ORF8:G8V,ORF8:W45L,ORF9b:A57V,S:D614…
670	B.1.548	6.24386	9.6707	1.07129	0.954825	1.20197	0.00336512	422963	2020-06-29	M:D209Y,N:D401Y,N:D81Y,N:S2P,ORF1a:A1812D,ORF1a:A3143V,ORF1a:M2796I,ORF1a:P2079S,ORF1a:R560C,ORF1a:V2071F,ORF1b:A1428S,ORF1b:A88V,ORF1b:M1573I,ORF1b:P218L,ORF1b:P314L,ORF3a:E261*,ORF3a:Q57H,ORF8:S97I,ORF9b:Q77H,S:A771S,S:D614G,S:H655Y,S:L5F,S:N440K,S:T307I
671	B.1.264.1	6.24243	9.66673	1.07114	0.954708	1.20178	0.038052	201950	2020-09-08	N:D377A,N:P207H,ORF1a:A656V,ORF1a:L2146F,ORF1a:L3711F,ORF1a:P1640L,ORF1a:S3885F,ORF1a:S443F,ORF1a:T1542I,ORF1a:T1754I,ORF1a:T265I,ORF1a:V1025L,ORF1b:G128C,ORF1b:K1873N,ORF1b:P314L,ORF3a:P42L,ORF3a:Q57H,ORF3a:W131C,ORF9b:A57V,ORF9b:G38D,S:D614G
672	B.1.1.407	6.26015	9.71601	1.07112	0.955002	1.20135	0.135774	103633	2020-09-06	N:D144Y,N:G204R,N:G212C,N:R203K,ORF1a:A2345V,ORF1a:I2057T,ORF1a:L642F,ORF1a:Q1592R,ORF1a:S1188L,ORF1a:T1543I,ORF1a:T2274I,ORF1a:T3058I,ORF1a:T3750I,ORF1a:T4175I,ORF1a:V2047F,ORF1b:L629F,ORF1b:P1821S,ORF1b:P2612L,ORF1b:P314L,ORF1b:T1637I,ORF1b:T2084I,ORF3a:D173G,ORF3a:T151I,ORF7a:T39I,ORF8:T11I,S:D614G,S:E1202Q,S:P681H,S:P812S,S:T716I
673	B.1.556	6.27494	9.75726	1.07099	0.955182	1.20084	5.36625e-05	2469.74	2020-06-26	E:L73F,N:A134V,N:A152S,N:D377Y,N:E367D,N:Q229H,N:S194L,N:T271I,N:T334I,ORF1a:A1049V,ORF1a:A1352V,ORF1a:A2123V,ORF1a:A2249V,ORF1a:A3220V,ORF1a:E1687D,ORF1a:E633D,ORF1a:H417Y,ORF1a:L3606F,ORF1a:P309L,ORF1a:S2797F,ORF1a:S4398L,ORF1a:T1840I,ORF1a:T1881I,ORF1a:T436I,ORF1b:L1351F,ORF1b:L1681F,ORF1b:P314L,ORF1b:S1089L,ORF1b:S2212I,ORF1b:V1814F,ORF3a:D155H,ORF3a:G100C,ORF3a:H78Y,ORF3a:L275F,ORF3a:L41F,OR…
674	B.1.337	6.27624	9.76087	1.07095	0.955183	1.20076	3.90395e-05	8507.4	2020-08-25	M:L17F,N:A398V,N:G30R,N:Q39L,N:T198I,N:T379I,ORF1a:A1670V,ORF1a:A3454V,ORF1a:A3620V,ORF1a:A498V,ORF1a:G519S,ORF1a:H110Y,ORF1a:I2873T,ORF1a:K3162E,ORF1a:L2874K,ORF1a:L3606F,ORF1a:N2256D,ORF1a:P732S,ORF1a:P748L,ORF1a:P971S,ORF1a:Q998H,ORF1a:S2500F,ORF1a:S3884L,ORF1a:T1168I,ORF1a:T265I,ORF1a:T2791I,ORF1b:E1288D,ORF1b:K1873N,ORF1b:K2557R,ORF1b:K2579N,ORF1b:K50N,ORF1b:L1220F,ORF1b:L252C,ORF1b:M1499I,O…
675	B.1.1.232	6.31133	9.85909	1.07092	0.955769	1.19994	0.385169	1.14106e+06	2020-06-01	E:L73F,N:A208-,N:G204L,N:G204R,N:P13L,N:P207-,N:Q418H,N:R203K,N:S180I,ORF1a:A3454V,ORF1a:A903V,ORF1a:E1205-,ORF1a:E1209-,ORF1a:E1210-,ORF1a:F143-,ORF1a:G82-,ORF1a:H417Y,ORF1a:H83-,ORF1a:I1206-,ORF1a:K1208-,ORF1a:K141-,ORF1a:K2511N,ORF1a:K399R,ORF1a:K680N,ORF1a:L1130F,ORF1a:L758V,ORF1a:M3221I,ORF1a:M85-,ORF1a:P1207-,ORF1a:P2685T,ORF1a:P971S,ORF1a:S142-,ORF1a:S1905F,ORF1a:S2103F,ORF1a:S2132G,ORF1a:…
676	B.1.1.67	6.24189	9.66523	1.07091	0.954554	1.20145	0.109198	7420.75	2020-06-14	M:H125Y,N:G204R,N:M234I,N:R203K,N:S194L,N:T379I,ORF1a:D3728N,ORF1a:I2501T,ORF1a:K3353R,ORF1a:K3832N,ORF1a:L3606F,ORF1a:M85-,ORF1a:T1542I,ORF1a:T1665I,ORF1a:T4083M,ORF1b:A2431V,ORF1b:M2025I,ORF1b:P1567L,ORF1b:P314L,ORF1b:Q1546H,ORF1b:R2684I,ORF1b:S2212I,ORF1b:T1540I,ORF1b:T2040I,ORF1b:T2048I,ORF1b:T2432I,ORF1b:T2548I,ORF1b:V839L,ORF3a:Q213K,ORF7a:G38V,ORF7a:T120I,ORF8:F3L,S:A771S,S:D138Y,S:D614G,S…
677	B.1.342	6.24522	9.67448	1.07077	0.954526	1.20116	0.000657025	87821.9	2020-05-27	E:E8D,N:T205I,ORF1a:A1352V,ORF1a:N3537D,ORF1a:R24C,ORF1a:T265I,ORF1b:K50N,ORF1b:M1573I,ORF1b:P314L,ORF1b:T1404M,ORF3a:I158V,ORF3a:K136N,ORF3a:Q57H,ORF3a:S177I,S:D614G,S:T22I
678	B.1.1.329	6.32922	9.90938	1.07075	0.955975	1.19931	0.0756241	86128.6	2020-08-09	E:T9I,M:H125Y,N:G204R,N:I84V,N:P383S,N:R203K,N:R40C,N:T247I,ORF1a:A1298V,ORF1a:A2199V,ORF1a:A3705V,ORF1a:A498V,ORF1a:D935G,ORF1a:H388Y,ORF1a:K3353R,ORF1a:K623Q,ORF1a:L2609F,ORF1a:L3606F,ORF1a:L3711F,ORF1a:P2605S,ORF1a:P4220S,ORF1a:T1022I,ORF1a:T1246I,ORF1a:T1543I,ORF1a:T1637I,ORF1a:T1754I,ORF1a:T1760I,ORF1a:T3398I,ORF1a:T4083M,ORF1a:T4355I,ORF1a:T814I,ORF1b:A2132V,ORF1b:A2623S,ORF1b:A440V,ORF1b:A…
679	B.1.1.423	6.21082	9.57915	1.07064	0.95384	1.20174	4.05303e-07	84.64	2020-05-19	N:G204R,N:N8I,N:R203K,N:S187L,ORF1a:L2609F,ORF1a:L3606F,ORF1a:L4037F,ORF1a:M3934I,ORF1b:P314L,ORF1b:S904L,ORF9b:I5F,S:D614G,S:H1101Y
680	B.1.1.467	6.23885	9.65678	1.07049	0.954245	1.2009	3.66021e-06	631.133	2020-10-25	N:G204R,N:R203K,ORF1a:A354V,ORF1a:A4394V,ORF1a:D1036E,ORF1a:K1230N,ORF1a:K2029N,ORF1a:L3606F,ORF1a:L4182F,ORF1a:T1760I,ORF1b:G2180V,ORF1b:H1213Y,ORF1b:P314L,ORF1b:S1182L,ORF1b:S2339F,ORF3a:L53F,ORF3a:Q185H,ORF3a:T229I,ORF3a:V255-,ORF3a:Y109C,ORF7a:E16D,S:D614G,S:Q677H
681	B.1.240.1	6.20445	9.56156	1.07043	0.953599	1.20157	6.27899e-06	4980.66	2020-08-11	N:S194L,ORF1a:E352D,ORF1a:F143-,ORF1a:H388Y,ORF1a:K141-,ORF1a:Q3859H,ORF1a:S142-,ORF1a:T2016K,ORF1a:V3449F,ORF1b:A2431V,ORF1b:P314L,ORF3a:G254*,S:D614G
682	B.1.1.194	6.1836	9.50406	1.07016	0.953062	1.20164	0.0100348	312280	2020-03-31	N:A308S,N:D371V,N:D377Y,N:G204L,N:G204R,N:G30R,N:R203K,N:S193I,N:T166I,N:T366I,ORF1a:A3143V,ORF1a:A3518V,ORF1a:D3042N,ORF1a:G445-,ORF1a:G82-,ORF1a:K3832N,ORF1a:L3606F,ORF1a:L446-,ORF1a:M1647I,ORF1a:P3767L,ORF1a:P804S,ORF1a:Q2702H,ORF1a:Q3777H,ORF1a:T1754I,ORF1a:T2087I,ORF1a:T3058I,ORF1a:T609I,ORF1a:V1056L,ORF1a:V2047F,ORF1a:V3653F,ORF1a:V3718F,ORF1a:Y118C,ORF1b:A1219T,ORF1b:A414V,ORF1b:L1681F,ORF…
683	B.1.1.447	6.25677	9.7066	1.07006	0.954297	1.19987	0.000176533	20567.6	2020-05-29	E:T9I,N:G204R,N:R203K,ORF1a:F143-,ORF1a:K141-,ORF1a:M85-,ORF1a:S142-,ORF1a:S944L,ORF1b:P314L,ORF1b:S2212I,ORF3a:D173G,ORF3a:Q185H,ORF8:E59*,S:D614G,S:P681H,S:V1068F
684	B.1.509	6.44433	10.2361	1.06983	0.957339	1.19554	0.0260439	44636.1	2020-06-19	E:S68F,M:L17F,M:T175M,N:A220V,N:A35V,N:A376T,N:A55S,N:D377Y,N:G204R,N:G214-,N:G215-,N:H145Y,N:M234I,N:P13S,N:P199S,N:P383S,N:R203K,N:R209I,N:R32H,N:S202I,N:S33I,N:T205I,N:T334I,N:T379I,N:V72I,ORF1a:A1043V,ORF1a:A3209V,ORF1a:A385V,ORF1a:A498V,ORF1a:D203N,ORF1a:D294G,ORF1a:D3222N,ORF1a:G519S,ORF1a:G661S,ORF1a:G989V,ORF1a:G993S,ORF1a:H1545Y,ORF1a:H374Y,ORF1a:H388Y,ORF1a:I114T,ORF1a:K2511N,ORF1a:K335…
685	B.1.325	6.21819	9.59954	1.06981	0.953463	1.20035	2.61175e-06	304.799	2020-06-13	N:T379I,ORF1a:D147G,ORF1a:E673K,ORF1a:G3072C,ORF1a:L1556I,ORF1a:L3606F,ORF1a:T265I,ORF1b:K469N,ORF1b:L1218I,ORF1b:L1681F,ORF1b:P1567L,ORF1b:P1936S,ORF1b:P314L,ORF1b:S1182L,ORF3a:A110V,ORF3a:G172V,ORF3a:Q57H,ORF8:Q27*,ORF8:V62L,S:D614G,S:F490S,S:L822F,S:T95I,S:V90F,S:Y144-
686	A.25	6.23234	9.63873	1.06959	0.95358	1.19971	3.57842e-05	10593.6	2020-06-09	N:S202N,ORF1a:K1763N,ORF1a:K2200N,ORF1a:L3606F,ORF1a:M1586I,ORF1a:M3655I,ORF1a:P1921S,ORF1a:P309L,ORF1a:T1760I,ORF1a:T2247N,ORF1a:T4083M,ORF1a:V3718F,ORF1b:A2585S,ORF1b:A975V,ORF1b:S997L,ORF1b:T1404M,ORF3a:A110V,ORF3a:A23S,ORF3a:A99V,ORF3a:E239D,ORF3a:L129F,ORF3a:L140F,ORF3a:T32I,ORF8:E92K,ORF8:L84S,ORF8:R52I,S:E1202Q,S:H69-,S:Q613H,S:Q677H,S:V367F,S:V70-
687	B.1.1.228	6.271	9.74625	1.0695	0.9542	1.19873	0.0150091	36837.4	2020-06-02	N:G204L,N:G204R,N:P122H,N:R203K,N:R385K,N:T205I,N:T334I,N:T366I,ORF1a:F143-,ORF1a:H2092Y,ORF1a:H417Y,ORF1a:I2873T,ORF1a:K141-,ORF1a:K292N,ORF1a:L2609F,ORF1a:L2874K,ORF1a:L3606F,ORF1a:L3951F,ORF1a:M3934I,ORF1a:M85-,ORF1a:P1692S,ORF1a:Q3777H,ORF1a:R184C,ORF1a:R398C,ORF1a:S142-,ORF1a:S2193F,ORF1a:S2493I,ORF1a:T1820I,ORF1a:T1822I,ORF1a:T2007I,ORF1a:T2087I,ORF1a:T224I,ORF1a:T3284I,ORF1a:T4083M,ORF1a:T…
688	C.14	6.22581	9.62062	1.06945	0.953379	1.19965	0.118313	1.60002e+06	2020-03-27	E:T9I,N:A208S,N:D22Y,N:G204R,N:G34W,N:P13L,N:Q384H,N:R203K,N:T391I,ORF1a:A1997V,ORF1a:A2123V,ORF1a:A2344V,ORF1a:A2584V,ORF1a:A3392V,ORF1a:A3620V,ORF1a:A3686V,ORF1a:A4357V,ORF1a:D203Y,ORF1a:D4085G,ORF1a:E37D,ORF1a:F143-,ORF1a:G3278S,ORF1a:G519S,ORF1a:H1113Y,ORF1a:K141-,ORF1a:K2589R,ORF1a:K3353R,ORF1a:K680N,ORF1a:L3606F,ORF1a:N1898S,ORF1a:N2405S,ORF1a:N3212T,ORF1a:P1692S,ORF1a:P2046L,ORF1a:P2221S,O…
689	B.1.606	6.2197	9.6037	1.06937	0.953225	1.19967	1.45283e-05	3550.29	2020-06-11	E:L73F,M:A83S,N:P199L,N:R195K,N:R209I,N:S194L,ORF1a:A1074V,ORF1a:A1670V,ORF1a:A3143V,ORF1a:A3220V,ORF1a:A486V,ORF1a:F548L,ORF1a:G82-,ORF1a:H83-,ORF1a:I1398V,ORF1a:L3116F,ORF1a:L3352F,ORF1a:L3606F,ORF1a:P1158S,ORF1a:Q3777R,ORF1a:Q607H,ORF1a:T265I,ORF1a:V84-,ORF1b:A1285S,ORF1b:A1895V,ORF1b:K2557R,ORF1b:K50N,ORF1b:M454I,ORF1b:P2256S,ORF1b:P314L,ORF1b:T2040I,ORF1b:V1814F,ORF3a:G172V,ORF3a:G224C,ORF3a…
690	B.1.1.324	6.24112	9.6631	1.06935	0.953586	1.19916	0.0566999	71553.6	2020-06-25	N:G204R,N:R203K,ORF1a:L3483F,ORF1b:L820F,ORF1b:M1156I,ORF1b:P1727L,ORF1b:P314L,ORF3a:T14I,ORF7a:T39I,ORF7b:T40I,S:D614G,S:S929T,S:V1104L
691	B.1.1.448	6.22757	9.62549	1.06914	0.953222	1.19916	2.63006	1.16498e+06	2020-05-20	E:P71S,M:K15N,M:M109I,N:A134V,N:A152S,N:A217S,N:D377Y,N:D3Y,N:G204R,N:G212V,N:M210I,N:M234I,N:P199S,N:R203K,N:S187L,N:T24I,N:T393I,ORF1a:A2249V,ORF1a:A3392V,ORF1a:A3497V,ORF1a:A3523V,ORF1a:A3548V,ORF1a:A3615V,ORF1a:A3705V,ORF1a:A4016V,ORF1a:A486V,ORF1a:A540V,ORF1a:D3728N,ORF1a:E3909G,ORF1a:F3677-,ORF1a:G3676-,ORF1a:G3676S,ORF1a:G728C,ORF1a:H1113Y,ORF1a:K1230N,ORF1a:K1655N,ORF1a:K1895N,ORF1a:K2200…
692	B.1.1.100	6.14451	9.39681	1.06912	0.951735	1.20099	7.28549e-06	992.863	2020-09-21	N:G204R,N:R203K,ORF1a:A1078V,ORF1a:G1946S,ORF1a:H1160Y,ORF1a:K2622N,ORF1a:S3732A,ORF1a:V3976F,ORF1b:K709N,ORF1b:P314L,S:D614G,S:T385I
693	B.1.1.435	6.19438	9.53375	1.06869	0.952359	1.19922	9.01193	1.92919e+06	2020-11-28	M:A2V,N:G204R,N:G214S,N:R203K,N:T205A,ORF1a:A1049V,ORF1a:G519S,ORF1a:G603S,ORF1a:I431M,ORF1a:P1977L,ORF1a:P804L,ORF1a:R1464W,ORF1a:R550C,ORF1a:S2224F,ORF1a:T1055A,ORF1a:T4083M,ORF1b:A1895V,ORF1b:L1681F,ORF1b:L629F,ORF1b:P314L,ORF3a:A99V,ORF3a:S165F,ORF3a:S40L,ORF3a:W193L,ORF7b:E33*,S:D614G,S:D936H,S:H655Y,S:P1162S,S:T859I
694	N.3	6.22441	9.61674	1.06864	0.952863	1.19849	14.3087	1.04329e+06	2020-05-07	E:V58F,N:D144Y,N:G204R,N:I292T,N:M210-,N:N196I,N:N8Y,N:P13L,N:P344S,N:P6L,N:R203K,N:R209-,N:S37P,N:T393I,ORF1a:A1049V,ORF1a:A3454V,ORF1a:A3571V,ORF1a:A4357V,ORF1a:A486V,ORF1a:A859V,ORF1a:E1413D,ORF1a:G3072C,ORF1a:G3846S,ORF1a:G519S,ORF1a:H374Y,ORF1a:K3353R,ORF1a:L2609F,ORF1a:L3606F,ORF1a:M2259I,ORF1a:N3537D,ORF1a:P1640S,ORF1a:P3371L,ORF1a:P892L,ORF1a:R1628C,ORF1a:S2242F,ORF1a:S2535L,ORF1a:T1055I,…
695	B.1.1.273	6.2128	9.58462	1.06852	0.952585	1.19857	0.00468766	67179.1	2020-06-25	M:T208I,N:D402Y,N:G204R,N:M322I,N:P199S,N:P365S,N:Q229H,N:R203K,N:S187L,N:S194L,N:T362I,N:T391I,ORF1a:A1352V,ORF1a:A1997V,ORF1a:A2529V,ORF1a:A3454V,ORF1a:A591V,ORF1a:F3677-,ORF1a:G3676-,ORF1a:H110Y,ORF1a:K3353R,ORF1a:L2146F,ORF1a:L3201F,ORF1a:L3606F,ORF1a:L3644F,ORF1a:M1378I,ORF1a:M2259I,ORF1a:P3371L,ORF1a:P804L,ORF1a:P971L,ORF1a:R2267G,ORF1a:S2103F,ORF1a:S2535L,ORF1a:S3675-,ORF1a:T2152I,ORF1a:T3…
696	B.1.610	6.2708	9.74571	1.06841	0.953529	1.19714	0.154676	808689	2020-03-13	M:M109I,M:T175M,N:A211V,N:A308S,N:D144Y,N:G34W,N:H145Y,N:P142S,N:P199L,N:P199S,N:P383S,N:S194L,ORF1a:A2345V,ORF1a:A2554V,ORF1a:A540V,ORF1a:L1748M,ORF1a:L3606F,ORF1a:L3644F,ORF1a:M1378I,ORF1a:N3537D,ORF1a:P1541S,ORF1a:P2046S,ORF1a:P309S,ORF1a:P3395S,ORF1a:Q2702H,ORF1a:S2535L,ORF1a:S318L,ORF1a:S443P,ORF1a:T1542I,ORF1a:T1543I,ORF1a:T3750I,ORF1a:V3718F,ORF1b:A2222V,ORF1b:D54Y,ORF1b:K2579N,ORF1b:L1504…
697	B.1.1.208	6.22325	9.61353	1.06836	0.95267	1.1981	0.0231692	33553	2020-04-27	N:G204R,N:H145Y,N:R203K,N:S193I,ORF1a:A3070V,ORF1a:A3497V,ORF1a:P309L,ORF1a:R398C,ORF1a:V1887I,ORF1b:M1765V,ORF1b:P314L,S:D614G
698	B.1.1	5.94583	8.86161	1.06836	0.947589	1.20453	537.708	1.57732e+08	2020-02-26	E:L73F,E:T9I,M:D3G,M:F28L,M:L29F,M:T175M,M:V70F,M:V70I,N:A134V,N:A182S,N:A35T,N:D128Y,N:D144Y,N:D377Y,N:D3L,N:G18V,N:G204L,N:G204R,N:G215C,N:G34W,N:I292T,N:M210I,N:M234I,N:M322I,N:P199S,N:P383S,N:Q418H,N:Q9H,N:R203K,N:S187L,N:S235F,N:T247I,N:T271I,N:T325I,N:T334I,N:T366I,ORF1a:A1074V,ORF1a:A3070V,ORF1a:A3454V,ORF1a:A3497V,ORF1a:A3523V,ORF1a:A3705V,ORF1a:A385V,ORF1a:A498V,ORF1a:A540V,ORF1a:A872T,O…
699	B.1.1.364	6.16757	9.46001	1.06804	0.95149	1.19887	0.00808299	217900	2020-06-09	M:T208I,N:A251V,N:G204R,N:R203K,ORF1a:A1268V,ORF1a:D3042N,ORF1a:L204F,ORF1a:L3606F,ORF1a:M3221I,ORF1a:P927L,ORF1a:S443F,ORF1a:V3751F,ORF1b:H604Y,ORF1b:L1701F,ORF1b:P314L,ORF8:V114F,S:D614G,S:T95I
700	B.1.1.461	6.18156	9.49845	1.06798	0.951705	1.19847	6.36811e-06	2545.65	2020-10-18	N:G204R,N:R203K,N:S327L,ORF1a:F143-,ORF1a:G3072C,ORF1a:G400S,ORF1a:G59S,ORF1a:K141-,ORF1a:L204F,ORF1a:P309L,ORF1a:S142-,ORF1a:S1587L,ORF1b:A2132V,ORF1b:P1427L,ORF1b:P314L,ORF1b:Q2247H,ORF1b:T2048I,ORF1b:T2432I,ORF1b:V1607L,ORF3a:A54S,ORF3a:S92L,ORF8:S24L,ORF9b:R32P,S:A879S,S:D614G,S:P251L,S:P631S,S:Q675R
701	B.1.1.308	6.18925	9.51962	1.06792	0.9518	1.1982	1.33822e-06	686.061	2020-09-15	E:P71L,N:G204R,N:R203K,N:T362I,ORF1a:G442V,ORF1a:G519S,ORF1a:I3619V,ORF1a:M85-,ORF1a:P804S,ORF1a:P971L,ORF1a:S2024L,ORF1a:S2625F,ORF1a:S318L,ORF1a:T224I,ORF1b:P1427L,ORF1b:P1570L,ORF1b:P314L,ORF1b:S2212I,ORF1b:S961L,ORF1b:T1637I,ORF3a:K75N,ORF7a:R118I,S:A899S,S:D614G,S:P681L,S:T95I,S:V1228L
702	B.1.595	6.40356	10.1198	1.0678	0.955401	1.19342	0.276681	86050.6	2020-03-13	E:F26L,M:D209Y,N:A398V,N:D377Y,N:P199L,N:P207S,N:P365L,N:P365S,N:P383S,N:P67S,N:R209I,N:S190R,N:S193I,N:S194L,N:T205I,N:T24I,N:T271I,N:T296I,N:T366I,N:T393I,ORF1a:A1049V,ORF1a:A1146V,ORF1a:A1268V,ORF1a:A1298V,ORF1a:A1352T,ORF1a:A1679V,ORF1a:A2080-,ORF1a:A2123V,ORF1a:A2344S,ORF1a:A2345V,ORF1a:A2994V,ORF1a:A498V,ORF1a:A591V,ORF1a:A903V,ORF1a:C2064-,ORF1a:D2060-,ORF1a:E1205-,ORF1a:E1209-,ORF1a:E1210…
703	B.1.336	6.27529	9.75822	1.06754	0.953071	1.19575	0.0561852	34690	2020-03-26	E:F26L,E:S68F,M:A2S,M:D209Y,N:A208-,N:A414S,N:D128Y,N:D377Y,N:D402Y,N:G34W,N:M210I,N:R203K,N:R209G,N:R209I,N:S180T,N:S190R,N:S194L,N:S327L,N:T141I,N:T24I,ORF1a:A1298V,ORF1a:A2249V,ORF1a:A3143V,ORF1a:A3209V,ORF1a:A3615V,ORF1a:A486V,ORF1a:D1554G,ORF1a:F143-,ORF1a:G3072C,ORF1a:G3846S,ORF1a:G445V,ORF1a:G82-,ORF1a:H1113Y,ORF1a:H83-,ORF1a:I2873T,ORF1a:K1202N,ORF1a:K1305N,ORF1a:K141-,ORF1a:K2589R,ORF1a:…
704	B.1.1.135	6.31387	9.86622	1.06752	0.953722	1.1949	1.06488	194390	2020-06-19	E:P71L,E:S68F,M:D209Y,M:M109I,N:D128Y,N:D3L,N:D402Y,N:G164R,N:G204R,N:P151L,N:P383L,N:R203K,N:S235F,N:T141I,N:T391I,ORF1a:A1708D,ORF1a:A2123V,ORF1a:A3523V,ORF1a:A540V,ORF1a:A656V,ORF1a:A903V,ORF1a:D1088N,ORF1a:D3042N,ORF1a:F3677-,ORF1a:G3676-,ORF1a:G728C,ORF1a:I114T,ORF1a:I2230T,ORF1a:K2761N,ORF1a:L3606F,ORF1a:L3776F,ORF1a:M2259I,ORF1a:M85-,ORF1a:N2405S,ORF1a:P1158L,ORF1a:P1321S,ORF1a:P1921S,ORF1…
705	B.1.1.49	6.19911	9.54682	1.06751	0.951728	1.19738	1.92597e-06	816.158	2020-03-31	N:A119S,N:G204R,N:R203K,ORF1a:L3606F,ORF1b:P314L,ORF1b:T1404M,S:D614G,S:E583D,S:V70F
706	B.1.1.62	6.19455	9.53423	1.06743	0.951597	1.19736	3.51894e-05	13077.2	2020-06-27	N:G18V,N:G204R,N:R203K,ORF1a:L2609F,ORF1a:L3606F,ORF1a:P2739L,ORF1a:T1881I,ORF1a:T4090I,ORF1b:A1521V,ORF1b:H1979Y,ORF1b:L252*,ORF1b:P314L,ORF3a:A110V,ORF3a:D155Y,ORF3a:T14I,ORF9b:V15L,S:A845S,S:D614G
707	B.1.1.1	6.29698	9.81886	1.0674	0.953359	1.19509	27.8184	8.41695e+06	2020-03-08	E:R69I,M:I82T,N:A211V,N:A308S,N:A35S,N:D401Y,N:G18V,N:G204R,N:G214C,N:N11S,N:P13L,N:P207L,N:P67S,N:R203K,N:T362I,N:T366I,ORF1a:A2249V,ORF1a:A2554V,ORF1a:A3070V,ORF1a:A3497V,ORF1a:A3518V,ORF1a:A3523V,ORF1a:A4357V,ORF1a:A591V,ORF1a:A903V,ORF1a:E910D,ORF1a:F143-,ORF1a:F3677-,ORF1a:F406Y,ORF1a:G3278S,ORF1a:G3676-,ORF1a:H2092Y,ORF1a:K141-,ORF1a:K1895N,ORF1a:L204F,ORF1a:L2062F,ORF1a:L3201F,ORF1a:L3201P…
708	B.1.1.515	6.19054	9.52318	1.06737	0.951492	1.19737	1.53661e-05	23213.6	2020-03-19	N:G204R,N:G214C,N:R203K,ORF1a:G3072C,ORF1a:M315I,ORF1a:P2046L,ORF1a:Q3729R,ORF1a:T1638I,ORF1a:T3284I,ORF1b:P314L,ORF1b:V2120L,ORF3a:K21N,S:D614G,S:E484K,S:S477N,S:Y144-
709	N.2	6.18097	9.49684	1.06734	0.951303	1.19753	0.000809103	31114.2	2020-07-07	N:G204R,N:I292T,N:Q242R,N:R203K,ORF1a:G82-,ORF1a:H83-,ORF1a:M85-,ORF1a:Q611L,ORF1a:T814I,ORF1a:V84-,ORF1a:V86-,ORF1b:A2431S,ORF1b:A2431V,ORF1b:M1573I,ORF1b:P314L,ORF3a:L106F,ORF6:I33T,ORF8:S54L,ORF8:V62L,S:D614G,S:T747I
710	B.1.1.352	6.17979	9.49358	1.06706	0.951111	1.19715	6.39981e-06	929.645	2020-10-12	N:A35V,N:G204R,N:R203K,ORF1a:C3147F,ORF1a:K1230N,ORF1a:P1921S,ORF1a:T4304I,ORF1b:A1525S,ORF1b:D295Y,ORF1b:M620I,ORF1b:P1427S,ORF1b:P314L,ORF3a:D155Y,ORF3a:G188S,ORF8:E59*,ORF9b:R32C,S:A520S,S:A688S,S:D614G,S:E583D,S:G1124V,S:Q52H
711	B.1.1.258	6.17708	9.48614	1.06705	0.951059	1.1972	0.016052	10000.5	2020-06-04	E:L21F,M:D209Y,N:G204R,N:R203K,ORF1a:A1283V,ORF1a:A3209V,ORF1a:A690V,ORF1a:D935G,ORF1a:G519S,ORF1a:H1160Y,ORF1a:K1305N,ORF1a:K2511N,ORF1a:L3606F,ORF1a:P971L,ORF1a:Q3346K,ORF1a:T1538I,ORF1b:A370V,ORF1b:D295Y,ORF1b:E245D,ORF1b:I1690V,ORF1b:K2557R,ORF1b:K82R,ORF1b:P218L,ORF1b:P314L,ORF1b:T132I,ORF1b:T1404M,ORF1b:T1637I,ORF1b:V2073L,ORF3a:A143T,ORF3a:A99S,ORF3a:A99T,ORF3a:H78Y,ORF3a:P240S,ORF3a:T24I,…
712	B.1.407	6.14911	9.40939	1.06704	0.950554	1.19781	5.64779e-05	7952.21	2020-07-14	N:S194L,N:T271I,ORF1a:A486V,ORF1a:K1230N,ORF1a:Q663K,ORF1a:V3660L,ORF1b:P314L,ORF1b:T1404M,ORF3a:A110S,ORF3a:T151I,ORF7a:H47Y,S:D614G
713	B.1.188	6.19459	9.53433	1.06684	0.951236	1.19649	4.01459e-06	872.18	2020-07-23	N:Q9H,N:S194L,ORF1a:I2873T,ORF1a:L2874K,ORF1b:D295Y,ORF1b:L252C,ORF1b:M1156I,ORF1b:P314L,ORF3a:A23S,ORF3a:T229I,ORF7a:L96F,ORF9b:S6I,S:D614G,S:G769V,S:V367F
714	B.1.1.121	6.21195	9.58227	1.06677	0.951499	1.196	2.09129	288504	2020-05-01	N:A398V,N:G204L,N:G204R,N:L139F,N:R203K,N:R40C,N:S190R,N:S193I,N:T24I,N:T379I,ORF1a:A2123V,ORF1a:A486V,ORF1a:E972K,ORF1a:G519S,ORF1a:G989V,ORF1a:K3162E,ORF1a:K3353R,ORF1a:L681F,ORF1a:P271S,ORF1a:P361L,ORF1a:P892S,ORF1a:Q3826H,ORF1a:S2103F,ORF1a:S2695G,ORF1a:S318L,ORF1a:S4398L,ORF1a:T2836I,ORF1a:T2906I,ORF1a:T4217I,ORF1a:T609I,ORF1a:V3718A,ORF1b:A1291V,ORF1b:A647S,ORF1b:E735D,ORF1b:K1383R,ORF1b:K4…
715	B.1.1.403	6.15918	9.43699	1.06674	0.950551	1.19714	0.000117754	2053.2	2020-09-15	M:R107H,N:G204L,N:G204R,N:R203K,ORF1a:A3901V,ORF1a:K798N,ORF1a:R1628C,ORF1a:R398C,ORF1a:V3281A,ORF1b:I235T,ORF1b:P314L,ORF3a:S40L,ORF3a:T223I,ORF3a:Y154N,ORF7a:T14I,ORF7b:N38I,ORF8:V62L,S:D614G
716	L.1	6.13227	9.36335	1.06674	0.950069	1.19774	1.3306e-05	1465.92	2020-03-30	N:D401Y,N:G204R,N:R203K,ORF1a:A4396V,ORF1a:C2064-,ORF1a:D2060-,ORF1a:D2074-,ORF1a:E2063-,ORF1a:E2070-,ORF1a:G2073-,ORF1a:I2057-,ORF1a:I2075-,ORF1a:K2059-,ORF1a:K2067-,ORF1a:L2062-,ORF1a:L3606F,ORF1a:M85-,ORF1a:N2065-,ORF1a:N3985H,ORF1a:P2046L,ORF1a:P2055-,ORF1a:P2221S,ORF1a:P3395L,ORF1a:Q2058-,ORF1a:S2517F,ORF1a:T2056-,ORF1a:T2068-,ORF1a:T2069-,ORF1a:T224I,ORF1a:T2648I,ORF1a:T3284I,ORF1a:T4249I,O…
717	B.1.388	6.1511	9.41484	1.06654	0.950286	1.19702	3.14912e-06	3938.94	2020-06-12	N:M210I,N:P365S,N:P383S,ORF1a:G445V,ORF1a:H2125N,ORF1a:S2103F,ORF1b:A1219S,ORF1b:L1351F,ORF1b:P1821S,ORF1b:P314L,ORF1b:V839L,ORF3a:A110S,S:D614G,S:G769V,S:H69-,S:M153T,S:V70-
718	B.1.189	6.22141	9.60844	1.06651	0.951509	1.19542	0.520318	1.27397e+06	2020-04-30	E:V62F,N:G18S,N:L139F,N:M234I,N:P13L,N:P383L,N:Q9H,N:R203M,N:R209I,N:R209K,N:S193I,N:S194L,N:S37P,N:T205I,ORF1a:A1352V,ORF1a:A3143V,ORF1a:A3457S,ORF1a:A3901V,ORF1a:A540V,ORF1a:D1547Y,ORF1a:D762G,ORF1a:E910D,ORF1a:F143-,ORF1a:K1077N,ORF1a:K1202N,ORF1a:K141-,ORF1a:K2029N,ORF1a:L3338F,ORF1a:P3952S,ORF1a:S142-,ORF1a:S166G,ORF1a:S2797F,ORF1a:S3099L,ORF1a:S3244L,ORF1a:S3884L,ORF1a:S4398L,ORF1a:T1168I,O…
719	B.1.578	6.1911	9.52473	1.06637	0.95089	1.19587	0.00753788	80589.4	2020-04-10	N:G179C,N:H145Y,N:L139F,N:P13L,N:P199L,N:S194L,ORF1a:A3209V,ORF1a:A540V,ORF1a:A656V,ORF1a:K2589R,ORF1a:P1640S,ORF1a:P1862S,ORF1a:S3149F,ORF1a:T265I,ORF1a:V86-,ORF1b:A941V,ORF1b:P2612L,ORF1b:P314L,ORF1b:R2613N,ORF3a:K16N,ORF3a:L140F,ORF3a:Q185H,ORF3a:Q57H,ORF7a:E121*,ORF7a:T14I,ORF8:V62L,ORF9b:P10S,S:D215H,S:D614G,S:M153I,S:W258L
720	B.1.569	6.18911	9.51924	1.06637	0.950854	1.19592	0.000824383	19912.5	2020-09-30	N:P168S,N:S190I,ORF1a:A2529V,ORF1a:A872V,ORF1a:D223H,ORF1a:H1113Y,ORF1a:H374Y,ORF1a:M3312I,ORF1a:P309L,ORF1a:Q2563H,ORF1a:T265I,ORF1a:T609I,ORF1b:L1099F,ORF1b:P314L,ORF1b:T1511I,ORF3a:D155Y,ORF3a:G224V,ORF3a:Q57H,ORF3a:T223N,ORF3a:T269M,ORF3a:T32I,ORF7a:S83L,ORF8:T87I,S:D614G,S:S939F
721	B.1.448	6.29719	9.81946	1.06636	0.952724	1.19356	1.62489e-05	8840.67	2020-07-18	M:A2V,M:L17I,N:A414S,N:H145Y,N:P151L,N:R32H,N:S183Y,N:S194L,N:T391I,ORF1a:A2123V,ORF1a:A540V,ORF1a:D3222N,ORF1a:G3072C,ORF1a:G400S,ORF1a:H110Y,ORF1a:K3353R,ORF1a:K680N,ORF1a:L3352F,ORF1a:L3606F,ORF1a:M3655I,ORF1a:P1803S,ORF1a:P2079S,ORF1a:R1464W,ORF1a:R207C,ORF1a:S2024L,ORF1a:S443P,ORF1a:T2152I,ORF1a:T265I,ORF1a:T3506I,ORF1a:T3579I,ORF1a:T3750I,ORF1a:T4083M,ORF1a:V3976F,ORF1b:K1873N,ORF1b:L1099F,…
722	C.30.1	6.17783	9.48819	1.06629	0.950605	1.19605	4.87145e-06	2795.6	2020-10-12	N:G204R,N:R203K,ORF1a:E913D,ORF1a:G3278S,ORF1a:G82-,ORF1a:H1545Y,ORF1a:H83-,ORF1a:I431M,ORF1a:K2622N,ORF1a:L3606F,ORF1a:M85-,ORF1a:P3395S,ORF1a:P4220S,ORF1a:T1246I,ORF1a:T1542I,ORF1a:V84-,ORF1a:V86-,ORF1b:A176V,ORF1b:P314L,ORF1b:V157L,ORF3a:T151I,ORF7b:T40I,S:D614G,S:G769V,S:K1073N,S:L5F,S:S255F
723	B.1.164	6.16928	9.46471	1.06617	0.950384	1.19607	0.00549613	71984.1	2020-07-06	E:S68F,E:V58F,M:D209Y,N:A414S,N:D22G,N:R203K,N:R209I,N:S194L,N:T205I,ORF1a:A1283V,ORF1a:A3571V,ORF1a:A3705V,ORF1a:A4357V,ORF1a:A656V,ORF1a:K2029N,ORF1a:L3606F,ORF1a:N313D,ORF1a:P2287S,ORF1a:P3952S,ORF1a:P4337S,ORF1a:S2625F,ORF1a:T1542I,ORF1a:T1854I,ORF1a:T4083M,ORF1a:V1291I,ORF1a:V3976F,ORF1b:A88V,ORF1b:E735D,ORF1b:M1582I,ORF1b:P1567L,ORF1b:P314L,ORF1b:S997L,ORF3a:D155H,ORF3a:D155Y,ORF3a:G172C,OR…
724	B.1.1.98	6.16198	9.44466	1.06599	0.950145	1.19596	0.000496546	21474.9	2020-04-19	N:G204R,N:R203K,ORF1a:E2031K,ORF1a:I2873T,ORF1a:P2046L,ORF1a:T265I,ORF1b:A176V,ORF1b:D2179Y,ORF1b:P2256L,ORF1b:P2531S,ORF1b:P314L,ORF1b:T1050I,ORF3a:A54S,ORF3a:L15-,ORF3a:Q57H,ORF3a:S40L,ORF3a:T14-,ORF3a:V13-,S:D614G,S:H655Y,S:L5F,S:Q414K,S:T76I
725	B.1.1.200	6.17715	9.48632	1.06595	0.950391	1.19557	0.0958268	103109	2020-06-07	E:L73F,N:A182S,N:D377Y,N:G204L,N:G204R,N:R203K,N:S2Y,N:T205I,N:T366I,ORF1a:D3042N,ORF1a:E1205-,ORF1a:E1209-,ORF1a:E1210-,ORF1a:G445-,ORF1a:G59S,ORF1a:H1113Y,ORF1a:I1206-,ORF1a:K1208-,ORF1a:K1212-,ORF1a:K3353R,ORF1a:L1175F,ORF1a:L27I,ORF1a:L446-,ORF1a:L758V,ORF1a:M3087I,ORF1a:M3221I,ORF1a:P1207-,ORF1a:P3371L,ORF1a:P959S,ORF1a:P971S,ORF1a:S1905F,ORF1a:S2535L,ORF1a:S376L,ORF1a:T2777I,ORF1a:T3255I,OR…
726	C.30	6.19132	9.52533	1.06592	0.95062	1.19521	3.03438e-05	17058	2020-08-10	E:L73F,E:P71L,E:T30I,M:H125Y,N:A152S,N:G204R,N:G34W,N:Q9H,N:R203K,N:S327L,N:T334I,ORF1a:A3209V,ORF1a:A3686V,ORF1a:A3705V,ORF1a:A4016V,ORF1a:D1554G,ORF1a:E913D,ORF1a:G3072C,ORF1a:G3278S,ORF1a:G519S,ORF1a:I3618V,ORF1a:I4049V,ORF1a:K1305N,ORF1a:K2200N,ORF1a:L3606F,ORF1a:M1378I,ORF1a:P1803S,ORF1a:P2046L,ORF1a:R3993C,ORF1a:S2500F,ORF1a:S3687L,ORF1a:S4398L,ORF1a:S443F,ORF1a:T1246I,ORF1a:T1542I,ORF1a:T1…
727	B.1.1.310	6.17087	9.46906	1.06581	0.950192	1.1955	3.99023e-06	27812.8	2020-06-10	N:G204L,N:G204R,N:Q7K,N:R203K,ORF1a:A3357V,ORF1a:D3042N,ORF1a:E2212G,ORF1a:H110Y,ORF1a:L3338F,ORF1a:P3395L,ORF1a:R24C,ORF1a:T3224N,ORF1a:V561A,ORF1a:Y3722C,ORF1b:M1677I,ORF1b:P314L,ORF3a:K75N,ORF3a:L108F,ORF3a:L140F,ORF7b:A15S,ORF8:A65V,S:A1078S,S:D614G,S:M1237I,S:P479S,S:P681L
728	B.1.1.301	6.18262	9.50138	1.06577	0.950375	1.19518	5.49063e-05	39570.2	2020-05-27	M:A2V,M:L17F,N:A398V,N:D377Y,N:G204R,N:R203K,N:R209I,N:T366I,ORF1a:A540V,ORF1a:A903V,ORF1a:E754D,ORF1a:F143-,ORF1a:G3334S,ORF1a:K141-,ORF1a:L3352F,ORF1a:L3606F,ORF1a:M2796I,ORF1a:P1862S,ORF1a:P286L,ORF1a:P971S,ORF1a:S142-,ORF1a:S2224F,ORF1a:S3099L,ORF1a:S3673-,ORF1a:S391F,ORF1a:T1246I,ORF1a:T1542I,ORF1a:T2007I,ORF1a:T2166I,ORF1b:D1183Y,ORF1b:K2557R,ORF1b:L1701F,ORF1b:P314F,ORF1b:P314L,ORF1b:R1315…
729	B.1.1.408	6.14815	9.40677	1.06568	0.94971	1.19581	1.09347e-06	189.229	2020-07-12	N:G204R,N:R203K,N:T362I,ORF1a:Q1592R,ORF1b:P314L,S:D614G,S:P26S
730	B.1.1.372	6.09565	9.26363	1.06556	0.948698	1.19683	9.22822	1.06092e+06	2020-03-15	M:H125Y,N:D348H,N:G204R,N:P383L,N:R203K,N:S327L,ORF1a:A3620V,ORF1a:G3278S,ORF1a:I1203T,ORF1a:K1202N,ORF1a:L3606F,ORF1a:M3862I,ORF1a:P1158S,ORF1a:R207C,ORF1a:S318L,ORF1a:S3244L,ORF1a:S4398L,ORF1a:T1637I,ORF1a:T2007I,ORF1a:T3579I,ORF1a:T436I,ORF1a:T891I,ORF1a:V1287M,ORF1a:V2071F,ORF1b:A1491V,ORF1b:A176V,ORF1b:A2132V,ORF1b:A2585S,ORF1b:D2183Y,ORF1b:E1264D,ORF1b:G2610C,ORF1b:I1674T,ORF1b:K2557R,ORF1b…
731	B.1.1.134	6.13282	9.36485	1.06541	0.94927	1.19575	0.00410851	97738.4	2020-04-11	N:A152S,N:G204R,N:R203K,ORF1a:G295C,ORF1a:G442S,ORF1a:H417Y,ORF1a:K290N,ORF1a:L27I,ORF1a:L3606F,ORF1a:M1014I,ORF1a:M85-,ORF1a:P971L,ORF1a:S2103F,ORF1a:T2106I,ORF1a:T265I,ORF1a:T2777I,ORF1a:V2061F,ORF1a:V3653F,ORF1a:V84-,ORF1b:M2269I,ORF1b:P314L,ORF3a:A110V,ORF3a:G224C,ORF3a:L219V,ORF7a:T28I,ORF7b:S31L,ORF8:L95F,ORF8:V62L,S:A222V,S:A845S,S:A879S,S:D614G,S:G769V,S:L452Q,S:P631S,S:S939F,S:T29I,S:V36…
732	B.1.1.152	6.1497	9.411	1.06531	0.949514	1.19523	0.178459	213976	2020-09-03	N:G204R,N:R203K,ORF1a:A486V,ORF1a:T4087I,ORF1a:T4217I,ORF1a:T814I,ORF1a:V1291F,ORF1a:V3660M,ORF1b:P314L,ORF1b:V2236F,ORF7a:H47Y,S:D614G,S:H1101Y,S:T51I,S:V367F
733	B.1.428.2	6.14749	9.40496	1.0653	0.949465	1.19526	0.021503	26552.6	2020-07-07	M:N121K,N:A398V,N:D348H,N:S190G,N:T205I,ORF1a:A2690V,ORF1a:D992Y,ORF1a:H388Y,ORF1a:P1596L,ORF1a:T265I,ORF1a:T346I,ORF1a:T4304I,ORF1b:D2090Y,ORF1b:M1156I,ORF1b:M2269I,ORF1b:P314L,ORF1b:S961L,ORF1b:V2371L,ORF3a:G100C,ORF3a:G224C,ORF3a:Q57H,ORF3a:V90F,ORF7a:T14I,S:D614G,S:E780Q,S:P1162S,S:Q23H
734	B.1.1.158	6.1816	9.49856	1.06517	0.94999	1.19431	0.00258756	39770.2	2020-06-09	N:D402Y,N:G204L,N:G204R,N:L139F,N:R195I,N:R203K,N:S2Y,N:T325I,ORF1a:A656V,ORF1a:K1202N,ORF1a:K3353R,ORF1a:L3606F,ORF1a:P1596L,ORF1a:T1168I,ORF1b:K1447N,ORF1b:K2063N,ORF1b:P314L,ORF1b:Q2247H,ORF1b:S997L,ORF1b:T1540I,ORF1b:T2040I,ORF3a:G254*,ORF7b:A15S,ORF8:G66-,ORF8:K68E,ORF8:S67-,S:D215Y,S:D614G
735	B.1.240.2	6.12213	9.33569	1.06513	0.948914	1.19559	1.44716e-06	299.613	2020-09-18	N:S194L,ORF1a:K1077N,ORF1a:N3537D,ORF1a:S2535L,ORF1a:T2158I,ORF1b:K82R,ORF1b:P314L,ORF1b:Q1441H,ORF8:L4F,S:D614G,S:L176F
736	B.1.601	6.15611	9.42858	1.06504	0.949464	1.19469	0.00109183	5024.34	2020-11-13	N:T362I,N:T366I,ORF1a:D935G,ORF1a:G3676S,ORF1a:P1692S,ORF1a:S3244L,ORF1a:T265I,ORF1a:T403I,ORF1a:V1056L,ORF1b:I1539T,ORF1b:P314L,ORF1b:Q1204H,ORF3a:Q185H,ORF3a:Q57H,ORF3a:T223N,ORF8:G66-,ORF8:K68E,ORF8:S67-,S:D614G
737	B.1.1.16	6.11472	9.31548	1.06496	0.948678	1.1955	2.68205	61668.6	2020-04-03	N:G204R,N:R203K,N:T247I,ORF1a:A3497V,ORF1a:K1202N,ORF1a:K2029N,ORF1a:L3606F,ORF1a:M1014I,ORF1a:S2132G,ORF1b:P314L,ORF3a:G100C,ORF3a:V202L,S:A771S,S:A892S,S:D614G,S:T73I
738	AE.6	6.15805	9.43388	1.06478	0.949341	1.19426	0.00466521	19962.1	2020-10-13	N:G204R,N:R203K,N:T366I,ORF1a:A1812D,ORF1a:A2584V,ORF1a:E1142K,ORF1a:E2050G,ORF1a:E37D,ORF1a:K3353R,ORF1a:T1022I,ORF1a:T2300I,ORF1b:H1213Y,ORF1b:P314L,ORF1b:S1182L,ORF3a:A143V,ORF3a:L41F,S:D614G
739	K.3	6.20711	9.5689	1.06459	0.950085	1.1929	0.000107617	29853.3	2020-09-22	N:A308S,N:G204R,N:G212V,N:R203K,ORF1a:H110Y,ORF1a:P1803S,ORF1a:Q3826H,ORF1a:S279F,ORF1a:S318L,ORF1a:T1542I,ORF1a:T891I,ORF1b:D1869Y,ORF1b:D729Y,ORF1b:I2687V,ORF1b:L629F,ORF1b:P1570L,ORF1b:P314L,ORF1b:R2684I,ORF3a:Q185H,ORF3a:T175I,ORF7a:P84S,ORF7b:H42Y,ORF8:H17Y,ORF8:Q27*,ORF8:R52I,S:A626S,S:A688V,S:D614G,S:D936H,S:S98F
740	B.1.1.303	6.12969	9.3563	1.06458	0.948717	1.1946	9.83088e-06	2304.25	2020-06-30	E:V62F,N:A208-,N:G204R,N:G214-,N:G215-,N:M210-,N:M210I,N:P13L,N:P207-,N:P365L,N:R203K,N:R209-,N:S37P,N:T135I,ORF1a:A2123V,ORF1a:A3518V,ORF1a:A859V,ORF1a:G3541R,ORF1a:G519S,ORF1a:L3606F,ORF1a:M1014I,ORF1a:M2796I,ORF1a:M85-,ORF1a:N2187S,ORF1a:R398C,ORF1a:T4087I,ORF1a:V2047F,ORF1a:V84-,ORF1b:A434V,ORF1b:C1732S,ORF1b:D1848Y,ORF1b:G2068R,ORF1b:I1674T,ORF1b:K469N,ORF1b:M1677I,ORF1b:P314L,ORF1b:Q1546H,O…
741	B.1.436	6.25303	9.69619	1.06449	0.95082	1.19176	9.91498e-06	5100.86	2020-07-21	E:L73F,N:D377Y,N:D401Y,N:S206F,N:S327L,N:T205I,N:T24I,ORF1a:A1679V,ORF1a:A2994V,ORF1a:A591V,ORF1a:I4114V,ORF1a:L3606F,ORF1a:L4182F,ORF1a:P2046S,ORF1a:P361L,ORF1a:Q1009R,ORF1a:S2132G,ORF1a:T1035I,ORF1a:T2152I,ORF1a:T4065I,ORF1a:V2047F,ORF1a:V2116A,ORF1b:E2284G,ORF1b:L1351F,ORF1b:L1504F,ORF1b:P314L,ORF1b:Q866H,ORF1b:S2338L,ORF1b:T1038I,ORF1b:T1274I,ORF1b:T1522I,ORF1b:T2548I,ORF1b:V2178F,ORF1b:V972I…
742	B.1.452	6.18709	9.51369	1.06448	0.949669	1.19318	1.83894e-06	1814.81	2020-05-17	E:P71S,M:R107H,N:P383L,ORF1a:A872V,ORF1a:D223H,ORF1a:F143-,ORF1a:H1113Y,ORF1a:K141-,ORF1a:L3606F,ORF1a:M3934I,ORF1a:P1541S,ORF1a:Q998H,ORF1a:S142-,ORF1a:T1496I,ORF1a:T1754I,ORF1a:T265I,ORF1a:V3718F,ORF1b:A1662V,ORF1b:L1099F,ORF1b:M2667I,ORF1b:P314L,ORF1b:P821S,ORF1b:T2048I,ORF3a:D155Y,ORF3a:L85F,ORF3a:Q57H,ORF3a:S166L,S:A688V,S:D614G,S:D796H,S:Q677H,S:S640F,S:T323I,S:T572I
743	B.1.1.399	6.10928	9.30069	1.0644	0.948238	1.19479	8.10956e-06	9974.41	2020-04-23	N:G204R,N:R203K,ORF1a:G192D,ORF1a:L3027F,ORF1a:L3606F,ORF1b:A1491V,ORF1b:P314L,ORF1b:T797I,S:D614G,S:P681H,S:W258L
744	B.1.1.87	6.08606	9.23762	1.06436	0.947795	1.19525	3.22158e-07	864.26	2020-04-14	N:D377Y,N:G204R,N:R203K,ORF1a:H1141Y,ORF1a:P1054L,ORF1b:P314L,ORF1b:T2537I,ORF3a:T89I,S:D614G,S:G1171V
745	B.1.146	6.21026	9.57761	1.06435	0.949994	1.19248	0.00581295	132416	2020-07-05	M:H125Y,M:L17F,N:A119S,N:A152S,N:A308S,N:D128Y,N:G215V,N:M210I,N:P168S,N:P364S,N:P383S,N:Q229H,N:R195I,N:T325I,N:T366I,ORF1a:A1352V,ORF1a:A2123V,ORF1a:A3523V,ORF1a:G192D,ORF1a:G295C,ORF1a:G519S,ORF1a:H1160Y,ORF1a:I2501T,ORF1a:K2622N,ORF1a:K3353R,ORF1a:L2146F,ORF1a:L2609F,ORF1a:L3606F,ORF1a:L3711F,ORF1a:L3930F,ORF1a:M1647I,ORF1a:M4241I,ORF1a:P1977L,ORF1a:P3395L,ORF1a:P971L,ORF1a:R1464W,ORF1a:R207C…
746	K.2	6.1267	9.34813	1.06432	0.948502	1.19428	17.168	853617	2020-08-07	M:A2V,N:G204R,N:R203K,N:S193I,ORF1a:A1298V,ORF1a:K3353R,ORF1a:L3606F,ORF1a:P309L,ORF1a:T727I,ORF1a:V3449F,ORF1b:K50N,ORF1b:P1095S,ORF1b:P314L,ORF1b:Q2247H,ORF1b:T1540I,ORF1b:T1637I,ORF3a:A110V,ORF3a:K67N,ORF3a:M125I,ORF3a:P240S,ORF3a:R30H,ORF7b:E39*,ORF9b:R13L,ORF9b:R32L,S:D614G,S:N679K
747	B.1.1.40	6.13285	9.36494	1.06422	0.948551	1.19399	3.30857e-05	28178.2	2020-04-26	M:L17F,N:D348H,N:G204R,N:P13S,N:R203K,ORF1a:A3454V,ORF1a:K3353R,ORF1a:L3606F,ORF1a:N2405S,ORF1a:T1168I,ORF1a:T1881I,ORF1b:L1681F,ORF1b:P314L,ORF1b:T310I,ORF3a:R68I,ORF3a:T151I,S:D614G,S:L5F,S:V70F
748	B.1.1.10	5.98789	8.9735	1.0641	0.945839	1.19714	4.30628	487139	2020-03-08	M:F28L,N:A119S,N:A134V,N:A211V,N:A308S,N:D377Y,N:D401Y,N:D402Y,N:G204L,N:G204R,N:M234I,N:P13S,N:P151L,N:Q39L,N:Q418H,N:R203K,N:R40C,N:S187L,N:S327L,N:S37P,N:T393I,ORF1a:A1298V,ORF1a:A2199V,ORF1a:A2584V,ORF1a:A3070V,ORF1a:A3143V,ORF1a:A3615V,ORF1a:A498V,ORF1a:A690V,ORF1a:D1962E,ORF1a:D2980G,ORF1a:D3042N,ORF1a:E37D,ORF1a:F143-,ORF1a:H110Y,ORF1a:I2501T,ORF1a:K1305N,ORF1a:K141-,ORF1a:K2029N,ORF1a:K26…
749	B.1.1.145	6.0421	9.11885	1.06404	0.946804	1.19579	0.000167507	9304.42	2020-06-07	N:G204R,N:R203K,ORF1a:A872T,ORF1a:E622V,ORF1a:L969F,ORF1a:M1647I,ORF1a:R3993C,ORF1a:S2024L,ORF1a:V2047F,ORF1b:G2180V,ORF1b:P314L,ORF1b:Q2425H,ORF1b:S2338L,ORF1b:T1637I,ORF1b:T2165M,ORF3a:D173G,ORF7a:Q94*,S:D614G,S:P681H
750	B.1.289	6.09606	9.26474	1.06402	0.947775	1.19453	0.000257715	49846.9	2020-04-08	E:P71L,N:M234I,N:Q384H,N:S190I,N:S194L,N:S412N,N:T205I,ORF1a:A3209V,ORF1a:F3677-,ORF1a:G3676-,ORF1a:G3676S,ORF1a:G82-,ORF1a:G993S,ORF1a:H83-,ORF1a:K2511N,ORF1a:K3162E,ORF1a:L3116F,ORF1a:L3201P,ORF1a:L3606F,ORF1a:M2259I,ORF1a:M85-,ORF1a:N3537D,ORF1a:P1640S,ORF1a:P1786S,ORF1a:P3359S,ORF1a:P3952S,ORF1a:P892S,ORF1a:Q3777R,ORF1a:S2024L,ORF1a:S2132G,ORF1a:S3675-,ORF1a:T1820I,ORF1a:T1822I,ORF1a:T2087I,O…
751	C.18	6.16258	9.44629	1.06399	0.948939	1.19299	0.00163345	290735	2020-09-09	M:H125Y,N:A35V,N:D402Y,N:G204R,N:M234I,N:P364S,N:P383S,N:R203K,N:S194L,ORF1a:A1146V,ORF1a:A903V,ORF1a:E913D,ORF1a:F143-,ORF1a:G3278S,ORF1a:H2092Y,ORF1a:K1202N,ORF1a:K141-,ORF1a:L3606F,ORF1a:M1378I,ORF1a:M85-,ORF1a:P1158L,ORF1a:P1158S,ORF1a:P2739L,ORF1a:P885L,ORF1a:R24C,ORF1a:R398C,ORF1a:S142-,ORF1a:S2500F,ORF1a:S674N,ORF1a:T1246I,ORF1a:T1543I,ORF1a:T1822I,ORF1a:T1854I,ORF1a:T2836I,ORF1a:T4087I,OR…
752	B.1.609	6.30636	9.84516	1.06389	0.951359	1.18974	3.22942	3.30569e+06	2020-03-27	M:H125Y,M:M109I,N:A182S,N:A220V,N:A55S,N:D144Y,N:D377Y,N:D3Y,N:D402Y,N:G215C,N:M234I,N:P13L,N:P199L,N:P207H,N:Q384H,N:R203K,N:R203M,N:R32H,N:S193I,N:S194L,N:S327L,N:T205I,N:T362I,N:T366I,N:T379I,ORF1a:A1298V,ORF1a:A206V,ORF1a:A2345V,ORF1a:A2891V,ORF1a:A2994V,ORF1a:A3070V,ORF1a:A4016V,ORF1a:E1413D,ORF1a:E3909G,ORF1a:E972K,ORF1a:G295C,ORF1a:G3278C,ORF1a:G963S,ORF1a:H1545Y,ORF1a:H388Y,ORF1a:I1128V,O…
753	B.1.1.123	6.13788	9.37866	1.06389	0.948441	1.19339	1.80202e-06	684.679	2020-06-05	N:G204R,N:R203K,ORF1a:A540V,ORF1a:H3233Y,ORF1a:T4355I,ORF1a:T814I,ORF1a:V3718A,ORF1b:K2579N,ORF1b:P314L,ORF1b:V1092F,ORF9b:R32L,ORF9b:T83I,S:D614G,S:G769V
754	B.1.378	6.12173	9.33457	1.06377	0.948082	1.19358	0.0356492	44988	2020-03-21	N:A182S,N:A208S,N:M234I,N:S235F,N:T205I,ORF1a:A3070V,ORF1a:A3209V,ORF1a:A385V,ORF1a:A967V,ORF1a:F143-,ORF1a:F3677-,ORF1a:G3676-,ORF1a:H388Y,ORF1a:K1202N,ORF1a:K120N,ORF1a:K141-,ORF1a:K3162E,ORF1a:L1507F,ORF1a:L3201P,ORF1a:M85-,ORF1a:P3359S,ORF1a:S142-,ORF1a:S3675-,ORF1a:T2007I,ORF1a:T2152I,ORF1a:T265I,ORF1a:T999I,ORF1a:V2930L,ORF1b:A1525S,ORF1b:A2132V,ORF1b:A2431V,ORF1b:K2557R,ORF1b:M1397I,ORF1b:…
755	B.1.576	6.24036	9.66097	1.06371	0.950122	1.19088	0.0987751	19632.1	2020-06-09	E:P71S,E:T9I,M:L46F,M:M109I,N:A208-,N:A217S,N:G212V,N:P168S,N:P207-,N:R195K,N:S193I,N:S194L,N:S197L,N:S206-,N:T379I,ORF1a:A1043V,ORF1a:A1049V,ORF1a:A1306S,ORF1a:A2129V,ORF1a:A3220V,ORF1a:A3497V,ORF1a:A498V,ORF1a:D147G,ORF1a:D4165G,ORF1a:G295C,ORF1a:H110Y,ORF1a:I2873T,ORF1a:K1202N,ORF1a:K2511N,ORF1a:K680N,ORF1a:L2874K,ORF1a:L3116F,ORF1a:L3606F,ORF1a:L3930F,ORF1a:M2796I,ORF1a:P1786S,ORF1a:P1977L,OR…
756	B.1.570	6.07561	9.20929	1.06361	0.947156	1.19438	7.15278e-05	4907.27	2020-08-16	N:D377Y,N:V72I,ORF1a:A3143V,ORF1a:A4396V,ORF1a:A656V,ORF1a:E3608K,ORF1a:I2501T,ORF1a:K2200N,ORF1a:K290N,ORF1a:L3483F,ORF1a:P1640L,ORF1a:T265I,ORF1a:T4065I,ORF1b:A2565V,ORF1b:P314L,ORF3a:K21N,ORF3a:Q57H,ORF7a:T39I,S:D614G,S:L54F,S:M1237I,S:P681L,S:T1120S,S:T51I,S:V1228L,S:W152L
757	B.45	6.08782	9.24237	1.06355	0.94734	1.19401	1.19785e-06	1068.42	2020-03-21	E:S68F,N:S194L,ORF1a:A3357V,ORF1a:D448-,ORF1a:F143-,ORF1a:G82-,ORF1a:H83-,ORF1a:K141-,ORF1a:K2511N,ORF1a:L1130F,ORF1a:L3352F,ORF1a:L3606F,ORF1a:P1640L,ORF1a:Q3859H,ORF1a:R207C,ORF1a:S142-,ORF1a:S2103F,ORF1a:S610L,ORF1a:T1665I,ORF1a:T1854I,ORF1a:T2274I,ORF1a:T4087I,ORF1a:V2047F,ORF1a:V84-,ORF1b:A1219S,ORF1b:A869V,ORF1b:A88V,ORF1b:T2040I,ORF1b:V2237F,ORF3a:L85F,ORF3a:P25L,ORF7b:T40I,ORF9b:R32L,S:L5…
758	B.1.238	6.12045	9.3311	1.0635	0.947894	1.1932	3.83155e-07	183.472	2020-05-24	N:D22Y,N:S194L,ORF1a:A4357V,ORF1a:S2024L,ORF1b:K2557R,ORF1b:P314L,ORF3a:E261*,ORF7b:H42Y,ORF9b:Q18H,S:D614G,S:L176F,S:T323I
759	B.1.1.57	6.14731	9.40447	1.06343	0.948327	1.1925	0.131694	138767	2020-05-13	E:V62F,N:A211V,N:G204R,N:R191L,N:R203K,ORF1a:A1812D,ORF1a:A3209V,ORF1a:E743D,ORF1a:G445V,ORF1a:K1202N,ORF1a:K1230N,ORF1a:K2511N,ORF1a:K292N,ORF1a:L3606F,ORF1a:L3711F,ORF1a:M3752I,ORF1a:N3537D,ORF1a:P1640S,ORF1a:P2018S,ORF1a:P2221S,ORF1a:R184C,ORF1a:S2242F,ORF1a:S610L,ORF1a:T1055A,ORF1a:T1542I,ORF1a:T1597I,ORF1a:T2007I,ORF1a:Y3722C,ORF1b:A2431V,ORF1b:A434V,ORF1b:A88V,ORF1b:L1504F,ORF1b:L252*,ORF1b…
760	B.1.1.291	6.14527	9.39887	1.06341	0.948282	1.19252	6.02428	120089	2020-05-05	E:V62F,M:A2V,M:I52T,M:L29F,N:A134V,N:A208-,N:D144Y,N:D377Y,N:G18S,N:G204R,N:G212C,N:M210-,N:P13L,N:P151L,N:R203K,N:R209-,N:S193I,ORF1a:A3070V,ORF1a:A3143V,ORF1a:A3357V,ORF1a:A4357V,ORF1a:A486V,ORF1a:G82-,ORF1a:G989V,ORF1a:H83-,ORF1a:I2873T,ORF1a:I4049V,ORF1a:K1305N,ORF1a:K3577N,ORF1a:L2874K,ORF1a:L3606F,ORF1a:M85-,ORF1a:N3537D,ORF1a:P2287S,ORF1a:P2605S,ORF1a:Q998H,ORF1a:S318L,ORF1a:S376L,ORF1a:T1…
761	B.1.1.51	6.1312	9.36043	1.06325	0.947933	1.19259	0.0696001	57445.1	2020-06-01	E:T9I,M:D209Y,M:F28L,N:A134V,N:D401Y,N:G204R,N:M234I,N:Q418H,N:Q9H,N:R203K,N:S187L,N:S33I,N:T135I,N:T166I,N:T391I,ORF1a:A2345V,ORF1a:A498V,ORF1a:A591V,ORF1a:F143-,ORF1a:G603S,ORF1a:K1305N,ORF1a:K141-,ORF1a:K1817N,ORF1a:L3606F,ORF1a:L3644F,ORF1a:L446F,ORF1a:L681F,ORF1a:S142-,ORF1a:S2797F,ORF1a:T2106I,ORF1a:T4083M,ORF1a:T4207I,ORF1a:T609I,ORF1b:G1362R,ORF1b:K2557R,ORF1b:L1681F,ORF1b:P1936H,ORF1b:P3…
762	B.1.1.269	6.20804	9.57146	1.06323	0.949271	1.19087	0.0101906	1.13951e+06	2020-07-01	M:A2S,M:H125Y,N:A182S,N:D144Y,N:G204R,N:G212C,N:G34W,N:Q9H,N:R203K,N:R209I,N:S193I,N:T205I,N:T271I,N:V72I,ORF1a:A1352V,ORF1a:A1812V,ORF1a:A2345V,ORF1a:A2636V,ORF1a:E633D,ORF1a:E899D,ORF1a:G192D,ORF1a:G82-,ORF1a:H83-,ORF1a:K1763N,ORF1a:K2200N,ORF1a:L3027F,ORF1a:L3606F,ORF1a:L4182F,ORF1a:L642F,ORF1a:M3752I,ORF1a:M3862I,ORF1a:N2081-,ORF1a:P1054L,ORF1a:P309L,ORF1a:P926S,ORF1a:S2103F,ORF1a:T1597I,ORF1…
763	B.1.1.309	6.12181	9.33481	1.06305	0.947646	1.19251	1.7356e-06	580.848	2020-08-18	N:D144N,N:G204R,N:G30R,N:G34W,N:P13S,N:P383L,N:R203K,ORF1a:A2584V,ORF1a:L2609F,ORF1a:L3606F,ORF1a:P3371S,ORF1a:Q607H,ORF1a:T2007I,ORF1a:T609I,ORF1a:T814I,ORF1b:A2132V,ORF1b:A941V,ORF1b:I1611V,ORF1b:M620I,ORF1b:P314L,ORF1b:V1814F,ORF3a:K75N,ORF3a:L140F,ORF3a:T223I,ORF6:I14T,ORF8:Q18*,ORF9b:M26I,ORF9b:P51L,S:D198G,S:D614G,S:L18F,S:T747I,S:Y28H
764	C.25	6.16461	9.45189	1.06287	0.94829	1.19128	1.30678e-06	14279.3	2020-03-20	N:G204R,N:R203K,N:T379I,ORF1a:G3278S,ORF1a:L3606F,ORF1a:T1246I,ORF1b:P314L,ORF3a:T89I,S:D614G
765	B.1.1.400	6.05047	9.14139	1.06284	0.946236	1.19381	3.45211e-06	28179.2	2020-04-16	E:L21F,N:G204R,N:R203K,ORF1a:G298C,ORF1b:D295Y,ORF1b:P314L,ORF3a:G188S,ORF8:E59*,S:D614G,S:L560Q,S:S13I
766	B.1.1.261	6.12198	9.33528	1.06283	0.947513	1.19217	0.000100424	220803	2020-04-28	E:S68F,N:G204R,N:R203K,N:R40C,N:T205I,ORF1a:F143-,ORF1a:H110Y,ORF1a:H1141Y,ORF1a:K141-,ORF1a:L3606F,ORF1a:M1586I,ORF1a:M1647I,ORF1a:P804L,ORF1a:Q526K,ORF1a:Q998H,ORF1a:S142-,ORF1a:S1587L,ORF1a:S318L,ORF1a:T265I,ORF1a:T4065I,ORF1a:T814I,ORF1b:A440V,ORF1b:D1127Y,ORF1b:D870Y,ORF1b:E1184D,ORF1b:K2557R,ORF1b:L1220F,ORF1b:L320I,ORF1b:P314L,ORF1b:S997P,ORF1b:T239I,ORF1b:V2073L,ORF3a:A23S,ORF3a:G172C,ORF…
767	C.33	6.14168	9.38906	1.06269	0.94778	1.19153	0.000883374	60580.3	2020-06-17	N:G204R,N:G34W,N:M234I,N:R203K,ORF1a:A1679V,ORF1a:G3278S,ORF1a:T1246I,ORF1a:T1543I,ORF1a:T1854I,ORF1a:T4083M,ORF1b:D54Y,ORF1b:P314L,ORF3a:H182Y,ORF3a:H78Y,ORF3a:K75N,ORF3a:S166L,S:D614G,S:L18F,S:M1229I
768	B.1.1.464	6.19991	9.54902	1.06267	0.948787	1.19022	0.0694193	77130.3	2020-04-27	M:F28L,M:L17F,N:A308S,N:A398V,N:D377Y,N:G204L,N:G204R,N:H145Y,N:M210I,N:M234I,N:P13S,N:Q418H,N:R203K,N:S187L,N:T205I,N:T247I,N:T334I,ORF1a:A1679V,ORF1a:A2345V,ORF1a:A2584V,ORF1a:A3209V,ORF1a:A3615V,ORF1a:A498V,ORF1a:A540V,ORF1a:A656V,ORF1a:E2031K,ORF1a:F143-,ORF1a:G82-,ORF1a:H1545Y,ORF1a:H83-,ORF1a:K141-,ORF1a:K1657E,ORF1a:K3832N,ORF1a:L3606F,ORF1a:L446F,ORF1a:L590F,ORF1a:M2606V,ORF1a:M3752I,ORF1…
769	B.1.1.414	6.11662	9.32066	1.06249	0.947212	1.19179	0.000131277	33132.6	2020-07-14	N:G204R,N:R203K,ORF1a:A2344V,ORF1a:I431M,ORF1a:K3353R,ORF1a:M2254I,ORF1a:P2046L,ORF1a:T4090I,ORF1b:I2687V,ORF1b:P314L,ORF7b:E39*,S:D614G,S:L5F
770	B.1.369	6.37387	10.0355	1.06245	0.951589	1.18622	0.0543815	431608	2020-03-15	E:R69I,E:T9I,E:V58F,M:A2S,M:H125Y,M:M109I,M:V23L,N:A398V,N:D128Y,N:D3Y,N:G25C,N:P6L,N:Q389H,N:R195I,N:R40C,N:S183Y,N:T135I,N:T393I,ORF1a:A2344S,ORF1a:A2584V,ORF1a:A3705V,ORF1a:A4394V,ORF1a:A591V,ORF1a:E1192D,ORF1a:E899D,ORF1a:G295C,ORF1a:G963S,ORF1a:H110Y,ORF1a:H388Y,ORF1a:K292N,ORF1a:L1130F,ORF1a:L2146F,ORF1a:L2609F,ORF1a:L3606F,ORF1a:L3930F,ORF1a:P1640S,ORF1a:P1692S,ORF1a:P1803S,ORF1a:P1977L,OR…
771	B.1.231	6.10748	9.29578	1.06234	0.946964	1.19178	1.28961e-05	4063.94	2020-04-30	N:S194L,ORF1a:T1820I,ORF1b:P314L,ORF1b:V2178F,S:D614G
772	B.1.9.5	6.18168	9.49878	1.06229	0.948239	1.19006	0.24671	479474	2020-03-30	E:P71L,M:A2V,N:D377Y,N:D3Y,N:G214C,N:M234I,N:P151L,N:P199L,N:Q229R,N:R195I,N:R209I,N:S193I,N:T205I,N:T362I,ORF1a:A2345V,ORF1a:A3209V,ORF1a:A3615V,ORF1a:A3924V,ORF1a:A516V,ORF1a:E1413D,ORF1a:E755K,ORF1a:F143-,ORF1a:F3677-,ORF1a:G3676-,ORF1a:H2092Y,ORF1a:H2125Q,ORF1a:H2357Y,ORF1a:H417Y,ORF1a:K141-,ORF1a:K1655N,ORF1a:K3353R,ORF1a:L3027F,ORF1a:L3606F,ORF1a:M3752I,ORF1a:N3937S,ORF1a:P1692S,ORF1a:P1786…
773	B.1.1.162	6.09526	9.26256	1.06229	0.94671	1.19197	0.000202881	198481	2020-03-24	M:D209Y,N:D3L,N:G204R,N:R203K,N:S235F,ORF1a:A1708D,ORF1a:H1113Y,ORF1a:M2259I,ORF1a:M3752I,ORF1b:L2523F,ORF1b:P314L,ORF3a:G172R,ORF3a:Q38R,ORF3a:V202L,ORF8:R52I,ORF8:Y73C,S:D614G,S:S98F,S:T716I
774	B.1.1.201	6.13328	9.36609	1.06223	0.947349	1.19103	0.157516	1.34925e+06	2020-05-06	N:G204R,N:R195I,N:R203K,ORF1a:A2584V,ORF1a:A4016V,ORF1a:G519S,ORF1a:T1055I,ORF1a:T224I,ORF1b:P314L,ORF1b:T1774I,ORF1b:V1691L,ORF3a:D155Y,ORF3a:V13L,ORF9b:S50L,S:D614G,S:M177I,S:T20I
775	B.1.1.415	6.06282	9.17473	1.06198	0.94594	1.19225	0.000139255	28887.3	2020-12-30	N:A35T,N:G204R,N:R203K,ORF1a:K4039R,ORF1a:S3149F,ORF1b:P314L,ORF1b:Q866H,ORF3a:K75N,S:D614G
776	B.1.1.77	6.11221	9.30866	1.06196	0.946815	1.19111	2.10915e-06	886.677	2020-05-29	E:P71L,N:G204R,N:R203K,N:T393I,ORF1a:T1543I,ORF1b:A1521V,ORF1b:P314L,ORF1b:S1089L,ORF1b:S1182L,ORF1b:S1391L,ORF1b:T730I,ORF1b:T797I,ORF8:D34N,ORF8:E106*,S:D614G,S:V1264L
777	B.1.1.300	6.10648	9.29305	1.06188	0.946667	1.19112	0.017242	4434.29	2020-06-15	N:G204R,N:P13S,N:Q418H,N:R203K,N:S197T,ORF1a:A2123V,ORF1a:A3357V,ORF1a:E1205-,ORF1a:E1209-,ORF1a:E1210-,ORF1a:F1214-,ORF1a:G3334S,ORF1a:I1206-,ORF1a:I1667V,ORF1a:K1208-,ORF1a:K1212-,ORF1a:P1207-,ORF1a:P1213-,ORF1a:Q3729R,ORF1a:S1520F,ORF1a:T1638I,ORF1a:V1211-,ORF1b:A2132V,ORF1b:K2557R,ORF1b:L1220F,ORF1b:P314L,ORF1b:T76I,ORF3a:H93Y,ORF3a:R68I,S:D614G,S:N440K,S:Q677H
778	B.1.1.289	6.09786	9.26964	1.06151	0.946289	1.19077	1.75876e-06	2529.57	2020-03-26	N:G204L,N:G204R,N:R203K,ORF1a:G3846S,ORF1a:L3606F,ORF1a:M2259I,ORF1a:M3087I,ORF1a:P1921S,ORF1a:P927L,ORF1a:S443F,ORF1a:V3976F,ORF1b:P314L,ORF3a:A54S,ORF3a:M260I,ORF3a:P240S,ORF7a:S83L,ORF8:Q27*,S:A27S,S:A522V,S:D614G,S:G769V,S:I834T,S:Q14R
779	B.1.1.446	6.09888	9.27241	1.06149	0.946291	1.1907	4.20656e-06	5457.53	2020-10-16	N:G204R,N:R203K,ORF1b:A1643V,ORF1b:D1848Y,ORF1b:P314L,ORF8:E110*,ORF8:W45S,S:D614G,S:I1210T
780	B.1.1.8	6.05391	9.15066	1.0613	0.945369	1.19144	0.0884429	164021	2020-03-22	E:S68F,N:A208S,N:G204R,N:M234I,N:R203K,N:T24I,ORF1a:A3070V,ORF1a:A3143V,ORF1a:A3357V,ORF1a:A3456V,ORF1a:A3924V,ORF1a:A516V,ORF1a:G445V,ORF1a:G519S,ORF1a:H374Y,ORF1a:L3606F,ORF1a:L681F,ORF1a:M3221I,ORF1a:P2046S,ORF1a:S2103F,ORF1a:S2500F,ORF1a:S2797F,ORF1a:T2532I,ORF1a:T4207I,ORF1a:V3718F,ORF1b:A1643V,ORF1b:K2063N,ORF1b:L1449F,ORF1b:M1499I,ORF1b:M2025I,ORF1b:N2695L,ORF1b:P314L,ORF1b:T2163I,ORF1b:T2…
781	B.1.233	6.11271	9.31002	1.06103	0.946263	1.18972	2.36721e-06	1413.4	2020-06-24	N:R209I,N:S194L,N:T334K,ORF1a:A1298V,ORF1a:P2079S,ORF1a:P971L,ORF1b:M2025I,ORF1b:P314L,ORF1b:T1404M,ORF1b:V345L,S:D614G,S:V1264L
782	B.1.1.196	6.06991	9.19387	1.06091	0.945427	1.19051	2.27593e-06	1202.11	2020-09-18	M:H125Y,N:G204R,N:Q389H,N:R203K,N:S327L,N:V72I,ORF1a:A1283V,ORF1a:A1997V,ORF1a:A3454V,ORF1a:G519S,ORF1a:G963S,ORF1a:L2572I,ORF1a:L3116F,ORF1a:Q3826H,ORF1a:S2797F,ORF1a:T1001I,ORF1a:T2836I,ORF1a:T403I,ORF1a:T4207I,ORF1a:T4304I,ORF1a:V1211F,ORF1a:Y3723C,ORF1b:A1895V,ORF1b:H1550Y,ORF1b:L1681F,ORF1b:P1567L,ORF1b:P1727L,ORF1b:P314L,ORF3a:A110S,ORF3a:A54V,ORF3a:I118T,ORF7a:P34S,ORF8:S67F,S:A222V,S:A67S…
783	B.1.1.72	6.06152	9.17122	1.06069	0.94514	1.19036	0.000335016	8698.26	2020-08-26	E:F26L,N:E367Q,N:G204R,N:R203K,ORF1a:A3497V,ORF1a:G3676-,ORF1a:L2688F,ORF1a:L3674-,ORF1a:L642F,ORF1a:S3675-,ORF1a:V2715I,ORF1b:A1521V,ORF1b:P314L,ORF1b:T1522I,ORF8:S24L,S:A771S,S:D614G,S:H49Y,S:T747I
784	B.1.1.128	6.13001	9.35718	1.06044	0.946209	1.18847	2.7333e-05	4279.8	2020-06-28	N:A251V,N:G204L,N:G204R,N:G34W,N:Q9H,N:R203K,N:S327L,N:S33I,ORF1a:A498V,ORF1a:A591V,ORF1a:F143-,ORF1a:H1113Y,ORF1a:H1160Y,ORF1a:K1305N,ORF1a:K141-,ORF1a:K1655N,ORF1a:L2609F,ORF1a:L3338F,ORF1a:L3606F,ORF1a:M85-,ORF1a:P1158L,ORF1a:P1640L,ORF1a:Q4189H,ORF1a:S142-,ORF1a:S3884L,ORF1a:T1538I,ORF1a:T2274I,ORF1a:T2648I,ORF1a:T2952I,ORF1a:T3058I,ORF1a:T3284I,ORF1b:A1643V,ORF1b:L2213F,ORF1b:M1156I,ORF1b:P3…
785	B.1.536	6.01343	9.04183	1.06034	0.944061	1.19095	3.80881e-06	3963.12	2020-11-04	N:G215V,ORF1a:A1997V,ORF1a:L3027F,ORF1a:P371L,ORF1a:T2648I,ORF1a:T3567N,ORF1b:I1755T,ORF1b:K2557R,ORF1b:L1220F,ORF1b:P314L,ORF1b:V2371L,ORF3a:D27Y,ORF3a:Q185H,ORF3a:T229I,ORF8:E19*,ORF8:S67F,S:D614G,S:N501T,S:T95I
786	B.1.113	6.04477	9.12603	1.06018	0.94453	1.18998	0.0214464	444542	2020-06-08	M:D209Y,N:M234I,N:R203K,N:S180I,N:S194L,N:S202N,N:T205I,ORF1a:A2994V,ORF1a:A4016V,ORF1a:D2980G,ORF1a:E633D,ORF1a:H2357Y,ORF1a:L3606F,ORF1a:P309S,ORF1a:Q676P,ORF1a:V561A,ORF1b:A1798S,ORF1b:L1701F,ORF1b:L629F,ORF1b:P314L,ORF3a:L106F,ORF3a:Q57H,ORF7b:E33*,ORF8:A65V,ORF8:L84S,S:A262S,S:D614G,S:G142-,S:L141-,S:L54F,S:Q677H,S:V143-,S:W258L
787	B.1.1.116	6.0777	9.21496	1.05988	0.944944	1.1888	0.000142081	12704.9	2020-06-17	N:G204R,N:R203K,ORF1a:K2622N,ORF1a:L3606F,ORF1b:A2431V,ORF1b:H1213Y,ORF1b:P314L,ORF1b:S1779I,ORF1b:T2165M,ORF3a:S177I,ORF7a:T28I,S:D614G,S:M153I,S:T385I
788	B.1.1.59	6.09962	9.27441	1.05985	0.945313	1.18826	0.0216383	47792.5	2020-06-10	N:G204R,N:R203K,ORF1a:A2994V,ORF1a:L3606F,ORF1a:Q3777H,ORF1a:S2797F,ORF1b:A2132V,ORF1b:A2222V,ORF1b:K2557R,ORF1b:P314L,ORF1b:S638I,ORF3a:H78Y,ORF3a:Q57H,ORF3a:T151I,S:D614G,S:E654Q,S:L5F,S:R214L,S:T76I,S:Y144-
789	B.1.406	6.13188	9.36227	1.05945	0.945642	1.18696	0.000713517	247822	2020-08-16	E:S68F,N:D144Y,N:M234I,N:P142S,N:P383L,N:S194L,N:T334I,ORF1a:A1283V,ORF1a:A2320T,ORF1a:A3357V,ORF1a:E622V,ORF1a:F143-,ORF1a:I2501T,ORF1a:K141-,ORF1a:L3606F,ORF1a:L3930F,ORF1a:M4241I,ORF1a:M85-,ORF1a:P371L,ORF1a:Q3826H,ORF1a:R1628C,ORF1a:S142-,ORF1a:S2103F,ORF1a:S391F,ORF1a:T2166I,ORF1a:T4207I,ORF1a:V2047F,ORF1b:A1521S,ORF1b:A1918V,ORF1b:H1213Y,ORF1b:H1979Y,ORF1b:M454I,ORF1b:P1452L,ORF1b:P314L,ORF…
790	B.1.1.463	6.0592	9.16495	1.05918	0.944187	1.18817	6.56486e-07	257.602	2020-05-16	N:G204R,N:M234I,N:R203K,ORF1a:G82-,ORF1a:H83-,ORF1a:L3930F,ORF1a:M85-,ORF1a:V3475F,ORF1a:V84-,ORF1a:V86-,ORF1b:K469N,ORF1b:P314L,ORF3a:L41F,ORF8:A65S,ORF8:A65V,ORF8:G66-,ORF8:K68E,S:D614G
791	B.1.1.84	6.05241	9.14663	1.05915	0.944047	1.18828	2.93923e-06	5224.85	2020-06-25	N:G204R,N:R203K,ORF1b:P314L,S:A653V,S:D614G
792	B.1.554	6.04169	9.11773	1.05906	0.943802	1.18839	1.11909e-06	1055.48	2020-05-31	M:A2V,N:R209I,N:S194L,ORF1a:A2388V,ORF1a:A2891V,ORF1a:A3070V,ORF1a:E102K,ORF1a:E754D,ORF1a:G82-,ORF1a:H83-,ORF1a:K2029N,ORF1a:K734R,ORF1a:M1769I,ORF1a:V84-,ORF1b:A1521V,ORF1b:K2557R,ORF1b:P314L,ORF8:R52I,S:D614G
793	B.1.1.147	6.05703	9.1591	1.05905	0.944069	1.18803	3.39952e-07	148.465	2020-06-16	N:G204R,N:R203K,ORF1a:I3341V,ORF1a:S2625F,ORF1b:P314L,S:D614G,S:N185S,S:P26S
794	C.7	6.01698	9.05134	1.05894	0.943283	1.18878	2.36556e-07	426.273	2020-05-25	M:D209Y,N:D401Y,N:G204R,N:R203K,ORF1a:G3278S,ORF1a:L3606F,ORF1a:S2797F,ORF1a:T1246I,ORF1b:A1521V,ORF1b:P314L,ORF1b:S904L,ORF3a:D27Y,ORF3a:G224C,ORF3a:S171L,S:A688V,S:D614G,S:V1228L
795	B.1.1.356	6.06146	9.17105	1.05887	0.944041	1.18766	3.49185e-06	3102.24	2020-05-23	N:G204R,N:I84V,N:R203K,N:T334I,ORF1a:A1397V,ORF1a:A3209V,ORF1a:A3497V,ORF1a:E1209D,ORF1a:E910D,ORF1a:K2029N,ORF1a:M1647I,ORF1a:P2221S,ORF1a:P2739L,ORF1a:P3359L,ORF1a:P885L,ORF1a:Q3729K,ORF1a:T512I,ORF1b:A1521S,ORF1b:A434V,ORF1b:D2090Y,ORF1b:G1129C,ORF1b:P314L,ORF6:F2S,ORF8:T87I,S:D614G,S:H49Y,S:L5F,S:N501T,S:V143-
796	B.1.1.226	6.06353	9.17663	1.0588	0.944039	1.18752	8.07257e-06	2148.01	2020-06-05	M:T208I,N:G204R,N:M234I,N:P142S,N:R203K,ORF1a:A3523V,ORF1a:E755K,ORF1a:E913D,ORF1a:K292N,ORF1a:K3353R,ORF1a:M3221I,ORF1a:R3993H,ORF1a:S2103F,ORF1a:T3579I,ORF1b:K2557R,ORF1b:M1156I,ORF1b:P1095S,ORF1b:P314L,ORF3a:G100C,ORF3a:L85F,ORF3a:Q57H,ORF3a:S165F,ORF7b:L25F,ORF8:A51V,S:D614G,S:E154Q,S:I119V,S:L176F,S:L54F,S:R21T
797	B.1.1.144	6.00601	9.02195	1.0588	0.943002	1.18882	1.59121e-05	10423	2020-09-07	N:G204R,N:G214C,N:R203K,ORF1a:D1417N,ORF1a:G3676S,ORF1a:G519S,ORF1a:K3353R,ORF1a:T1035I,ORF1a:T1760I,ORF1a:T403I,ORF1a:T4175I,ORF1a:V3718F,ORF1b:G219C,ORF1b:M1397I,ORF1b:M657I,ORF1b:N141S,ORF1b:P314L,ORF1b:T1173I,ORF1b:T2048I,ORF1b:V2287A,ORF3a:M125I,ORF3a:T229I,ORF3a:W131C,S:A688V,S:D614G,S:L5F,S:S477N
798	B.1.574	6.12539	9.34456	1.05866	0.945048	1.18594	6.35204e-06	3213.71	2020-06-19	N:A55S,ORF1a:A591V,ORF1a:C689G,ORF1a:E1024K,ORF1a:F143-,ORF1a:G519S,ORF1a:H1113Y,ORF1a:H374Y,ORF1a:I1023-,ORF1a:K141-,ORF1a:K3978Q,ORF1a:L3201F,ORF1a:L3352F,ORF1a:L3606F,ORF1a:P1803S,ORF1a:P2046S,ORF1a:P2739L,ORF1a:R24C,ORF1a:S142-,ORF1a:T1682I,ORF1a:T265I,ORF1a:T2952I,ORF1a:T3255A,ORF1a:T4083M,ORF1b:A1918V,ORF1b:A2132V,ORF1b:E1184D,ORF1b:K2557R,ORF1b:L1681F,ORF1b:P314L,ORF1b:R1315C,ORF1b:R2613N,…
799	B.1.1.392	6.0588	9.16385	1.05863	0.94385	1.18737	1.46007e-06	483.474	2020-09-16	N:A211V,N:G204R,N:R203K,ORF1a:H110Y,ORF1a:L3606F,ORF1a:P3359L,ORF1a:P3371S,ORF1a:T753I,ORF1a:V2149F,ORF1b:P1427L,ORF1b:P314L,ORF1b:S904L,ORF3a:P25L,S:D614G
800	B.1.279	6.06364	9.17694	1.05862	0.943928	1.18724	4.84583e-05	30000.5	2020-03-26	M:F28L,M:V70F,N:A251V,N:D377Y,N:S194L,N:T24I,ORF1a:A1997V,ORF1a:D2980G,ORF1a:E755K,ORF1a:F143-,ORF1a:K141-,ORF1a:K3353R,ORF1a:L2105F,ORF1a:L3606F,ORF1a:M85-,ORF1a:P1692S,ORF1a:P3767L,ORF1a:P4197S,ORF1a:Q3729K,ORF1a:R550C,ORF1a:S142-,ORF1a:T3058I,ORF1a:T4087I,ORF1a:T4304I,ORF1a:V84-,ORF1b:D2183Y,ORF1b:D729Y,ORF1b:K2538R,ORF1b:K2557R,ORF1b:P314L,ORF1b:T2040I,ORF1b:V1706I,ORF3a:G254*,ORF3a:Q57H,ORF3…
801	C.9	6.06904	9.19152	1.05861	0.944023	1.18712	0.000749651	16434.5	2020-07-01	N:A152S,N:G204R,N:Q9H,N:R203K,ORF1a:D294G,ORF1a:G3278S,ORF1a:K120N,ORF1a:L3644F,ORF1a:P2046S,ORF1a:P309S,ORF1a:T1246I,ORF1b:A2222V,ORF1b:A2431V,ORF1b:K709N,ORF1b:P314L,ORF1b:V2073L,ORF1b:Y1784C,ORF3a:A72S,ORF9b:S6I,S:A1078S,S:D1084Y,S:D614G,S:G769V,S:N501T,S:T95I,S:W152L
802	B.1.1.376	6.05121	9.14338	1.05847	0.943619	1.18731	0.0292416	51982.8	2020-06-10	N:A119S,N:G204L,N:G204R,N:N8Y,N:R203K,N:T271I,ORF1a:D1036E,ORF1a:D75G,ORF1a:E899D,ORF1a:K292N,ORF1a:K3353R,ORF1a:L1249P,ORF1a:L204F,ORF1a:L320F,ORF1a:L3606F,ORF1a:M3862I,ORF1a:M3934I,ORF1a:P2287S,ORF1a:Q3777H,ORF1a:S2024L,ORF1a:S2030L,ORF1a:S2151G,ORF1a:S610L,ORF1a:S944L,ORF1a:T1822I,ORF1a:T1881I,ORF1a:T2300I,ORF1a:V1143F,ORF1b:E1184D,ORF1b:K1873N,ORF1b:P314L,ORF1b:T2165M,ORF1b:V2368F,ORF3a:G172C…
803	B.1.566	6.00927	9.03066	1.05842	0.942834	1.18819	5.777	112024	2020-04-22	M:L124F,N:D377Y,N:P13L,N:R209I,N:S194L,N:T334I,ORF1a:A1997V,ORF1a:E57K,ORF1a:F1779L,ORF1a:L3027F,ORF1a:P1640S,ORF1a:S2797F,ORF1a:T265I,ORF1b:A370V,ORF1b:L1203I,ORF1b:P314L,ORF1b:T1339I,ORF1b:V1905L,ORF3a:L108F,ORF3a:M125I,ORF3a:Q57H,ORF3a:T229I,ORF7b:E39*,ORF8:S24L,ORF9b:P10S,S:A222V,S:A67S,S:D614G,S:L5F,S:Q675H,S:S12F,S:S494P,S:T29I
804	B.1.1.47	6.13479	9.37024	1.05826	0.944967	1.18513	0.000492696	213750	2020-07-01	N:D144Y,N:D401Y,N:D402Y,N:G204R,N:P168S,N:P199S,N:Q9H,N:R203K,N:T24I,ORF1a:A2123V,ORF1a:A3357V,ORF1a:A3454V,ORF1a:A498V,ORF1a:H2092Y,ORF1a:K1230N,ORF1a:K3353R,ORF1a:L3483F,ORF1a:L3606F,ORF1a:L642F,ORF1a:P2144L,ORF1a:P2605S,ORF1a:Q2702H,ORF1a:S944L,ORF1a:T1001I,ORF1a:T1022I,ORF1a:T2007I,ORF1a:T3058I,ORF1a:V2061F,ORF1a:V3510F,ORF1a:V3653F,ORF1a:V3718F,ORF1a:V3892I,ORF1a:V3976F,ORF1a:V86F,ORF1a:Y118…
805	B.1.1.110	6.05041	9.14123	1.05818	0.943429	1.18689	1.24561e-05	49650.6	2020-04-18	N:G204R,N:R203K,ORF1a:A3518V,ORF1a:L3027F,ORF1a:P3359L,ORF1a:S2625F,ORF1a:V1056L,ORF1b:A2132V,ORF1b:P314L,ORF3a:A110S,ORF3a:A54S,ORF3a:T89I,S:D614G,S:S254F
806	B.1.1.266	6.06408	9.17813	1.0581	0.943622	1.18646	0.000877313	702678	2020-07-13	N:G204R,N:P151L,N:R203K,ORF1a:A2320V,ORF1a:G1125C,ORF1a:K1763N,ORF1a:K290N,ORF1a:L3606F,ORF1a:M1378I,ORF1a:T1822I,ORF1a:V2047F,ORF1b:A1643V,ORF1b:D2142Y,ORF1b:M620I,ORF1b:P314L,ORF1b:S1893F,ORF1b:S2363F,ORF1b:T132I,ORF1b:T310I,ORF3a:D173G,ORF3a:D27Y,ORF3a:G254*,ORF3a:M125I,ORF3a:P42L,ORF3a:T32I,ORF3a:W131C,ORF7a:H47Y,ORF9b:R13L,ORF9b:T83I,S:D614G,S:E583D,S:L5F,S:M1229I,S:P681H,S:Q1208H,S:S459Y,S:…
807	B.1.1.202	6.03573	9.10169	1.05809	0.943112	1.18709	4.74428e-07	35838.4	2020-05-15	N:G204R,N:R203K,ORF1a:S2535L,ORF1a:T1240I,ORF1b:P314L,ORF1b:Q813H,ORF8:E106*,S:D614G
808	B.1.1.119	6.03369	9.09621	1.058	0.943019	1.187	8.92447e-07	990.527	2020-04-18	N:G204R,N:R203K,ORF1a:K3353R,ORF1b:K2579N,ORF1b:P2633S,ORF1b:P314L,ORF7b:L14-,S:D614G,S:K417N
809	B.1.291	6.04791	9.1345	1.05797	0.943255	1.18663	0.0122256	223871	2020-06-30	M:A2S,N:P13L,N:R209I,N:S187L,N:S202R,ORF1a:A591V,ORF1a:E743D,ORF1a:E913D,ORF1a:F3677-,ORF1a:G1946S,ORF1a:G3676-,ORF1a:G519S,ORF1a:K1230N,ORF1a:L3201P,ORF1a:L3606F,ORF1a:S2406L,ORF1a:S3675-,ORF1a:T265I,ORF1b:M2269I,ORF1b:P314L,ORF1b:Q1011H,ORF1b:T1522I,ORF1b:V2371L,ORF3a:I118T,ORF3a:L140F,ORF3a:P42L,ORF3a:Q57H,ORF3a:S177I,ORF3a:T175I,ORF3a:T64I,ORF7a:L116F,ORF7b:L25F,ORF8:E106*,ORF8:T11I,ORF9b:P10…
810	B.1.1.29	6.04192	9.11835	1.05792	0.943121	1.1867	3.94292e-07	750.948	2020-04-29	N:G204R,N:R203K,N:S37P,ORF1a:A3143V,ORF1a:A3705V,ORF1a:A656V,ORF1a:P1207L,ORF1a:S4398L,ORF1a:T436I,ORF1b:P314L,ORF3a:L147F,ORF3a:W131L,ORF7a:T39I,S:D614G,S:E484Q,S:P384L
811	B.1.1.125	6.04795	9.1346	1.05772	0.943106	1.18626	1.26127e-06	691.92	2020-06-08	N:G204R,N:R203K,ORF1a:L1145F,ORF1a:L3606F,ORF1a:M85-,ORF1a:V84-,ORF1a:V86-,ORF1b:G1362R,ORF1b:K2557R,ORF1b:K469N,ORF1b:P314L,ORF1b:S1391L,ORF1b:S638I,ORF8:S67F,S:D614G,S:V143F
812	B.1.1.180	6.05391	9.15066	1.05767	0.943185	1.18606	0.191905	62919.5	2020-06-20	N:A152S,N:D401Y,N:G204R,N:P199L,N:R203K,N:S2Y,N:T76I,ORF1a:A1352V,ORF1a:A2129V,ORF1a:A3070V,ORF1a:A405D,ORF1a:A498V,ORF1a:G3676S,ORF1a:G445V,ORF1a:L1175F,ORF1a:P1640L,ORF1a:P309L,ORF1a:P361L,ORF1a:T3959I,ORF1a:T4249I,ORF1a:V3653F,ORF1a:V3718F,ORF1b:L2523F,ORF1b:P314L,ORF1b:R1736K,ORF1b:S598I,ORF1b:T1274I,ORF1b:T2163I,ORF1b:V1639F,ORF3a:G174D,ORF3a:T89I,ORF9b:P73S,ORF9b:T83I,S:A879S,S:D614G,S:D80Y…
813	B.1.1.288	6.02118	9.0626	1.05765	0.942586	1.18677	0.0104098	80924.3	2020-07-27	E:T9I,N:D377Y,N:G204R,N:K374R,N:R203K,ORF1a:A2123V,ORF1a:A3143V,ORF1a:A591V,ORF1a:D203N,ORF1a:D935G,ORF1a:L3606F,ORF1a:M85-,ORF1a:P3371L,ORF1a:R3993C,ORF1a:S376L,ORF1a:T2648I,ORF1a:V3747I,ORF1a:V84-,ORF1b:A1521S,ORF1b:A572S,ORF1b:P314L,ORF1b:R2308C,ORF1b:R270S,ORF1b:T1274I,ORF1b:V157L,ORF3a:G188S,ORF8:A65S,S:A27S,S:D614G,S:L5F
814	B.1.1.122	6.02955	9.08509	1.05741	0.942593	1.18622	1.26783	238907	2020-05-24	N:G204R,N:R203K,N:T296I,ORF1a:L3930F,ORF1a:M2259I,ORF1a:V2047F,ORF1b:P314L,ORF1b:S2198I,ORF3a:D173G,ORF3a:S220I,ORF8:G66V,S:D614G,S:P681H,S:T20I
815	B.1.1.344	6.07263	9.20124	1.05735	0.943326	1.18517	0.0648113	521283	2020-05-19	E:L73F,M:A2S,M:V70F,N:D128Y,N:D402Y,N:G204L,N:G204R,N:G214C,N:L139F,N:R203K,ORF1a:A2994V,ORF1a:A3523V,ORF1a:A872T,ORF1a:G3072C,ORF1a:L2609F,ORF1a:L3606F,ORF1a:L3644F,ORF1a:M1378I,ORF1a:P3395L,ORF1a:P748L,ORF1a:S443P,ORF1a:S944L,ORF1a:T4207I,ORF1a:V1056L,ORF1b:A2268S,ORF1b:M1156I,ORF1b:P314L,ORF1b:S2338L,ORF1b:T1511I,ORF3a:K61N,ORF3a:V255-,ORF7b:E39*,S:A706S,S:A845S,S:D614G,S:D80Y,S:L5F,S:P681H,S:…
816	C.27	6.00945	9.03117	1.05732	0.942175	1.18654	4.21901e-07	368.168	2020-05-11	M:A2V,N:G204R,N:R203K,ORF1a:G3072C,ORF1a:G3278S,ORF1a:L3116F,ORF1a:T1246I,ORF1a:V1143F,ORF1b:A2585S,ORF1b:E1288D,ORF1b:P314L,ORF1b:T2432I,ORF1b:T2537I,ORF3a:G254*,ORF3a:I186V,ORF3a:V202L,ORF7a:T28I,S:D614G,S:I834T
817	B.1.1.391	6.08698	9.24011	1.05732	0.943559	1.18479	2.79374e-06	10049.6	2020-05-15	N:G18V,N:G204R,N:G34W,N:P383S,N:R203K,N:T135I,ORF1a:A3454V,ORF1a:A3523V,ORF1a:H1113Y,ORF1a:I4114V,ORF1a:K3832N,ORF1a:K3839R,ORF1a:L3606F,ORF1a:L969F,ORF1a:N2603D,ORF1a:T1567I,ORF1a:T1822I,ORF1a:T814I,ORF1b:A1525S,ORF1b:A302S,ORF1b:G2510C,ORF1b:K50N,ORF1b:P314L,ORF1b:R2308C,ORF1b:S1182L,ORF1b:T2548I,ORF1b:V1092F,ORF1b:V2223L,ORF1b:V2371L,ORF3a:H78Y,ORF3a:R68I,ORF3a:W131C,ORF3a:W69L,ORF7a:Q62*,ORF8…
818	B.1.1.513	6.0507	9.14202	1.05717	0.942823	1.18538	6.19819e-07	502.741	2020-04-01	M:M109I,N:G204R,N:P365L,N:R203K,ORF1a:C2165F,ORF1a:G3334S,ORF1a:M85-,ORF1a:P309S,ORF1a:T3202M,ORF1a:V84-,ORF1b:K2063N,ORF1b:P314L,ORF3a:A99V,ORF3a:L41F,ORF3a:V163I,S:D614G,S:H1101Y
819	B.1.1.285	6.03536	9.1007	1.05712	0.942518	1.18565	0.102183	176616	2020-03-30	N:A182S,N:G204R,N:R203K,N:T379I,ORF1a:A1352T,ORF1a:A3615V,ORF1a:F143-,ORF1a:K1202N,ORF1a:K141-,ORF1a:L3606F,ORF1a:P3359L,ORF1a:S142-,ORF1a:S610L,ORF1a:T4090I,ORF1b:A434V,ORF1b:G1129V,ORF1b:K82N,ORF1b:L1701F,ORF1b:P314L,ORF1b:Q923H,ORF1b:T2099I,ORF1b:V2223L,ORF3a:D155Y,ORF3a:S253P,ORF3a:S26L,ORF3a:V90F,ORF9b:R13L,S:D614G,S:H49Y,S:L5F,S:M1229I,S:Q613H,S:T716I
820	B.1.463	5.98735	8.97205	1.05701	0.941589	1.18658	1.87264e-05	4496.42	2020-09-26	N:D144Y,N:N196I,N:S194L,ORF1a:A1352V,ORF1a:E233G,ORF1a:H2520Q,ORF1a:K680N,ORF1a:L3606F,ORF1a:M85-,ORF1a:P2018S,ORF1a:Q998H,ORF1a:S944L,ORF1a:T882I,ORF1b:K2557R,ORF1b:P314L,ORF3a:Q57H,ORF3a:S74F,ORF3a:W45L,ORF8:V62L,S:D614G,S:F59Y,S:L452Q,S:P384L,S:P812S,S:R346K,S:T29I,S:V70F
821	B.1.1.185	6.01687	9.05106	1.05696	0.942092	1.18583	4.75588e-07	651.345	2020-04-01	N:D81Y,N:G204R,N:R203K,ORF1a:T1822I,ORF1a:T2277I,ORF1b:P314L,ORF9b:Q77H,S:D614G,S:P9L,S:Q675H
822	B.1.1.425	5.97242	8.93227	1.05685	0.941222	1.18669	2.09205e-05	1520.95	2020-09-01	N:G204R,N:R203K,N:T362I,ORF1a:L454F,ORF1a:P2685T,ORF1a:P3371S,ORF1a:T4083M,ORF1b:A1884S,ORF1b:M2408I,ORF1b:P314L,ORF1b:V1271L,S:D614G,S:D867G,S:V62I
823	B.1.1.482	6.06161	9.17145	1.05684	0.942819	1.18465	4.02158e-06	2966.73	2020-04-16	M:H125Y,N:G204R,N:R203K,ORF1a:M3087I,ORF1a:P1207L,ORF1a:Q3777R,ORF1b:M2322I,ORF1b:P314L,ORF8:T26I,S:D614G,S:Q677H
824	B.1.600	6.0074	9.02566	1.05682	0.941838	1.18584	1.18469	1.42802e+06	2020-05-10	N:D144Y,N:P383L,N:R209I,N:S193I,N:T205I,ORF1a:A1397V,ORF1a:A3456V,ORF1a:A3497V,ORF1a:A3705V,ORF1a:A516V,ORF1a:D2980G,ORF1a:E1413D,ORF1a:E37D,ORF1a:H83R,ORF1a:I2501T,ORF1a:I3618V,ORF1a:L3606F,ORF1a:M4241I,ORF1a:M85-,ORF1a:P2046L,ORF1a:P959S,ORF1a:S2132G,ORF1a:S3732A,ORF1a:T1246I,ORF1a:T1754I,ORF1a:T1840I,ORF1a:T3255I,ORF1a:T4175I,ORF1a:V84-,ORF1b:A1521S,ORF1b:A2132V,ORF1b:D1381Y,ORF1b:D1848Y,ORF1b…
825	B.1.1.171	6.04319	9.12177	1.05672	0.942418	1.18488	0.000541039	77029	2020-04-08	N:D402Y,N:G204R,N:R203K,N:R209I,N:S194L,ORF1a:A3686V,ORF1a:E57G,ORF1a:H388Y,ORF1a:K3353R,ORF1a:L3027F,ORF1a:L3606F,ORF1a:L3951F,ORF1a:L92F,ORF1a:S2132G,ORF1a:S2493I,ORF1a:S391F,ORF1a:T568I,ORF1a:V86-,ORF1b:P2531S,ORF1b:P314L,ORF1b:P976L,ORF1b:S1089L,ORF1b:S1779I,ORF1b:T1038I,ORF1b:T132I,ORF1b:T2084I,ORF3a:G174D,ORF3a:K21N,ORF3a:R68I,ORF8:E64*,ORF8:S24L,ORF9b:P51L,S:A222V,S:D614G,S:D80Y,S:Q677H,S:…
826	B.1.173	6.00175	9.01056	1.05671	0.941666	1.1858	7.75629e-06	655.617	2020-05-22	E:V58F,N:G204R,N:R203K,ORF1a:L92F,ORF1a:P959S,ORF1b:P314L,ORF8:V62L,S:A520S,S:D614G,S:T76I
827	AN.1	6.02416	9.07061	1.05668	0.942053	1.18525	0.00011237	45344.7	2020-09-16	E:V62F,M:L124F,N:G204R,N:K374R,N:R203K,ORF1a:A516V,ORF1a:E1024K,ORF1a:G445-,ORF1a:L2146F,ORF1a:L3951F,ORF1a:L446-,ORF1a:S2493I,ORF1a:T1665I,ORF1a:T4249I,ORF1a:V1211F,ORF1b:I1611V,ORF1b:P1727L,ORF1b:P314L,ORF3a:D155Y,S:A27S,S:D614G,S:M1237I
828	L.2	6.05255	9.14701	1.05665	0.942542	1.18456	6.68257e-06	16211.8	2020-04-06	N:D144Y,N:G204R,N:P383S,N:R203K,ORF1a:A967V,ORF1a:I3512T,ORF1a:S1520F,ORF1a:T1665I,ORF1a:T1682I,ORF1a:T2106I,ORF1a:V1143F,ORF1a:V2715I,ORF1b:P314L,ORF3a:L86F,ORF3a:S171L,S:D614G,S:H49Y,S:V70F
829	B.1.1.218	6.08301	9.22933	1.05659	0.943047	1.1838	0.00131868	170465	2020-07-25	N:D377Y,N:D401Y,N:G18V,N:G204R,N:R203K,N:T379I,N:T76I,ORF1a:A2129V,ORF1a:A354V,ORF1a:G3072C,ORF1a:G82-,ORF1a:H83-,ORF1a:K798N,ORF1a:L1130F,ORF1a:L2146F,ORF1a:L3116F,ORF1a:L681F,ORF1a:M1647I,ORF1a:M85-,ORF1a:S3099L,ORF1a:S443F,ORF1a:T2300I,ORF1a:T2648I,ORF1a:T2906I,ORF1a:V2715I,ORF1a:V3976F,ORF1a:V84-,ORF1b:A434V,ORF1b:L1351F,ORF1b:L1504F,ORF1b:M1499I,ORF1b:M2667I,ORF1b:P218L,ORF1b:P314L,ORF1b:S10…
830	B.1.247	6.02939	9.08465	1.05654	0.942063	1.18492	0.00510689	257611	2020-05-05	N:G204R,N:R203G,N:R203K,N:S194L,N:S202N,ORF1a:K2511N,ORF1a:L3606F,ORF1a:M2259I,ORF1a:P892S,ORF1a:Q676P,ORF1a:S2500F,ORF1b:K2557R,ORF1b:L1701F,ORF1b:P314L,ORF1b:Q2635H,ORF1b:T2048I,ORF3a:Q57H,ORF3a:V255-,ORF7a:T28I,ORF8:L84S,S:D614G,S:L54F,S:L5F
831	B.1.528	6.02472	9.07211	1.05644	0.941922	1.18489	2.82038e-06	39249.1	2020-05-05	N:P383L,ORF1b:K2063N,ORF1b:L1681F,ORF1b:L1701F,ORF1b:P314L,ORF1b:S638I,S:A892S,S:D614G,S:P1263L,S:V3G,S:V6F
832	B.1.1.366	6.04495	9.1265	1.05637	0.942238	1.18432	7.75107e-06	43140.8	2020-04-23	M:H125Y,N:D103Y,N:D377Y,N:G204R,N:P13L,N:P383L,N:R203K,N:S235F,ORF1a:D1036E,ORF1a:F3677-,ORF1a:G1946S,ORF1a:G3676-,ORF1a:L2609F,ORF1a:L3201P,ORF1a:L3606F,ORF1a:L3644F,ORF1a:P361L,ORF1a:Q998H,ORF1a:R1464W,ORF1a:S1361P,ORF1a:S2517F,ORF1a:S3675-,ORF1a:S674N,ORF1a:T2016I,ORF1a:T265I,ORF1b:P1452L,ORF1b:P314L,ORF1b:Q1011H,ORF1b:S2212I,ORF3a:A54V,ORF3a:I63T,ORF3a:P42L,ORF3a:Q57H,ORF3a:W131C,ORF7a:L116F,…
833	B.1.1.120	5.94046	8.84736	1.05633	0.940321	1.18664	1.32019e-07	79.7788	2020-06-08	N:G204R,N:L139F,N:P13S,N:R203K,ORF1a:A566V,ORF1a:P371L,ORF1b:P314L,ORF1b:T1996M,ORF3a:L53F,ORF8:I58L,S:A1020V,S:D614G,S:F565L
834	B.1.1.148	6.01229	9.03878	1.05631	0.941619	1.18497	0.0141805	21991.8	2020-05-29	E:P71L,E:V49L,N:G204R,N:N8I,N:P13T,N:R203K,N:S190G,ORF1a:A4016V,ORF1a:D3042N,ORF1a:I2230T,ORF1a:K3353R,ORF1a:P1692S,ORF1a:P271S,ORF1a:P309L,ORF1a:P309S,ORF1a:P3504H,ORF1a:T2274I,ORF1a:T3202M,ORF1a:T346I,ORF1b:A2585S,ORF1b:H1213Y,ORF1b:L1504F,ORF1b:L1701F,ORF1b:P314L,ORF1b:R2257K,ORF1b:T2336I,ORF3a:L106F,ORF8:I9T,ORF8:S24L,ORF9b:H9Q,ORF9b:I5F,S:A570D,S:D614G,S:H69-,S:L18F,S:N501Y,S:R847K,S:S494P,S…
835	B.1.1.514	6.00687	9.02424	1.05614	0.94142	1.18484	2.65371e-07	243.902	2020-05-01	E:S68F,N:G204R,N:R203K,N:R209I,N:T135I,ORF1a:G3334S,ORF1a:G4178V,ORF1a:K2200N,ORF1b:P314L,ORF3a:E241Q,ORF3a:L106F,ORF3a:V255-,ORF3a:V90F,S:D614G,S:T73I
836	B.1.1.181	6.00768	9.02642	1.05597	0.941331	1.18457	0.00582839	51939.3	2020-04-09	N:G204R,N:P383L,N:R203K,ORF1a:F143-,ORF1a:H2092Y,ORF1a:K141-,ORF1a:K3353R,ORF1a:L3606F,ORF1a:M1647I,ORF1a:N2405S,ORF1a:P2287S,ORF1a:P748L,ORF1a:P971S,ORF1a:Q607H,ORF1a:S142-,ORF1a:V1295F,ORF1a:V1584M,ORF1b:A1521S,ORF1b:L1504F,ORF1b:M1397I,ORF1b:P314L,ORF1b:T132I,ORF1b:T1522I,ORF3a:P240S,ORF8:V32L,S:D614G,S:E1202Q,S:F1121L,S:G1219V,S:L5F,S:V1176F
837	B.1.1.402	6.00079	9.00798	1.05557	0.940966	1.18413	0.0364858	60586.7	2020-05-23	M:L90F,N:G204R,N:R203K,N:S187L,ORF1a:C655R,ORF1a:E102K,ORF1a:G3072C,ORF1a:K3577N,ORF1a:M3655I,ORF1a:Q2702H,ORF1a:S166G,ORF1a:S3244L,ORF1a:T4087I,ORF1b:P314L,ORF1b:T899I,ORF3a:Q57H,ORF6:I14T,ORF7a:H47Y,ORF8:D35Y,S:A688V,S:D614G,S:E154K
838	B.1.1.230	6.00425	9.01723	1.05546	0.940961	1.18388	8.32082e-07	512.115	2020-06-11	N:A119S,N:A35V,N:G204R,N:R203K,ORF1a:A3523V,ORF1a:A498V,ORF1a:G989S,ORF1a:L3606F,ORF1a:L590F,ORF1a:M3752I,ORF1a:M3934I,ORF1a:P927L,ORF1a:R398C,ORF1a:S610L,ORF1a:T4065I,ORF1a:V1291F,ORF1b:A1291V,ORF1b:A941V,ORF1b:E1167D,ORF1b:P314L,ORF1b:S1273L,ORF1b:T794I,ORF1b:V2371L,ORF7a:P84S,ORF8:G96R,ORF9b:R32C,S:A222V,S:A892S,S:D614G,S:M1237I,S:P631S
839	B.1.1.26	5.98356	8.96196	1.05545	0.940585	1.18434	5.82646e-07	494.981	2020-04-20	E:V62F,M:A2V,N:G204R,N:R203K,ORF1a:E1311G,ORF1a:F617L,ORF1a:G3072C,ORF1a:L3606F,ORF1a:P2287S,ORF1a:S2396I,ORF1a:T1242I,ORF1a:T1760I,ORF1a:T1854I,ORF1a:T2007I,ORF1b:G1129C,ORF1b:P1427L,ORF1b:P314L,ORF1b:R2308C,ORF1b:V1116I,ORF3a:S171L,ORF7a:E95Q,ORF8:L84S,ORF8:R52I,ORF8:S67F,S:D614G,S:D936H,S:P681L
840	B.1.309	5.96686	8.91746	1.05508	0.940058	1.18417	9.01327e-07	418.524	2020-06-29	N:T24I,N:T334I,ORF1a:G519S,ORF1a:I1667V,ORF1a:K2029N,ORF1a:M3087I,ORF1a:M3752I,ORF1a:P892S,ORF1a:Q575H,ORF1a:S3884L,ORF1a:T2106I,ORF1a:T265I,ORF1a:T4083M,ORF1a:V86F,ORF1b:P314L,ORF1b:S997L,ORF1b:T2165M,ORF1b:T239I,ORF3a:Q57H,ORF3a:S165F,ORF3a:T269M,S:D614G,S:Q675H
841	AE.4	5.9784	8.94819	1.05505	0.940254	1.18387	0.00213323	27675.6	2020-10-13	N:G204R,N:R203K,ORF1a:A1812D,ORF1a:A690V,ORF1a:L3606F,ORF1a:P927L,ORF1a:S3244L,ORF1a:T3308I,ORF1b:P1936S,ORF1b:P314L,ORF1b:S106A,ORF7a:R118I,S:D614G
842	B.1.1.438	5.99701	8.99788	1.05504	0.940579	1.18342	0.000187327	76766.8	2020-03-26	N:D144Y,N:G204R,N:R203K,ORF1a:E386K,ORF1a:F143-,ORF1a:K141-,ORF1a:K2029N,ORF1a:P309S,ORF1a:Q998H,ORF1a:R398C,ORF1a:S142-,ORF1a:S1905F,ORF1a:T2300I,ORF1b:L1681F,ORF1b:P314L,S:D253G,S:D614G,S:G1219C,S:S254F
843	B.1.1.53	5.92547	8.8077	1.05421	0.938786	1.18384	0.00696959	357007	2020-06-12	N:G204R,N:P199L,N:R191L,N:R203K,ORF1a:A3209S,ORF1a:A3571V,ORF1a:F143-,ORF1a:I431M,ORF1a:K141-,ORF1a:N2081-,ORF1a:S142-,ORF1b:E2284G,ORF1b:K2557R,ORF1b:L252*,ORF1b:P2256S,ORF1b:P314L,ORF3a:Q57H,ORF3a:V77F,S:D614G,S:S255F
844	C.20	5.99157	8.98333	1.05415	0.939948	1.18222	6.19265e-05	9705.08	2020-12-30	N:G204R,N:R203K,ORF1a:A1043V,ORF1a:G3278S,ORF1a:T1246I,ORF1b:P314L,ORF1b:S2563A,ORF9b:T83I,S:D614G
845	B.1.595.3	5.98851	8.97517	1.05406	0.939842	1.18217	8.83663e-07	565.021	2020-07-07	ORF1a:G3072C,ORF1a:G400S,ORF1a:L3352F,ORF1a:M1378I,ORF1a:R207C,ORF1a:S3884L,ORF1a:T265I,ORF1a:T3487A,ORF1b:A2132V,ORF1b:P314L,ORF3a:Q57H,ORF3a:W131C,ORF8:S24L,S:D614G,S:S494P,S:S939F,S:T22I,S:T638A,S:V1122L
846	B.1.1.187	5.97628	8.94255	1.05404	0.93961	1.18242	1.50519e-05	111839	2020-06-27	N:A220V,N:D377Y,N:G204R,N:P383L,N:R203K,ORF1a:A3497V,ORF1a:A872V,ORF1a:K2200N,ORF1a:L3606F,ORF1a:L3667F,ORF1a:M3539V,ORF1a:P1207L,ORF1a:Q3332R,ORF1a:T1001I,ORF1b:K1873N,ORF1b:P314L,ORF1b:V1271L,ORF3a:L41F,ORF3a:T151I,ORF8:Q27*,S:A1078S,S:A27S,S:C1250F,S:D614G,S:H245Y,S:L5F
847	B.1.1.82	5.96982	8.92534	1.05391	0.939411	1.18236	1.83185e-06	2510.36	2020-04-08	E:L73F,N:G204R,N:R203K,ORF1a:F143-,ORF1a:H3233Y,ORF1a:K141-,ORF1a:M85-,ORF1a:S142-,ORF1a:V3976F,ORF1b:P314L,ORF3a:L85F,S:D614G
848	B.1.1.89	5.97251	8.93251	1.05372	0.93935	1.18202	0.0429184	21081.2	2020-03-24	N:A308S,N:G204R,N:P151L,N:R203K,N:S193I,ORF1a:A1283V,ORF1a:A2584V,ORF1a:A3392V,ORF1a:A690V,ORF1a:G3072C,ORF1a:G728C,ORF1a:M2194I,ORF1a:P927L,ORF1a:R207C,ORF1a:S2797F,ORF1a:T1760I,ORF1a:T2016I,ORF1a:V2047F,ORF1b:A1525S,ORF1b:A2222V,ORF1b:A2431V,ORF1b:D1183Y,ORF1b:G170C,ORF1b:H1213Y,ORF1b:P314L,ORF3a:D173G,ORF3a:H78Y,ORF3a:P42L,ORF3a:S74F,ORF3a:S92L,ORF6:W27L,ORF7a:T14I,ORF8:E19*,S:A262S,S:D215Y,S:…
849	B.1.1.394	5.95502	8.88599	1.05367	0.938999	1.18234	2.07379e-05	11759.6	2020-08-21	N:G204R,N:R203K,ORF1a:H417Y,ORF1a:M85-,ORF1a:P2079S,ORF1a:R398C,ORF1a:V84-,ORF1b:P314L,ORF1b:T1050I,S:C1250F,S:D614G,S:L176F,S:R102I
850	B.1.1.4	5.96228	8.90527	1.05358	0.93908	1.18205	2.9105e-07	533.468	2020-06-08	N:D128Y,N:D22G,N:G204R,N:R203K,ORF1a:I4049V,ORF1a:I849V,ORF1a:P1862S,ORF1a:Q3826H,ORF1a:T2648I,ORF1a:T4065I,ORF1a:T882I,ORF1a:V1291F,ORF1b:A1525S,ORF1b:H604Y,ORF1b:L1220F,ORF1b:P314L,ORF1b:Q1441H,ORF1b:T1774I,ORF1b:T2517I,ORF1b:V2199F,ORF3a:E239D,ORF3a:P104L,ORF3a:S171L,ORF3a:V13L,ORF7a:A8T,ORF9b:I19V,S:A1020V,S:A684V,S:A706S,S:D614G,S:R102I,S:S254F,S:T716I
851	B.1.1.342	5.96265	8.90626	1.05351	0.939042	1.18192	5.56373e-07	459.006	2020-06-19	N:G204R,N:R203K,ORF1a:A2123V,ORF1a:A3454V,ORF1a:A4257V,ORF1a:H110Y,ORF1a:P1158S,ORF1a:P927L,ORF1b:P314L,ORF3a:L140F,S:D614G
852	B.1.1.139	5.98457	8.96464	1.05338	0.939362	1.18124	1.50713e-06	567.559	2020-07-18	N:G204R,N:P383L,N:R203K,N:T76I,ORF1a:K399R,ORF1a:S1905F,ORF1b:E2284G,ORF1b:P314L,ORF1b:V1905L,ORF3a:H78Y,ORF3a:V202L,ORF9b:P73S,S:A701V,S:D614G,S:V1228L
853	B.1.1.127	6.00112	9.00886	1.05331	0.939618	1.18076	0.00343525	56699.8	2020-04-23	N:D128Y,N:G204R,N:R203K,ORF1a:T4355I,ORF1b:P314L,ORF3a:G18V,S:D614G,S:T1117I
854	B.1.1.395	5.94122	8.84939	1.05318	0.938455	1.18192	2.4444e-07	190.247	2020-04-30	N:G204R,N:R203K,ORF1a:D935G,ORF1a:K1817N,ORF1a:T2836I,ORF1b:P314L,S:D614G
855	B.1.532	5.95761	8.89286	1.05313	0.938724	1.18148	9.65245e-07	1042.46	2020-07-17	N:D144Y,N:G204R,N:R203K,ORF1a:A3454V,ORF1a:E1413D,ORF1a:K120N,ORF1a:L3606F,ORF1a:M85-,ORF1a:P2685T,ORF1a:S4398L,ORF1a:T1854I,ORF1a:T551I,ORF1b:M657I,ORF1b:P2321L,ORF1b:P314L,ORF1b:T1637I,ORF1b:T2376I,ORF1b:V1271L,ORF1b:V1814F,ORF3a:D155H,ORF3a:H182Y,ORF3a:P240S,ORF3a:S58I,ORF3a:T14I,ORF3a:T229I,ORF8:D63G,ORF8:V62L,ORF9b:A57V,S:A879S,S:D614G,S:E309Q,S:G142-,S:L141-,S:R102I,S:T51I,S:V143-,S:Y144-
856	A.26	5.9349	8.83265	1.05307	0.938274	1.1819	1.77035e-07	127.727	2020-04-02	N:S202N,ORF1a:M3655I,ORF8:E92K,ORF8:L84S
857	B.1.218	5.96739	8.91887	1.05306	0.938863	1.18116	0.896009	243185	2020-08-12	E:P71L,M:D209Y,M:H125Y,N:A414S,N:D103Y,N:D128N,N:G212V,N:R203K,N:S206F,N:S235F,N:T271I,ORF1a:A3357V,ORF1a:A3497V,ORF1a:A903V,ORF1a:D992N,ORF1a:F3677-,ORF1a:G3676-,ORF1a:H1113Y,ORF1a:K1655N,ORF1a:L3606F,ORF1a:L3951F,ORF1a:L446F,ORF1a:L92F,ORF1a:M2259I,ORF1a:M3087I,ORF1a:M585V,ORF1a:N2405S,ORF1a:P1640S,ORF1a:P2046L,ORF1a:P892S,ORF1a:P927L,ORF1a:P971L,ORF1a:Q663K,ORF1a:R184C,ORF1a:R207C,ORF1a:S1102G…
858	B.1.1.71	5.93546	8.83413	1.05305	0.938273	1.18186	0.0208322	82638.9	2020-03-16	M:T175M,N:G204R,N:R203K,ORF1a:A1049V,ORF1a:A3523V,ORF1a:E913D,ORF1a:G82-,ORF1a:H83-,ORF1a:K1230N,ORF1a:K3353R,ORF1a:L3606F,ORF1a:M3539V,ORF1a:P309L,ORF1a:P927L,ORF1a:R24C,ORF1a:S279F,ORF1a:S3885F,ORF1a:T1001I,ORF1a:T1637I,ORF1a:T1754I,ORF1a:T2648I,ORF1a:T4083M,ORF1a:V2149F,ORF1a:V3718F,ORF1a:V84-,ORF1b:E1242A,ORF1b:K2063R,ORF1b:P314L,ORF1b:P976L,ORF1b:S1273L,ORF1b:S2338L,ORF1b:T1404M,ORF1b:T1511I…
859	B.1.1.421	5.96266	8.9063	1.05302	0.938751	1.1812	0.00288916	9025.77	2020-05-31	N:D402Y,N:G204R,N:R203K,ORF1a:M85-,ORF1a:S279F,ORF1a:S3149F,ORF1a:T1760I,ORF1a:T265I,ORF1a:V84-,ORF1b:A1291V,ORF1b:D131Y,ORF1b:P1427S,ORF1b:P314L,ORF3a:Q57H,ORF7a:E22D,ORF8:S24L,S:D614G,S:G769V,S:V1104I,S:V1228L
860	B.1.1.169	5.95514	8.88632	1.05299	0.938594	1.18132	3.52289e-06	659.693	2020-05-11	N:G204R,N:R203K,ORF1a:A3070V,ORF1a:A3209V,ORF1a:L446F,ORF1a:M85-,ORF1a:P1803S,ORF1a:S2024L,ORF1a:S4398L,ORF1a:T2087I,ORF1a:V111L,ORF1a:V84-,ORF1b:A1884S,ORF1b:D2361Y,ORF1b:P314L,ORF3a:T223I,ORF3a:V77F,ORF7a:T28I,S:D614G,S:R102I,S:T95I
861	B.1.313	6.01937	9.05774	1.05295	0.939723	1.17981	3.95543e-06	3360.62	2020-06-11	N:A35T,N:D377Y,N:K256R,ORF1a:A1049V,ORF1a:A1146V,ORF1a:A1268V,ORF1a:A1352T,ORF1a:A1679V,ORF1a:A2080-,ORF1a:A2123V,ORF1a:A2129V,ORF1a:A2344S,ORF1a:A498V,ORF1a:D144A,ORF1a:D2060-,ORF1a:D335N,ORF1a:E1205-,ORF1a:E1209-,ORF1a:E1210-,ORF1a:E2020-,ORF1a:G295C,ORF1a:G442V,ORF1a:G445V,ORF1a:H110Y,ORF1a:H2092Y,ORF1a:I1023-,ORF1a:I1206-,ORF1a:I2057-,ORF1a:K1208-,ORF1a:K1212-,ORF1a:K1230N,ORF1a:K2059-,ORF1a:…
862	B.1.1.137	5.89662	8.73162	1.05279	0.937409	1.18238	0.0160345	1256.05	2020-03-25	N:D128Y,N:G204R,N:P365S,N:R203K,N:S194L,ORF1a:L3606F,ORF1a:L3711F,ORF1a:Q3826H,ORF1a:T4087I,ORF1b:A1749V,ORF1b:P314L,S:A701V,S:D614G,S:G142-,S:L141-,S:P681H,S:V143-,S:Y144-
863	B.1.1.193	5.86185	8.64042	1.05279	0.936761	1.18319	1.61014e-05	1129.8	2020-10-03	M:K15N,N:G204R,N:R203K,ORF1a:A2785V,ORF1a:T1496I,ORF1b:A2268S,ORF1b:P314L,ORF8:D35Y,ORF8:G8*,S:D614G,S:L938F
864	B.1.1.52	5.9615	8.90319	1.05272	0.93855	1.18078	0.063418	382319	2020-05-18	N:G204R,N:R203K,ORF1a:I1023-,ORF1a:I2873T,ORF1a:I4049V,ORF1a:L2874K,ORF1a:L3606F,ORF1a:M85-,ORF1a:P2046S,ORF1a:Q4189H,ORF1a:T265I,ORF1b:G16Y,ORF1b:L1504F,ORF1b:L252*,ORF1b:L252C,ORF1b:P314L,ORF1b:S1893F,ORF1b:T1540I,S:A626S,S:D614G,S:D80Y,S:G181V,S:Q1071H
865	B.1.1.112	5.98148	8.95639	1.05267	0.938882	1.18026	6.88441e-07	4007.79	2020-06-01	N:G204R,N:R203K,N:S180I,ORF1a:V2061F,ORF1b:G662S,ORF1b:P314L,ORF7a:G38V,S:D614G,S:V1228L
866	B.1.453	6.00664	9.02364	1.05264	0.939315	1.17965	0.000100723	5855.7	2020-04-23	E:S68F,E:V62F,M:A2V,N:D128Y,N:D402Y,N:H145Y,N:P13L,N:R209I,N:S194L,N:T205I,N:T24I,ORF1a:A1283V,ORF1a:A1352T,ORF1a:A2123V,ORF1a:A3705V,ORF1a:A486V,ORF1a:A656V,ORF1a:E1209D,ORF1a:F685S,ORF1a:K1202N,ORF1a:K1305N,ORF1a:K3353R,ORF1a:L3338F,ORF1a:L3606F,ORF1a:M585V,ORF1a:P271S,ORF1a:P371L,ORF1a:P892S,ORF1a:P971L,ORF1a:Q1021R,ORF1a:Q1582H,ORF1a:Q3859H,ORF1a:R207C,ORF1a:S1102G,ORF1a:S944L,ORF1a:T1682I,OR…
867	B.1.1.184	5.97451	8.93783	1.05261	0.938718	1.18032	0.00745641	92973.1	2020-05-08	N:A308S,N:G204R,N:R203K,ORF1a:H417Y,ORF1a:T1168I,ORF1a:T568I,ORF1b:P314L,S:D614G,S:V1176F
868	B.1.1.164	5.9204	8.79432	1.05236	0.937588	1.18118	2.42398e-06	8623.83	2020-03-23	N:A252S,N:D144Y,N:D81Y,N:G204R,N:P383L,N:R203K,ORF1a:D3042N,ORF1a:E1413D,ORF1a:F143-,ORF1a:K141-,ORF1a:L3116F,ORF1a:L3606F,ORF1a:L450F,ORF1a:L681F,ORF1a:Q3859H,ORF1a:S142-,ORF1a:T1022I,ORF1a:T1854I,ORF1a:T4087I,ORF1b:A2222V,ORF1b:P314L,ORF1b:S2363F,ORF1b:V839L,ORF3a:G172C,ORF3a:L85F,ORF3a:P240L,ORF3a:Q213K,ORF8:V114I,ORF8:V62L,ORF9b:Q77H,S:D614G,S:I834T,S:P681H,S:S255F,S:T95I
869	B.1.1.379	5.94436	8.85771	1.05232	0.938002	1.18058	1.00923e-06	973.097	2020-05-01	N:G204R,N:R203K,ORF1a:A1043V,ORF1a:G3278S,ORF1a:T1542I,ORF1a:T2158I,ORF1b:P1342S,ORF1b:P314L,S:D614G,S:F157L,S:R21I,S:T29I
870	B.1.1.430	5.97028	8.92656	1.05231	0.938461	1.17996	2.97484e-06	27296.1	2020-06-25	N:G204R,N:R203K,N:T247I,ORF1a:L3606F,ORF1a:N1172S,ORF1a:V1295F,ORF1a:V1550I,ORF1b:A1219S,ORF1b:L2213F,ORF1b:M1156I,ORF1b:P314L,ORF3a:T175I,S:D614G
871	B.1.1.172	5.94817	8.8678	1.05223	0.938019	1.18036	5.4302e-07	444.441	2020-04-15	N:A251V,N:G204R,N:Q389H,N:R203K,ORF1a:D2032G,ORF1a:T1840I,ORF1a:T224I,ORF1b:K2557R,ORF1b:L1220F,ORF1b:P314L,S:D614G
872	K.1	5.94471	8.85864	1.05201	0.937823	1.1801	0.00104047	5460.5	2020-07-24	N:G204R,N:M234I,N:R203K,ORF1a:M598K,ORF1a:S2396I,ORF1a:T568I,ORF1b:D729Y,ORF1b:K82R,ORF1b:P314L,ORF3a:H182Y,S:A688S,S:D614G
873	B.1.1.92	5.93952	8.84489	1.05201	0.937728	1.18022	7.32299e-07	442.656	2020-06-09	N:G204R,N:R203K,ORF1b:P314L,ORF3a:A99S,S:D614G
874	B.1.521	5.98271	8.95969	1.05178	0.93837	1.1789	7.75131e-06	2500.15	2020-05-01	N:M234I,N:S194L,N:S201I,N:T205I,N:T391I,ORF1a:A1997V,ORF1a:A2129V,ORF1a:A3209V,ORF1a:A3454V,ORF1a:F143-,ORF1a:F3677-,ORF1a:G1073E,ORF1a:G2868S,ORF1a:G3676-,ORF1a:I3341V,ORF1a:K141-,ORF1a:K2059R,ORF1a:K2622N,ORF1a:K3162E,ORF1a:L3201P,ORF1a:L3483F,ORF1a:L3606F,ORF1a:M2259I,ORF1a:R1170C,ORF1a:S142-,ORF1a:S2224F,ORF1a:S3675-,ORF1a:T2300I,ORF1a:T265I,ORF1a:T3308I,ORF1a:T403I,ORF1a:T4090I,ORF1b:A2132V,…
875	B.1.1.386	5.94906	8.87017	1.05174	0.93774	1.1796	0.0221121	14848.9	2020-06-17	N:G204R,N:G34W,N:R203K,ORF1a:S2015R,ORF1a:V2061F,ORF1b:A2268S,ORF1b:L252*,ORF1b:P314L,ORF3a:G254*,ORF3a:T229I,ORF3a:V121L,ORF3a:V256F,ORF3a:V88A,ORF7a:*122R,S:D614G,S:T20I
876	B.1.1.155	5.93921	8.84405	1.05174	0.937558	1.17982	2.23471e-07	178.361	2020-06-02	N:G204R,N:R203K,ORF1a:P4389L,ORF1a:Q1813H,ORF1a:R184C,ORF1a:T568I,ORF1b:A1291S,ORF1b:P314L,ORF3a:G100C,S:D614G
877	B.1.1.227	5.94646	8.86328	1.05168	0.937656	1.17957	4.88209e-07	489.577	2020-06-21	M:H125Y,N:G204R,N:R203K,N:S206F,ORF1a:K120N,ORF1a:K2589R,ORF1a:L3606F,ORF1a:P3952S,ORF1a:S391F,ORF1a:S944L,ORF1a:T2648I,ORF1a:T4161N,ORF1a:T609I,ORF1a:T814I,ORF1b:A517V,ORF1b:P1325S,ORF1b:P314L,ORF1b:R1315C,ORF1b:T284I,ORF1b:V1092F,ORF3a:S60Y,ORF3a:T175I,ORF9b:G38D,S:A522S,S:D614G,S:E1202Q,S:T29I,S:T95I
878	C.3	5.93506	8.83308	1.05165	0.937434	1.17979	9.48191e-07	421.042	2020-06-02	N:G204R,N:R203K,ORF1a:G3278S,ORF1a:G728C,ORF1a:L3027F,ORF1a:M2259I,ORF1a:S2193F,ORF1a:T1246I,ORF1a:T4065I,ORF1b:H1550Y,ORF1b:H1979Y,ORF1b:P2256S,ORF1b:P314L,ORF1b:V2368F,ORF3a:G172C,S:D614G,S:E309Q,S:L5F,S:V213L
879	B.1.1.14	5.91745	8.78653	1.05142	0.936973	1.17984	3.09877e-07	400.565	2020-04-18	N:G204R,N:R203K,ORF1a:A2249V,ORF1a:S2193F,ORF1a:S279F,ORF1b:E1977D,ORF1b:P314L,ORF1b:S1779I,ORF3a:K136E,S:D614G
880	B.1.1.160	5.94023	8.84676	1.05141	0.937381	1.17931	2.86838e-07	338.663	2020-05-03	N:G204R,N:R203K,ORF1a:P3371S,ORF1a:T3665I,ORF1b:G1561S,ORF1b:P314L,S:D614G
881	B.1.1.331	5.88295	8.69572	1.05137	0.936313	1.18057	0.00412659	34832.6	2020-03-04	N:G204R,N:R203K,ORF1a:M3087I,ORF1a:M3312I,ORF1a:S2625F,ORF1b:P314L,ORF8:Q18*,ORF8:S67F,S:D614G,S:G769V,S:R847T,S:T95I
882	B.1.1.299	5.92251	8.79987	1.05134	0.937021	1.17962	1.8756e-07	290.289	2020-06-14	N:G204R,N:R203K,ORF1a:G3334S,ORF1a:L3930F,ORF1a:M85-,ORF1a:Q3826H,ORF1a:S2024L,ORF1a:S2132G,ORF1a:S2193F,ORF1a:T1854I,ORF1a:T814I,ORF1b:P314L,ORF1b:S2363F,S:D614G,S:S254F,S:T549A,S:V1104L
883	B.1.1.383	5.9472	8.86524	1.05133	0.937461	1.17903	4.4415e-05	19455.9	2020-05-13	N:A35V,N:G204R,N:R203K,ORF1a:S2797F,ORF1b:P1427L,ORF1b:P1652S,ORF1b:P1666L,ORF1b:P314L,ORF1b:T2165M,ORF7a:T14I,ORF9b:R32C,S:D614G,S:L5F
884	B.1.1.347	5.93779	8.8403	1.05132	0.937283	1.17923	0.000165029	143486	2020-09-26	M:T208I,N:G204R,N:Q389H,N:R203K,ORF1a:A2994V,ORF1a:A3497V,ORF1a:A3705V,ORF1a:D589G,ORF1a:K1305N,ORF1a:K2059N,ORF1a:L3606F,ORF1a:N3937S,ORF1a:P1692S,ORF1a:S2193F,ORF1a:S2224F,ORF1a:T2007I,ORF1a:T3459M,ORF1a:T4010I,ORF1a:T4083M,ORF1b:I162V,ORF1b:K2063N,ORF1b:P1570L,ORF1b:P1936S,ORF1b:P314L,ORF1b:P452S,ORF1b:T1511I,ORF3a:V202L,ORF3a:W128C,ORF7b:T40I,S:A222V,S:D1260Y,S:D614G,S:T20I
885	C.12	5.95189	8.87767	1.05117	0.937447	1.17868	2.31107e-06	1679.23	2020-08-13	N:G204R,N:R203K,ORF1a:E2088G,ORF1a:G3278S,ORF1a:K2029N,ORF1a:L3606F,ORF1a:S2500F,ORF1a:T1246I,ORF1a:T4083M,ORF1b:A2431V,ORF1b:P314L,ORF3a:L106F,S:A688V,S:D614G
886	B.1.571	5.96448	8.91114	1.05113	0.937651	1.17834	1.81838e-06	2749.78	2020-06-19	E:V62F,N:S183Y,ORF1a:A3497V,ORF1a:M2259I,ORF1a:S2625F,ORF1a:S4398L,ORF1a:T1637I,ORF1a:T265I,ORF1a:T436I,ORF1a:T727I,ORF1b:A1491V,ORF1b:A1521V,ORF1b:L1220F,ORF1b:P314L,ORF1b:S1003G,ORF1b:S638I,ORF3a:P240S,ORF3a:Q57H,ORF8:T26I,ORF9b:A57V,S:D614G,S:S939F
887	B.1.420	5.94174	8.85077	1.05104	0.937191	1.17873	8.95842	1.56623e+06	2020-06-04	N:D377Y,N:M234I,N:M322I,N:P168S,N:S190I,N:S194L,N:T198I,ORF1a:A1938S,ORF1a:A2129V,ORF1a:A3456V,ORF1a:A354V,ORF1a:D589G,ORF1a:F1214-,ORF1a:G1073E,ORF1a:I1215V,ORF1a:K1212-,ORF1a:L204F,ORF1a:L3606F,ORF1a:M1769I,ORF1a:M2796I,ORF1a:P1213-,ORF1a:P1786L,ORF1a:P286L,ORF1a:P309S,ORF1a:S318L,ORF1a:T2836I,ORF1a:T4364I,ORF1a:T609I,ORF1a:V1143F,ORF1b:A2132V,ORF1b:L1351F,ORF1b:P314L,ORF1b:T2040I,ORF1b:T730I,O…
888	B.1.595.4	5.97667	8.94358	1.05101	0.937796	1.17788	8.57379e-07	1157.9	2020-04-30	M:T208I,N:A182S,N:R203K,N:R209I,N:T205I,ORF1a:A1049V,ORF1a:A2129V,ORF1a:A2636V,ORF1a:A498V,ORF1a:A516V,ORF1a:K734R,ORF1a:L3352F,ORF1a:L3606F,ORF1a:P1692S,ORF1a:P1921S,ORF1a:P927L,ORF1a:R398C,ORF1a:T265I,ORF1b:K1447N,ORF1b:P314F,ORF1b:P314L,ORF1b:Q2635H,ORF1b:S1391L,ORF3a:G224C,ORF3a:I7L,ORF3a:Q57H,ORF8:S24L,ORF8:V32L,ORF9b:T83I,S:D614G,S:L5F,S:T307I
889	B.1.1.95	5.91908	8.79082	1.05074	0.936598	1.17879	0.123594	21567.7	2020-05-18	N:D401Y,N:G204R,N:R203K,ORF1a:T3284I,ORF1b:P314L,ORF3a:L108F,ORF3a:P262S,ORF7a:T28I,S:D614G
890	B.1.1.118	5.92856	8.81587	1.05061	0.936693	1.17838	4.95048e-07	1848.84	2020-06-05	N:G204R,N:R203K,ORF1a:G519S,ORF1a:H3233Y,ORF1a:T3308I,ORF1b:K2557R,ORF1b:L1681F,ORF1b:P314L,ORF1b:T2336I,ORF3a:V90F,S:D614G,S:G142-,S:L141-,S:L5F,S:M1229I,S:S640F,S:V143-,S:Y144-
891	B.1.467	5.90395	8.75091	1.0506	0.936239	1.17893	2.13845e-05	32361.5	2020-06-03	M:L29F,N:S201I,N:S327L,N:T205I,N:T366I,ORF1a:A876T,ORF1a:L3606F,ORF1a:M1647I,ORF1a:M3221I,ORF1b:A1798S,ORF1b:P2531S,ORF1b:P314L,ORF3a:A54V,ORF3a:Q57H,ORF7a:E95*,ORF7a:G38V,ORF9b:R13L,S:D614G,S:E484K,S:V1264L
892	B.1.1.45	5.91599	8.78265	1.05059	0.93645	1.17863	3.02393e-07	267.427	2020-06-07	N:G204R,N:R203K,ORF1a:T1001I,ORF1a:T2274I,ORF1b:P314L,ORF1b:R1315C,ORF1b:R2684I,ORF1b:S442C,ORF3a:T89I,S:D614G
893	B.1.428	5.70766	8.24208	1.05013	0.932262	1.1829	0.196732	101015	2020-03-09	E:T9I,M:M109I,M:R107H,N:A208S,N:D3Y,N:M234I,N:P168S,N:T205I,N:T366I,ORF1a:A1352V,ORF1a:A2994V,ORF1a:A3209V,ORF1a:A3454V,ORF1a:A4396V,ORF1a:E37D,ORF1a:F143-,ORF1a:F3677-,ORF1a:G3676-,ORF1a:H110Y,ORF1a:H1545Y,ORF1a:I739V,ORF1a:K141-,ORF1a:K3162E,ORF1a:K3353R,ORF1a:K3832N,ORF1a:L2146F,ORF1a:L3116F,ORF1a:L3201P,ORF1a:L3338F,ORF1a:L3606F,ORF1a:M1769I,ORF1a:P1158S,ORF1a:P1803S,ORF1a:S1102G,ORF1a:S142-,…
894	B.1.1.251	5.90336	8.74936	1.04998	0.93586	1.17802	0.00186502	4087.61	2020-09-01	N:G204R,N:G25C,N:M322I,N:P207L,N:R203K,N:T271I,ORF1a:G82-,ORF1a:H83-,ORF1a:L3606F,ORF1a:M1586I,ORF1a:P885L,ORF1a:S279F,ORF1a:V84-,ORF1b:A370V,ORF1b:G2610C,ORF1b:P314L,ORF1b:S961L,ORF1b:T1637I,ORF1b:V1149L,ORF1b:V2371L,ORF3a:A143V,ORF3a:A54V,ORF8:S24L,S:A684V,S:D111N,S:D614G,S:D796Y
895	B.1.301	5.91641	8.78378	1.04989	0.936044	1.17759	1.13526e-05	1831.72	2020-04-25	N:A252S,N:M234I,N:P13L,N:P383L,N:R195I,N:T205I,ORF1a:A3209V,ORF1a:A3615V,ORF1a:F3677-,ORF1a:G3072C,ORF1a:G3676-,ORF1a:K3162E,ORF1a:L204F,ORF1a:L3201P,ORF1a:Q526H,ORF1a:S3675-,ORF1a:S3884L,ORF1a:T265I,ORF1a:T882I,ORF1a:V1550F,ORF1b:A941V,ORF1b:P1452L,ORF1b:P2531S,ORF1b:P314L,ORF1b:T1290I,ORF1b:T2040I,ORF1b:V1493L,ORF3a:K21N,ORF3a:L15F,ORF3a:P104L,ORF3a:P42L,ORF3a:Q57H,ORF3a:S171L,ORF3a:S40L,ORF3a:…
896	A.2.2	5.85477	8.62191	1.04985	0.934889	1.17895	0.560748	110461	2020-03-20	N:P13L,N:P67S,N:S197L,ORF1a:A3209V,ORF1a:F3071Y,ORF1a:L3606F,ORF1a:P309S,ORF1a:P959S,ORF1b:H1213Y,ORF1b:P1967S,ORF1b:R2257S,ORF3a:G196V,ORF3a:G224C,ORF7b:E3-,ORF7b:L14-,ORF7b:L4-,ORF8:E19-,ORF8:F120L,ORF8:K2-,ORF8:L84S,ORF8:M1-,ORF9b:P10S,S:H49Y,S:T76I
897	B.1.1.114	5.89854	8.73669	1.0497	0.935602	1.1777	5.81944e-07	557.822	2020-04-03	M:M109I,N:G204R,N:R203K,ORF1a:A1298V,ORF1b:P314L,S:D614G
898	B.1.169	5.91612	8.783	1.04966	0.935901	1.17725	1.08351e-06	856.507	2020-06-21	N:G204R,N:R203K,N:R209I,N:S194L,N:T205I,ORF1a:H374Y,ORF1a:I2873T,ORF1a:L2062F,ORF1a:L2874K,ORF1a:L3606F,ORF1a:P1803S,ORF1a:P271S,ORF1a:T1444N,ORF1a:T224I,ORF1a:V1287A,ORF1a:Y1920H,ORF1b:A1428V,ORF1b:A1895V,ORF1b:A2431V,ORF1b:G16Y,ORF1b:G170C,ORF1b:G662S,ORF1b:K1873N,ORF1b:L252C,ORF1b:P314L,ORF1b:T1404M,ORF1b:T17I,ORF3a:L86F,ORF3a:S26L,ORF3a:V112F,ORF3a:W131C,ORF7a:F87L,ORF8:G8V,S:D614G,S:P681H,S:…
899	B.1.1.5	5.87111	8.66466	1.04964	0.935066	1.17825	0.000192192	428880	2020-03-20	N:G204R,N:P13S,N:R203K,N:S202I,N:T247I,N:T362I,ORF1a:A1352V,ORF1a:G82-,ORF1a:H110Y,ORF1a:H83-,ORF1a:I3108V,ORF1a:L3606F,ORF1a:P3371S,ORF1a:T2152I,ORF1a:V1085F,ORF1a:V84-,ORF1b:A1219S,ORF1b:P314L,ORF1b:T310I,ORF3a:A23S,ORF3a:G251S,ORF3a:K21N,ORF3a:W45L,ORF7a:L96F,ORF8:V62L,S:A771S,S:A845S,S:D614G,S:D950N,S:L5F,S:M1229I,S:M1237I,S:S254F,S:T95I,S:V1264L,S:Y144-
900	B.1.1.130	5.88769	8.70817	1.04961	0.93535	1.17782	4.65331e-07	694.077	2020-08-10	N:A182S,N:G204R,N:R203K,ORF1a:A1074V,ORF1a:E633D,ORF1a:G493D,ORF1a:L3606F,ORF1a:L4064F,ORF1b:A2431V,ORF1b:P314L,ORF1b:V2117L,ORF3a:D27Y,ORF3a:L140F,S:D614G
901	B.1.385	5.94926	8.87071	1.04922	0.936237	1.17584	1.8322e-06	1705.99	2020-06-29	N:S193I,ORF1a:A2994V,ORF1a:G345S,ORF1a:S391F,ORF1a:S443F,ORF1a:T2087I,ORF1a:T2648I,ORF1a:T999I,ORF1a:V2061F,ORF1b:A1428V,ORF1b:A1521V,ORF1b:A241V,ORF1b:A647S,ORF1b:K2579N,ORF1b:M1156I,ORF1b:M1499I,ORF1b:M1573I,ORF1b:P314L,ORF1b:T310I,ORF3a:G18V,ORF3a:Q57H,ORF3a:S165F,ORF7a:E22D,ORF9b:T83I,S:A846V,S:D614G,S:H245Y,S:L1063F,S:P681L,S:S813I,S:V1228L
902	B.1.595.1	5.95338	8.88163	1.0491	0.936239	1.17557	4.38707e-06	7653.29	2020-06-22	M:M109I,N:D144Y,N:G164R,N:G204R,N:R203K,ORF1a:A1049V,ORF1a:A2123V,ORF1a:A2584V,ORF1a:F143-,ORF1a:K141-,ORF1a:L2869F,ORF1a:L3352F,ORF1a:L3930F,ORF1a:L454F,ORF1a:M85-,ORF1a:P1640S,ORF1a:P3395S,ORF1a:P971L,ORF1a:S142-,ORF1a:S4398L,ORF1a:T1760I,ORF1a:T265I,ORF1a:T4355I,ORF1a:T568I,ORF1b:A440V,ORF1b:M1499I,ORF1b:P314L,ORF1b:R2613N,ORF1b:S1089L,ORF1b:S1273L,ORF1b:S2363F,ORF1b:T1038I,ORF1b:T17I,ORF1b:T2…
903	B.1.1.15	5.81066	8.50706	1.04898	0.933554	1.17868	4.64587e-07	245.487	2020-06-30	N:G204R,N:R203K,N:R68L,ORF1a:E633D,ORF1a:G3072C,ORF1a:L1507F,ORF1a:P1786S,ORF1a:T999I,ORF1a:Y3722C,ORF1b:E2274A,ORF1b:P218L,ORF1b:P2531S,ORF1b:P314L,ORF3a:H78Y,ORF8:L95F,ORF8:W45L,ORF9b:E65*,S:D614G,S:L5F
904	B.1.1.466	5.88323	8.69644	1.04882	0.934803	1.17675	3.94448e-07	614.812	2020-07-21	N:G204R,N:R203K,ORF1a:D1036E,ORF1a:H1160Y,ORF1a:H417Y,ORF1a:I849V,ORF1a:P361L,ORF1a:S3099L,ORF1a:T1543I,ORF1a:Y1536H,ORF1b:A1491V,ORF1b:P314L,ORF3a:S171L,ORF7a:T14I,S:D614G,S:D936Y,S:V1104L
905	B.1.428.1	5.89813	8.73561	1.04859	0.934938	1.17606	0.0010431	457800	2020-06-01	M:L29F,N:Q418H,N:T141I,N:T205I,ORF1a:A3392V,ORF1a:A498V,ORF1a:L3606F,ORF1a:P971S,ORF1a:T265I,ORF1a:T346I,ORF1a:V2149F,ORF1b:A176V,ORF1b:P314L,ORF3a:Q57H,ORF3a:T151I,S:A522V,S:D614G,S:V143-
906	B.1.1.437	5.90796	8.76149	1.04844	0.935024	1.17561	1.08661e-06	928.219	2020-06-28	N:A251V,N:D402Y,N:G204R,N:P6L,N:R203K,N:R209G,N:S37P,ORF1a:A872T,ORF1a:E1614A,ORF1a:G2581S,ORF1a:I4049V,ORF1a:S944L,ORF1b:K469N,ORF1b:M2269I,ORF1b:P314L,ORF1b:T132I,ORF3a:A23S,ORF8:G66-,ORF8:K68E,ORF8:S67-,ORF9b:P3S,S:D614G,S:S640F
907	B.1.227	5.86432	8.64686	1.04837	0.934188	1.17651	0.0106468	79176.5	2020-05-29	N:Q9H,ORF1a:A3518V,ORF1a:E3909G,ORF1a:L2062F,ORF1a:M297V,ORF1a:N2405S,ORF1a:R184C,ORF1a:R550C,ORF1a:S2600A,ORF1a:T1854I,ORF1a:T3750I,ORF1a:T4249I,ORF1a:V3718F,ORF1b:P314L,ORF3a:L95F,ORF3a:Q185H,ORF3a:Q57H,ORF3a:V256F,ORF9b:S6I,S:D614G,S:Q675H,S:S255F,S:S477N,S:S939F,S:T1117I,S:W258L
908	B.1.1.3	5.83245	8.5637	1.04837	0.933597	1.17724	4.95322e-07	443.798	2020-04-06	E:P71L,E:S68F,N:G204R,N:P383L,N:R203K,ORF1a:A3333T,ORF1a:K3353R,ORF1a:L3606F,ORF1a:R3993C,ORF1a:R560C,ORF1a:T1567I,ORF1a:T3058I,ORF1a:V3718F,ORF1b:K2557R,ORF1b:P2531S,ORF1b:P314L,ORF1b:S2198I,ORF3a:K16N,ORF3a:L147F,ORF3a:S171L,ORF3a:T64I,S:A67V,S:D614G,S:L5F,S:P1263L,S:T478I,S:V90F
909	B.1.1.107	5.87522	8.67542	1.04809	0.934223	1.17584	4.68647e-07	294.324	2020-06-08	N:G204R,N:R203K,ORF1a:A1074D,ORF1a:L1130F,ORF1a:S2193F,ORF1a:T3308I,ORF1a:T3579I,ORF1b:P314L,ORF3a:H78Y,S:D614G
910	B.1.1.109	5.89714	8.733	1.04809	0.934621	1.17534	0.00997556	1868.83	2020-06-08	E:S68F,N:D3Y,N:G204R,N:R203K,N:T271I,ORF1a:H374Y,ORF1a:L4182F,ORF1b:K1873N,ORF1b:P314L,ORF1b:Q813H,ORF1b:T1404M,ORF3a:G174C,S:D614G,S:T1116N,S:Y144-
911	B.1.1.197	5.87932	8.68619	1.04803	0.934261	1.17566	1.93783e-07	240.956	2020-04-15	N:G204R,N:R203K,ORF1b:N1047S,ORF1b:P314L,ORF6:D53Y,S:D614G
912	B.1.540	5.90484	8.75326	1.04794	0.934673	1.17494	0.0105409	1.91137e+06	2020-04-21	M:D209Y,M:L29F,N:A152S,N:A252S,N:D144Y,N:D3Y,N:M234I,N:P199S,N:P365S,N:P383S,N:R191L,N:R209I,N:R209K,N:R40C,N:S202N,N:T205I,N:T366I,N:T391I,ORF1a:A1049V,ORF1a:A2584V,ORF1a:A3357V,ORF1a:A3620V,ORF1a:A3705V,ORF1a:A498V,ORF1a:A656V,ORF1a:E102K,ORF1a:G392D,ORF1a:G82-,ORF1a:H374Y,ORF1a:H83-,ORF1a:I2230T,ORF1a:I2663V,ORF1a:K1895N,ORF1a:K2589R,ORF1a:K2622N,ORF1a:K3353R,ORF1a:L3606F,ORF1a:L3951F,ORF1a:M3…
913	B.1.1.154	5.84796	8.60411	1.04788	0.933596	1.17615	2.83063e-07	312.375	2020-03-31	N:G204R,N:R203K,ORF1a:P1692S,ORF1b:P314L,ORF1b:T1717A,S:D614G,S:E583D
914	B.1.1.249	5.86572	8.65055	1.04785	0.933904	1.17569	4.26344e-07	437.21	2020-04-02	N:G204R,N:R203K,ORF1b:P314L,ORF1b:V1814F,S:D614G,S:P251L
915	B.1.293	5.94314	8.85447	1.04767	0.935198	1.17367	0.134178	6849.01	2020-04-01	N:D128N,N:G212V,N:R203K,N:R209I,N:S180T,N:S193I,N:T334I,ORF1a:A1679V,ORF1a:A3615V,ORF1a:A656V,ORF1a:D992N,ORF1a:L320F,ORF1a:L3338F,ORF1a:L3606F,ORF1a:L3951F,ORF1a:L681F,ORF1a:M2259I,ORF1a:M3087I,ORF1a:P1640S,ORF1a:P309L,ORF1a:Q1592R,ORF1a:Q2702H,ORF1a:R207C,ORF1a:S3099L,ORF1a:S3884L,ORF1a:S944L,ORF1a:T1682I,ORF1a:T265I,ORF1a:T3506I,ORF1a:T814I,ORF1a:V1143F,ORF1a:V3976F,ORF1b:A1844V,ORF1b:A2431V,O…
916	B.1.1.350	5.85097	8.61196	1.04762	0.933499	1.1757	7.04823e-06	5169.14	2020-04-27	N:G204R,N:R203K,ORF1a:M4241I,ORF1b:A37S,ORF1b:P314L,ORF3a:L147F,ORF7b:W29C,S:D614G,S:T323I
917	B.1.431	5.86084	8.63777	1.04753	0.933624	1.17533	2.3487e-07	266.318	2020-04-03	ORF1a:T265I,ORF1b:A88V,ORF1b:P314L,ORF3a:Q57H,S:D614G,S:T22I
918	B.1.590	5.82931	8.55552	1.04733	0.932924	1.17576	2.67591e-05	15423.8	2020-03-25	E:P71L,E:S68F,E:V49L,M:L46F,N:D81Y,N:R203M,N:S180I,N:S194L,N:S197T,N:S202R,ORF1a:A2129V,ORF1a:A2690V,ORF1a:A3143V,ORF1a:A3392V,ORF1a:A3620V,ORF1a:E633D,ORF1a:G392D,ORF1a:K2622N,ORF1a:K3353R,ORF1a:L3338F,ORF1a:L3606F,ORF1a:L681F,ORF1a:M902V,ORF1a:N3491S,ORF1a:P1054L,ORF1a:P1220H,ORF1a:P309L,ORF1a:P4337S,ORF1a:Q3729R,ORF1a:Q3777R,ORF1a:Q3826H,ORF1a:R207C,ORF1a:S2024L,ORF1a:S318L,ORF1a:S3885F,ORF1a:…
919	B.1.1.38	5.86028	8.6363	1.04732	0.933493	1.17504	1.93318e-07	318.445	2020-05-30	N:G204R,N:R203K,N:S193I,ORF1a:G82-,ORF1a:H83-,ORF1a:M85-,ORF1a:T265I,ORF1a:T3058I,ORF1a:V84-,ORF1a:V86-,ORF1b:P314L,ORF3a:V255-,S:D138H,S:D614G,S:P384L
920	B.1.1.290	5.87209	8.66723	1.04718	0.933623	1.17455	4.20563e-07	474.411	2020-05-19	N:G204R,N:R203K,ORF1a:G519S,ORF1a:R398C,ORF1b:P314L,ORF3a:G18D,S:A688S,S:D614G
921	B.1.473	5.88034	8.68885	1.04664	0.933451	1.17355	0.00378866	24533.9	2020-04-18	N:A376T,N:M234I,N:S206F,N:T205I,ORF1a:G989V,ORF1a:T265I,ORF1a:T3032I,ORF1b:P2633S,ORF1b:P314L,ORF1b:S638I,ORF3a:Q57H,S:D138Y,S:D614G,S:N501T
922	B.1.503	5.89996	8.74042	1.04662	0.933799	1.17308	0.0306007	45469.7	2020-04-17	E:V62F,N:D377Y,N:D402Y,N:G18V,N:M234I,N:P365S,N:Q418H,N:R209K,N:R209S,N:S193I,N:S194L,N:S197L,N:T205I,N:T366I,N:T391I,ORF1a:A1082T,ORF1a:A3209V,ORF1a:A3456V,ORF1a:A3615V,ORF1a:F3677-,ORF1a:G3676-,ORF1a:I3618V,ORF1a:K3162E,ORF1a:L3201P,ORF1a:L3495F,ORF1a:L3606F,ORF1a:L590F,ORF1a:M2259I,ORF1a:R1464W,ORF1a:S2193F,ORF1a:S2242F,ORF1a:S3099L,ORF1a:S3675-,ORF1a:S3884L,ORF1a:T1538I,ORF1a:T1637I,ORF1a:T17…
923	B.1.1.272	5.86675	8.65324	1.04657	0.933165	1.17376	0.000327337	174461	2020-08-24	N:D22G,N:G204R,N:R203K,ORF1a:A1043V,ORF1a:A3209V,ORF1a:A3497V,ORF1a:A3523V,ORF1a:L2062F,ORF1a:L3338F,ORF1a:R24C,ORF1a:S2103F,ORF1a:S944L,ORF1b:A1219S,ORF1b:A1662V,ORF1b:E1264D,ORF1b:M1352I,ORF1b:M2025I,ORF1b:P314L,ORF1b:P970L,ORF3a:D173G,ORF3a:L95F,ORF7a:E95*,ORF7a:S83L,ORF8:W45L,ORF9b:I19V,S:A520S,S:D614G,S:P681H
924	B.1.1.225	5.90999	8.76685	1.04657	0.933945	1.17277	2.05523e-06	1504.68	2020-06-28	E:V62F,M:A2V,N:G204R,N:P13S,N:R203K,N:T362I,ORF1a:A1049V,ORF1a:A2690V,ORF1a:F143-,ORF1a:K141-,ORF1a:L4037F,ORF1a:N704H,ORF1a:P1692S,ORF1a:R184C,ORF1a:S142-,ORF1a:S2103F,ORF1a:T1760I,ORF1a:T2274I,ORF1a:T999I,ORF1a:V1295F,ORF1a:V3475F,ORF1b:A1291V,ORF1b:A1662V,ORF1b:A2222V,ORF1b:H1213Y,ORF1b:K1873N,ORF1b:K2557R,ORF1b:P314L,ORF1b:P976L,ORF1b:R1315C,ORF1b:T239I,ORF1b:T899I,ORF1b:V1149L,ORF3a:L15F,ORF…
925	B.1.1.210	5.87836	8.68366	1.04656	0.933371	1.17348	4.54109e-06	884.514	2020-04-20	E:P71L,M:A2S,N:A208S,N:A35V,N:D402Y,N:G204R,N:R203K,ORF1a:A1049V,ORF1a:A3497V,ORF1a:A3523V,ORF1a:D2980N,ORF1a:L3606F,ORF1a:M3733I,ORF1a:P309S,ORF1a:S2535L,ORF1a:S2900L,ORF1a:T1682I,ORF1a:T1854I,ORF1a:T4065I,ORF1b:K2557R,ORF1b:M1677I,ORF1b:P314L,ORF1b:T2048I,ORF3a:G100C,ORF3a:K21N,ORF3a:T12I,ORF7b:A15S,ORF8:R52I,ORF8:V62L,ORF9b:R32C,S:A1078S,S:D138H,S:D614G,S:E780A,S:L5F,S:T22I,S:V143-,S:Y144-
926	B.1.1.88	5.83861	8.57973	1.04649	0.932601	1.17429	2.49342e-06	1509.86	2020-03-22	M:L124F,M:L90F,N:G204R,N:R203K,ORF1b:P314L,S:D614G
927	B.1.1.43	5.84462	8.5954	1.04636	0.932631	1.17395	2.47087e-07	539.018	2020-04-01	M:W31C,N:G204R,N:R203K,ORF1a:A1049V,ORF1b:M620I,ORF1b:P314L,ORF1b:T239I,ORF3a:D210Y,ORF3a:T89I,ORF7a:V71L,S:C1253F,S:D614G
928	B.1.1.436	5.84815	8.60461	1.04634	0.932688	1.17385	6.41916e-06	117538	2020-03-28	M:H125Y,N:A182S,N:G204R,N:R203K,ORF1a:G519S,ORF1a:L1249P,ORF1a:L3606F,ORF1a:M2259I,ORF1a:T1638I,ORF1b:K2557R,ORF1b:M2322I,ORF1b:P314L,ORF1b:T2548I,S:D614G
929	B.1.1.268	5.83303	8.56521	1.04589	0.932142	1.17352	2.60769e-07	193.442	2020-06-13	N:A251V,N:D144N,N:G204R,N:R203K,ORF1a:I785V,ORF1a:L320F,ORF1a:M3627I,ORF1a:P1158S,ORF1a:P1640S,ORF1a:T4175I,ORF1a:V1295F,ORF1a:V3718F,ORF1b:A440V,ORF1b:L1681F,ORF1b:P103S,ORF1b:P2531S,ORF1b:P314L,ORF1b:T2336I,ORF3a:A54V,ORF3a:D173G,ORF3a:T223I,S:D614G,S:E583D,S:S12F,S:T20I
930	B.1.1.177	5.82706	8.54966	1.04575	0.93195	1.17345	2.8564e-07	236.969	2020-06-12	M:M109I,N:G204R,N:R203K,ORF1a:A3456V,ORF1a:K1202N,ORF1a:P371L,ORF1a:S318L,ORF1a:T1543I,ORF1b:P314L,ORF1b:T899I,ORF3a:L108F,S:D614G,S:G1124V
931	B.1.1.113	5.85408	8.6201	1.04564	0.932383	1.17266	9.47182e-07	1891.24	2020-03-25	N:G204R,N:L139F,N:R203K,N:S37P,ORF1a:M3695V,ORF1a:N3937S,ORF1a:Q663K,ORF1a:S391F,ORF1a:S944L,ORF1a:T224I,ORF1a:V757F,ORF1b:G170C,ORF1b:K2557R,ORF1b:P1821S,ORF1b:P314L,ORF1b:S1089L,ORF1b:S425F,ORF3a:L53F,ORF8:A51V,S:A522V,S:D215Y,S:D614G,S:G1219V
932	B.1.1.279	5.85906	8.63311	1.04546	0.932362	1.17227	1.11954e-05	4384.11	2020-03-30	M:L124F,M:L17I,N:G204R,N:P199L,N:R203K,N:T393I,ORF1a:A1298V,ORF1a:A385V,ORF1a:E1413D,ORF1a:F143-,ORF1a:K141-,ORF1a:L3606F,ORF1a:P1207L,ORF1a:P2685T,ORF1a:P971S,ORF1a:S142-,ORF1a:T4090I,ORF1a:T568I,ORF1a:V1583F,ORF1b:A1798S,ORF1b:A302S,ORF1b:D2090Y,ORF1b:E1184D,ORF1b:E735D,ORF1b:K2557R,ORF1b:P1967S,ORF1b:P218L,ORF1b:P2531S,ORF1b:P314L,ORF1b:S1391L,ORF1b:S997L,ORF3a:D173G,ORF3a:G224C,ORF3a:P240S,OR…
933	B.1.1.91	5.84041	8.58443	1.04525	0.9319	1.17239	9.63122e-07	7316.89	2020-04-28	N:G204R,N:R203K,ORF1b:P314L,ORF1b:Y1200C,ORF3a:H182Y,S:D1260Y,S:D614G
934	B.1.287	5.82719	8.55	1.04518	0.931617	1.17259	0.000141813	1814.02	2020-05-13	N:M210I,N:P168S,N:S194L,N:T141I,ORF1a:E2050G,ORF1a:F143-,ORF1a:G82-,ORF1a:H83-,ORF1a:K141-,ORF1a:K2589R,ORF1a:L3606F,ORF1a:M85-,ORF1a:S142-,ORF1a:T2648I,ORF1a:T265I,ORF1a:V3510F,ORF1a:V3653F,ORF1a:V3718F,ORF1a:V84-,ORF1a:V86-,ORF1b:G1129C,ORF1b:K1873N,ORF1b:L1351F,ORF1b:P1000L,ORF1b:P314L,ORF1b:S2363F,ORF3a:K16-,ORF3a:Q57H,ORF3a:T223I,S:D614G,S:D80Y,S:E180V,S:G769V,S:M153T,S:Q677H,S:V1104L
935	B.1.1.270	5.81802	8.52615	1.04513	0.931418	1.17273	2.65652e-07	358.571	2020-03-29	M:T208I,N:A208-,N:A398V,N:G204R,N:M210-,N:R203K,N:R209-,ORF1a:F143-,ORF1a:K141-,ORF1a:Q455H,ORF1a:R184C,ORF1a:S142-,ORF1a:S2500F,ORF1a:T1496I,ORF1a:V1583F,ORF1b:L629F,ORF1b:P314L,ORF3a:W131C,ORF7a:L96F,ORF8:Q18*,S:A892S,S:D614G,S:H655Y,S:V90F
936	B.1.545	5.84979	8.60891	1.04506	0.931956	1.17188	0.0895718	44112.4	2020-03-26	N:A251V,N:K342R,N:S194L,ORF1a:L642F,ORF1a:M1378I,ORF1a:P2046S,ORF1a:R207C,ORF1a:R24C,ORF1a:T1682I,ORF1a:T3058I,ORF1b:K2557R,ORF1b:P314L,ORF1b:R2257K,ORF3a:T175I,ORF3a:T229I,ORF3a:V13L,ORF3a:V202I,S:D614G,S:H49Y,S:N501Y,S:S12F,S:V367F
937	B.1.1.13	5.79293	8.46113	1.04503	0.930896	1.17317	2.45779e-07	164.224	2020-03-28	N:G204R,N:R203K,N:T366I,ORF1a:K1315Q,ORF1a:Q3859H,ORF1b:P314L,S:D614G
938	B.1.499.1	5.83281	8.56463	1.04502	0.931623	1.17222	1.01594e-06	651.398	2020-11-30	N:S197L,ORF1a:L747F,ORF1a:S3884L,ORF1a:T265I,ORF1b:A1844V,ORF1b:P314L,ORF1b:T1336I,ORF3a:Q57H,ORF7b:H42Y,ORF9b:R13L,S:A626S,S:D614G
939	A.15	5.84592	8.5988	1.0447	0.931672	1.17143	1.042e-06	8633.23	2020-05-11	N:S202N,ORF1a:A2785V,ORF1a:M3655I,ORF1a:M85-,ORF1a:P2046L,ORF1a:P748L,ORF1a:P959S,ORF1a:V84-,ORF1b:D2179Y,ORF1b:P1727L,ORF8:E92K,ORF8:L84S,S:D1084Y
940	B.1.340	5.91294	8.77463	1.04451	0.932774	1.16964	6.68428e-06	9723.39	2020-07-06	N:T148S,N:T205I,ORF1a:A3497V,ORF1a:A4357V,ORF1a:E1311G,ORF1a:F143-,ORF1a:H2092Y,ORF1a:K1233R,ORF1a:K141-,ORF1a:K2511N,ORF1a:K2622N,ORF1a:K734N,ORF1a:K798N,ORF1a:L3338F,ORF1a:L3606F,ORF1a:L3951F,ORF1a:L642F,ORF1a:M85-,ORF1a:P2685T,ORF1a:Q2563H,ORF1a:R398C,ORF1a:S142-,ORF1a:S2103F,ORF1a:S674N,ORF1a:T1022I,ORF1a:T1854I,ORF1a:T2166I,ORF1a:T2277I,ORF1a:T265I,ORF1a:T3284I,ORF1a:T753I,ORF1b:A2268V,ORF1b…
941	B.1.1.440	5.83229	8.56326	1.04451	0.931313	1.17147	9.78988e-07	956.572	2020-06-23	N:G18V,N:G204R,N:R203K,ORF1a:D203Y,ORF1a:D335N,ORF1a:I3108V,ORF1a:L2688F,ORF1a:M3752I,ORF1a:T1542I,ORF1b:P314L,ORF7b:H37L,ORF7b:L25F,ORF9b:V15L,S:D614G
942	B.1.370	5.82666	8.54862	1.04429	0.93108	1.17127	2.81042e-06	1707.93	2020-03-29	N:D144Y,ORF1a:S2535L,ORF1a:T265I,ORF1b:H604Y,ORF1b:L629F,ORF1b:P2633S,ORF1b:P314L,ORF1b:T239I,ORF3a:Q57H,ORF6:D53Y,ORF7b:L14-,ORF8:S24L,S:D614G,S:S939F
943	B.1.1.441	5.84864	8.60588	1.04411	0.931374	1.17049	9.89852e-07	1422.35	2020-07-01	N:A182S,N:G204R,N:P13L,N:P67S,N:R203K,ORF1a:K120N,ORF1b:P314L,ORF3a:V90F,ORF9b:P10S,S:D614G,S:G769V,S:S254F,S:V6F
944	B.1	5.13041	6.83997	1.04389	0.916476	1.18902	2383.33	1.76459e+08	2020-02-03	E:P71S,M:A2S,M:A2V,M:D3G,M:L90F,M:T175M,N:A208S,N:A220V,N:A252S,N:A414S,N:D22Y,N:D3L,N:D3Y,N:D401Y,N:G204R,N:G34W,N:M210I,N:M234I,N:N11S,N:P13S,N:P199L,N:P207S,N:P383L,N:P383S,N:P67S,N:Q389H,N:Q70R,N:R195K,N:R203K,N:R40C,N:S180I,N:S183Y,N:S187L,N:S194L,N:S206F,N:S235F,N:S2P,N:T198I,N:T205I,N:T391I,ORF1a:A1049V,ORF1a:A1352V,ORF1a:A1679V,ORF1a:A1708D,ORF1a:A1812D,ORF1a:A2529V,ORF1a:A3143V,ORF1a:A32…
945	B.1.245	5.80765	8.49924	1.04386	0.930474	1.17106	1.5073e-05	6167.44	2020-04-03	N:T205I,N:T366I,ORF1a:T4249I,ORF1b:K469N,ORF1b:L1351F,ORF1b:P314L,ORF1b:V839L,ORF3a:Q57H,S:D614G,S:L5F
946	B.1.294	5.79178	8.45813	1.04334	0.929874	1.17064	3.61396e-07	601.756	2020-06-22	ORF1a:F143-,ORF1a:K141-,ORF1a:L3606F,ORF1a:S1361P,ORF1a:S142-,ORF1a:T265I,ORF1a:T2952I,ORF1b:D2666G,ORF1b:M1573I,ORF1b:P314L,ORF3a:G18S,ORF3a:Q57H,S:D614G,S:M177I
947	B.1.475	5.78542	8.4417	1.04307	0.9296	1.1704	1.36621e-06	11222.8	2020-04-05	N:D128Y,N:S193I,ORF1a:Q2702H,ORF1b:L1220F,ORF1b:P314L,ORF3a:Q57H,ORF6:D53Y,ORF8:S67F,S:D614G
948	B.1.115	5.78753	8.44715	1.04305	0.929627	1.17031	1.69958e-06	34641.4	2020-03-25	N:G215V,N:G25C,N:T325I,ORF1a:A1397V,ORF1a:A2344S,ORF1a:G400S,ORF1a:L3606F,ORF1a:T265I,ORF1b:P1851S,ORF1b:P2633S,ORF1b:P314L,ORF1b:S997L,ORF1b:V1271L,ORF3a:G44V,ORF3a:Q57H,S:A706S,S:D614G,S:T95I
949	B.1.372	5.7434	8.33351	1.04292	0.928729	1.17115	4.50732e-06	12576.8	2020-07-27	N:G164R,ORF1a:F143-,ORF1a:K141-,ORF1a:L3606F,ORF1a:S142-,ORF1a:T265I,ORF1b:M620I,ORF1b:P314L,ORF3a:Q57H,ORF8:V32I,S:D614G,S:D936Y,S:L54F
950	B.1.426	5.83692	8.57533	1.04289	0.930438	1.16893	8.62705e-06	5180.69	2020-04-14	E:S68F,M:L17F,N:A55S,N:G34W,N:T24I,ORF1a:A1049V,ORF1a:A3392V,ORF1a:A3705V,ORF1a:A516V,ORF1a:E2031K,ORF1a:F143-,ORF1a:F190L,ORF1a:G3072C,ORF1a:G82-,ORF1a:H2092Y,ORF1a:H417Y,ORF1a:H83-,ORF1a:K120N,ORF1a:K141-,ORF1a:K2622N,ORF1a:L3483F,ORF1a:M2259I,ORF1a:M85-,ORF1a:P309L,ORF1a:R1170C,ORF1a:S1188L,ORF1a:S142-,ORF1a:T265I,ORF1a:T3032I,ORF1a:V3718F,ORF1a:V84-,ORF1a:V86-,ORF1b:A1291V,ORF1b:A520V,ORF1b:A…
951	B.1.1.93	5.69289	8.20444	1.04281	0.927711	1.1722	2.67178e-05	1742.19	2020-06-20	N:A208-,N:G204R,N:M210L,N:P207-,N:R203K,N:R209-,N:S206-,ORF1a:A3454V,ORF1a:A3686V,ORF1a:M3221I,ORF1a:Q3826H,ORF1a:T1035I,ORF1b:D131Y,ORF1b:P314L,ORF3a:K21N,ORF3a:L46F,S:D614G,S:E1202Q,S:L176F
952	B.1.1.237	5.83229	8.56326	1.04275	0.93027	1.16883	8.08832e-07	1756.28	2020-05-28	N:G204R,N:I84V,N:R203K,ORF1a:A1997V,ORF1a:A2584V,ORF1a:A3497V,ORF1a:G82-,ORF1a:K2200N,ORF1a:R184C,ORF1b:P314F,ORF1b:P314L,ORF3a:D155Y,ORF3a:F207L,ORF3a:I63T,ORF7a:S83L,ORF7b:C41F,ORF8:S69P,S:A1078S,S:D614G,S:L5F,S:R21I
953	B.1.165	5.80549	8.49363	1.04249	0.929627	1.16906	3.90672e-07	535.904	2020-05-05	E:T30I,ORF1a:A2529V,ORF1a:G400S,ORF1a:T265I,ORF1a:V365F,ORF1b:P1325S,ORF1b:P2256S,ORF1b:P314L,ORF3a:Q57H,ORF6:D61Y,ORF8:V62L,S:D614G
954	B.1.306	5.8477	8.60344	1.04236	0.930318	1.16789	8.99847e-06	8675.21	2020-06-23	N:A152S,N:R209I,N:R40C,ORF1a:A1049V,ORF1a:A1074V,ORF1a:A3392V,ORF1a:A3497V,ORF1a:A3529V,ORF1a:L3352F,ORF1a:L3606F,ORF1a:L681F,ORF1a:N2405S,ORF1a:P2018S,ORF1a:P804L,ORF1a:S2535L,ORF1a:S391F,ORF1a:T1822I,ORF1a:T2106I,ORF1a:T265I,ORF1a:T490I,ORF1b:A1884S,ORF1b:A2222V,ORF1b:A2431V,ORF1b:A2513S,ORF1b:D2090Y,ORF1b:K2557R,ORF1b:L629F,ORF1b:M1573I,ORF1b:P1427L,ORF1b:P1727L,ORF1b:P314L,ORF1b:Q2425K,ORF1b:…
955	B.1.110.1	5.7604	8.3772	1.04231	0.92869	1.16984	0.00140889	49818.6	2020-04-06	N:G34W,N:P199S,N:S180I,ORF1a:A3070V,ORF1a:E352K,ORF1a:G82-,ORF1a:G894S,ORF1a:H83-,ORF1a:M85-,ORF1a:P1640S,ORF1a:P3371S,ORF1a:S944L,ORF1a:T512I,ORF1a:V84-,ORF1a:V86-,ORF1b:A2431V,ORF1b:P314L,ORF1b:Q2555R,ORF1b:R1315C,ORF3a:Q57H,ORF8:I58-,S:D614G
956	B.1.274	5.76286	8.38352	1.04227	0.928709	1.16972	7.89458e-07	2045.44	2020-05-08	ORF1a:S1188L,ORF1a:S610L,ORF1a:T1496I,ORF1a:T151A,ORF1a:T4249I,ORF1b:H1213Y,ORF1b:M1156I,ORF1b:P314L,ORF1b:V2117L,ORF3a:P25L,ORF3a:Q57H,ORF3a:S92L,S:D614G,S:S1252P
957	B.1.482	5.80864	8.50181	1.04215	0.929481	1.16847	2.11934e-06	5200.18	2020-03-17	ORF1a:A2320V,ORF1a:A3143V,ORF1b:D1127Y,ORF1b:P314L,ORF3a:Q57H,S:D614G
958	B.1.3	5.88489	8.70079	1.04196	0.930751	1.16646	7.41193e-06	5265.21	2020-04-30	N:A152S,N:H145Y,N:R209I,N:S180I,N:S202I,N:V72I,ORF1a:G519S,ORF1a:G993S,ORF1a:H1545Y,ORF1a:H374Y,ORF1a:K2200N,ORF1a:K2511N,ORF1a:K680N,ORF1a:L1130F,ORF1a:L2062F,ORF1a:L27I,ORF1a:L3116F,ORF1a:L4182F,ORF1a:L446F,ORF1a:M1378I,ORF1a:M2259I,ORF1a:M3627I,ORF1a:M3862I,ORF1a:P1596L,ORF1a:P309L,ORF1a:P971L,ORF1a:R1464W,ORF1a:S1905F,ORF1a:S3884L,ORF1a:T1543I,ORF1a:T1760I,ORF1a:T1822I,ORF1a:T1881I,ORF1a:T265…
959	B.1.1.367	5.794	8.46388	1.04187	0.929049	1.16839	7.115e-07	876.003	2020-06-11	N:G204R,N:R203K,ORF1a:G192D,ORF1a:H374Y,ORF1b:G1129C,ORF1b:P314F,ORF1b:P314L,S:D614G
960	B.1.1.61	5.78233	8.43373	1.04164	0.928697	1.16831	2.18591e-05	237172	2020-03-18	M:V70F,N:G204R,N:R203K,ORF1a:F143-,ORF1a:G3072C,ORF1a:H2092Y,ORF1a:I2873T,ORF1a:I3341V,ORF1a:K141-,ORF1a:L2874K,ORF1a:L3606F,ORF1a:Q3777H,ORF1a:S142-,ORF1a:T1055I,ORF1a:T3058I,ORF1b:A1643V,ORF1b:D2318Y,ORF1b:L252C,ORF1b:M2667I,ORF1b:P314L,ORF1b:V1811F,ORF3a:T151I,ORF3a:T269M,ORF8:V32L,S:D614G
961	B.1.516	5.81666	8.52262	1.04137	0.929166	1.16711	3.75803e-06	3877.75	2020-05-13	M:L90F,M:T175M,N:G18V,N:P168S,N:P383L,N:R209I,ORF1a:A2690V,ORF1a:A3497V,ORF1a:A690V,ORF1a:D203Y,ORF1a:M1378I,ORF1a:P309L,ORF1a:R24C,ORF1a:R426C,ORF1a:S3244L,ORF1a:T1840I,ORF1a:T265I,ORF1b:A941V,ORF1b:D1746Y,ORF1b:D436G,ORF1b:G2510C,ORF1b:G662S,ORF1b:K2063N,ORF1b:K2307R,ORF1b:P1821S,ORF1b:P314L,ORF1b:S997L,ORF1b:T1050I,ORF1b:V1092F,ORF3a:A110V,ORF3a:G254*,ORF3a:L129F,ORF3a:Q57H,ORF3a:S40L,ORF6:D61…
962	B.1.1.365	5.74959	8.3494	1.04132	0.927905	1.1686	0.0890702	41581.9	2020-06-07	E:T9I,N:A119S,N:G204R,N:L139F,N:Q229H,N:R203K,N:S194L,N:T393I,ORF1a:A3220V,ORF1a:D1554A,ORF1a:F143-,ORF1a:K141-,ORF1a:M3221I,ORF1a:P1786L,ORF1a:S142-,ORF1a:T2007I,ORF1a:T2152I,ORF1a:T403I,ORF1b:P314L,ORF1b:S1893F,ORF3a:A103T,ORF3a:G100C,ORF3a:I63T,S:A879S,S:D614G,S:R21I
963	B.1.1.480	5.75325	8.3588	1.04098	0.927776	1.16801	2.11336e-07	430.186	2020-04-27	N:G204R,N:G25C,N:R203K,ORF1a:K2200N,ORF1b:P314L,ORF3a:D27Y,ORF3a:Y189C,ORF7a:P84S,S:D614G,S:E1258V,S:W258L
964	B.1.195	5.75299	8.35813	1.04084	0.927684	1.16779	0.0173247	1.88683e+06	2020-04-01	E:L73F,M:A2S,N:A220V,N:D377Y,N:D402Y,N:P142S,N:Q384H,N:Q418H,N:Q7K,N:T198I,N:T247I,N:T296I,N:T362I,N:T393I,N:V72I,ORF1a:A3497V,ORF1a:A3705V,ORF1a:A656V,ORF1a:D335N,ORF1a:F143-,ORF1a:G3072C,ORF1a:G345S,ORF1a:G3846S,ORF1a:G445V,ORF1a:G519S,ORF1a:H3233Y,ORF1a:K141-,ORF1a:L204F,ORF1a:L3201F,ORF1a:L3606F,ORF1a:L4037F,ORF1a:M1378I,ORF1a:P1921S,ORF1a:P2018S,ORF1a:P2046S,ORF1a:P3359S,ORF1a:Q2563H,ORF1a:R…
965	B.1.1.205	5.76969	8.40111	1.0408	0.927974	1.16735	0.00213591	93143.3	2020-05-28	E:E8D,E:L21F,N:G204R,N:K127R,N:R203K,N:S194L,N:T391I,ORF1a:G3278S,ORF1a:K120N,ORF1a:L2105F,ORF1a:V3718F,ORF1b:A1521S,ORF1b:D1848Y,ORF1b:D295Y,ORF1b:H1213Y,ORF1b:M2667I,ORF1b:M657T,ORF1b:P1727L,ORF1b:P2256S,ORF1b:P314L,ORF1b:R1315C,ORF1b:T2165M,ORF3a:P240S,ORF8:V32L,S:A1078S,S:A845S,S:D1146H,S:D614G,S:D950N,S:E583D,S:L5F,S:V1122L
966	B.1.507	5.76774	8.39609	1.04073	0.927892	1.16728	1.30154e-05	2372.72	2020-03-18	N:D144Y,N:G212C,N:M234I,N:P6L,N:T205I,ORF1a:A3209V,ORF1a:A3523V,ORF1a:A591V,ORF1a:E381D,ORF1a:E755K,ORF1a:F3677-,ORF1a:G3676-,ORF1a:G894S,ORF1a:I1203T,ORF1a:K120N,ORF1a:K3162E,ORF1a:L3201P,ORF1a:L3606F,ORF1a:Q3036R,ORF1a:S3675-,ORF1a:S3884L,ORF1a:T265I,ORF1b:A1844V,ORF1b:K2579N,ORF1b:P1570L,ORF1b:P218L,ORF1b:P314L,ORF3a:P104L,ORF3a:P42L,ORF3a:Q57H,ORF3a:T175I,ORF3a:T24I,ORF3a:V77F,ORF7a:T39I,ORF7…
967	B.1.118	5.71747	8.26713	1.04062	0.926893	1.1683	1.4725e-06	12886.1	2020-03-24	N:P13L,ORF1a:A1679V,ORF1a:A3615V,ORF1a:L3606F,ORF1a:M1647I,ORF1a:T265I,ORF1a:T4207I,ORF1a:V2071F,ORF1b:E735D,ORF1b:P314L,ORF1b:S2338L,ORF1b:T76I,ORF1b:T792N,ORF3a:Q57H,ORF7a:V71L,ORF9b:P10S,S:D138Y,S:D614G,S:I805V,S:L5F,S:P26L,S:S640F,S:T859I,S:V143F
968	B.1.22.1	5.72866	8.29573	1.04055	0.927063	1.16793	2.04372e-06	3355.61	2020-09-08	N:D128Y,N:D377Y,N:P13S,ORF1a:A1997V,ORF1a:A2994V,ORF1a:A3615V,ORF1a:E37D,ORF1a:G993S,ORF1a:L3606F,ORF1a:L4064F,ORF1a:P1977L,ORF1a:T3750I,ORF1a:T4083M,ORF1a:V2071F,ORF1b:A1428V,ORF1b:D1869Y,ORF1b:L2213F,ORF1b:P314L,ORF1b:Q1441H,ORF1b:Q2247H,ORF1b:S1898A,ORF1b:V2199F,ORF3a:Q38R,ORF3a:Q57H,ORF3a:S58N,S:D614G,S:S255F
969	B.1.348	5.71138	8.25156	1.04052	0.926724	1.1683	1.14174e-06	1440.82	2020-10-21	N:A35V,N:P151L,N:P199L,ORF1a:A1082T,ORF1a:K1860T,ORF1a:L3606F,ORF1a:P804L,ORF1a:T1567I,ORF1a:T265I,ORF1b:I192V,ORF1b:P314L,ORF1b:Q2415L,ORF1b:S1201F,ORF3a:Q57H,ORF8:I58-,ORF8:V32L,ORF9b:R32C,ORF9b:T83I,S:D614G,S:P26L
970	B.1.1.75	5.77305	8.40978	1.04052	0.92787	1.16685	0.00159095	58927.7	2020-03-20	E:S68F,N:G204R,N:R203K,ORF1a:A2994V,ORF1a:F143-,ORF1a:K141-,ORF1a:L454F,ORF1a:P4197S,ORF1a:S142-,ORF1a:S4398L,ORF1a:T2648I,ORF1a:T4207I,ORF1a:V1143F,ORF1b:P314L,ORF1b:V839L,ORF3a:D155Y,ORF3a:P25L,ORF3a:S26L,S:A846V,S:D614G,S:G1167V,S:G769V,S:S939F,S:W152L
971	B.1.1.363	5.68037	8.17263	1.04036	0.926044	1.1688	0.0409799	36891.3	2020-04-10	N:G204R,N:R203K,ORF1a:A3454V,ORF1a:A591V,ORF1a:C2041Y,ORF1a:D75G,ORF1a:L27I,ORF1a:L3951F,ORF1a:T1854I,ORF1a:T2532I,ORF1a:T2777I,ORF1a:V3653F,ORF1a:Y1734H,ORF1b:H1979Y,ORF1b:K1873N,ORF1b:P314L,ORF3a:K136N,ORF3a:L219V,ORF3a:N137Y,ORF3a:T151I,ORF7a:T39I,ORF8:L4F,S:D614G,S:G75V,S:H49Y,S:L1063F,S:L452Q,S:L5F,S:R21I,S:R847K,S:T859I,S:V1104L
972	B.1.1.203	5.72983	8.29873	1.04026	0.926913	1.16746	0.0118891	4102.17	2020-06-09	N:G204R,N:R203K,ORF1a:L590F,ORF1a:T512K,ORF1b:A1643V,ORF1b:P314L,ORF1b:S220N,ORF1b:T797I,ORF3a:E194K,ORF7b:W29C,S:D614G
973	B.1.390	5.79319	8.4618	1.0401	0.927992	1.16576	1.35118e-06	3838.8	2020-04-08	E:P71L,E:T9I,N:D377Y,N:G25C,N:P199L,N:P383L,N:R209I,N:S327L,ORF1a:A3497V,ORF1a:E1205-,ORF1a:G295C,ORF1a:G82-,ORF1a:H83-,ORF1a:I1206-,ORF1a:I3341V,ORF1a:L3606F,ORF1a:P1207-,ORF1a:P2685T,ORF1a:P3371S,ORF1a:P804S,ORF1a:S1520F,ORF1a:S2493I,ORF1a:S318L,ORF1a:T2274I,ORF1a:T265I,ORF1a:V1295F,ORF1a:V84-,ORF1b:I2303V,ORF1b:L1220F,ORF1b:P314L,ORF3a:G100C,ORF3a:L129F,ORF3a:Q57H,ORF3a:S40L,ORF7b:E33*,ORF7b:S…
974	B.1.593	5.72358	8.28272	1.03955	0.926384	1.16655	1.66791e-06	2311.05	2020-09-15	N:D348H,N:P365S,N:R203K,N:S202N,N:T379I,ORF1a:A1397V,ORF1a:G82-,ORF1a:H83-,ORF1a:M85-,ORF1a:Q998H,ORF1a:R3993H,ORF1a:T265I,ORF1a:V84-,ORF1a:V86-,ORF1b:L1245S,ORF1b:N1653D,ORF1b:P1652S,ORF1b:P2531S,ORF1b:P314L,ORF1b:R1315C,ORF1b:R2613C,ORF3a:G172V,ORF3a:M125I,ORF3a:Q57H,ORF3a:T223N,ORF3a:V112F,ORF8:S24L,ORF9b:P51L,S:D614G,S:S477N
975	B.1.1.369	5.77362	8.41125	1.03954	0.927303	1.16537	0.0197662	211867	2020-03-12	E:T30I,M:A2S,N:A252S,N:A55S,N:D103Y,N:G204R,N:G34W,N:P207S,N:P383L,N:R203K,N:T334I,N:T391I,ORF1a:A1679V,ORF1a:D2980N,ORF1a:E3909G,ORF1a:F143-,ORF1a:G2035R,ORF1a:G3072C,ORF1a:G3278S,ORF1a:G989V,ORF1a:K141-,ORF1a:K3353R,ORF1a:L3606F,ORF1a:M2796I,ORF1a:M3934I,ORF1a:P1158L,ORF1a:P1640L,ORF1a:P1921S,ORF1a:P2046S,ORF1a:Q2702H,ORF1a:R207C,ORF1a:S142-,ORF1a:S2625F,ORF1a:S3195G,ORF1a:S3244L,ORF1a:T3032I,O…
976	B.1.1.191	5.73615	8.31492	1.03906	0.926326	1.16551	1.09661e-06	5026.76	2020-08-10	N:D341N,N:G204R,N:R203K,ORF1a:G445-,ORF1a:L3606F,ORF1a:L446-,ORF1a:M3761I,ORF1b:M1573I,ORF1b:P314L,ORF1b:Q1546H,ORF1b:T2165M,ORF3a:S58I,ORF7a:L96F,S:A344S,S:A653V,S:D614G,S:G769V
977	B.1.595.2	5.72702	8.29154	1.03875	0.925978	1.16526	4.07613e-07	976.408	2020-06-19	M:D209Y,N:T135I,ORF1a:I2873T,ORF1a:K2589R,ORF1a:L2874K,ORF1a:L3352F,ORF1a:P1692S,ORF1a:S1188L,ORF1a:S443F,ORF1a:T1542I,ORF1a:T265I,ORF1a:V3747I,ORF1b:A1884S,ORF1b:L252C,ORF1b:P314L,ORF3a:Q57H,ORF8:S24L,ORF8:V62L,S:D614G
978	B.1.1.213	5.73875	8.32159	1.03871	0.926171	1.16492	1.49515	89925.7	2020-03-31	M:V23L,N:A217S,N:G204R,N:R203K,ORF1a:A3456V,ORF1a:S944L,ORF1a:T753I,ORF1b:P314L,ORF1b:T1290I,ORF3a:W69L,ORF8:H40Y,S:A684V,S:D614G,S:F157L,S:S477N
979	B.1.1.426	5.73898	8.32217	1.03858	0.926097	1.16472	8.48931e-07	706.151	2020-06-18	N:G204R,N:R203K,N:T166I,ORF1a:A3220V,ORF1b:A1643V,ORF1b:A414V,ORF1b:A869V,ORF1b:P314L,ORF1b:S997L,ORF1b:V957I,ORF3a:V202L,ORF8:S54L,S:D614G
980	B.1.487	5.70728	8.24109	1.03857	0.925503	1.16545	2.99786e-07	657.939	2020-06-07	N:R32H,ORF1a:G82-,ORF1a:H83-,ORF1a:M85-,ORF1a:P804S,ORF1a:T265I,ORF1a:T490I,ORF1a:T512I,ORF1a:V84-,ORF1b:P314L,ORF1b:T2376I,ORF3a:Q57H,ORF6:I33T,ORF9b:A29T,S:A701V,S:D614G
981	B.1.581	5.74252	8.33126	1.03836	0.926034	1.16431	0.0579195	20753.8	2020-06-23	M:L17F,N:S190I,N:S194L,N:T391I,ORF1a:A2123V,ORF1a:A3143V,ORF1a:F3677-,ORF1a:G3676-,ORF1a:G989V,ORF1a:K3353R,ORF1a:P309S,ORF1a:S2030L,ORF1a:S3244L,ORF1a:S3675-,ORF1a:T265I,ORF1a:V86-,ORF1b:A520V,ORF1b:G662S,ORF1b:P1000L,ORF1b:P314L,ORF1b:T2537I,ORF3a:L140F,ORF3a:L46F,ORF3a:Q57H,ORF8:P30L,ORF8:R52K,S:A688V,S:D614G,S:G75R,S:H49Y,S:M177I,S:N440K,S:P681H,S:T1027I,S:T95I
982	B.1.443	5.76886	8.39897	1.03833	0.926501	1.16365	2.59165e-06	2313.74	2020-06-08	N:D377Y,N:G212C,N:T247I,ORF1a:A385V,ORF1a:A690V,ORF1a:F143-,ORF1a:K1305N,ORF1a:K141-,ORF1a:L2869F,ORF1a:L3606F,ORF1a:M3661L,ORF1a:R184C,ORF1a:S142-,ORF1a:T265I,ORF1a:T814I,ORF1a:V1143F,ORF1a:V2061F,ORF1a:V3718F,ORF1a:Y4080H,ORF1b:D1869Y,ORF1b:G662S,ORF1b:L1220F,ORF1b:P314L,ORF1b:S2430R,ORF1b:T730I,ORF1b:V1706L,ORF3a:G172C,ORF3a:Q57H,ORF3a:T223I,ORF3a:V112F,ORF3a:V13L,S:A771S,S:D614G,S:D796G,S:E65…
983	B.1.163	5.71577	8.26277	1.03802	0.92534	1.16442	4.46621e-07	385.956	2020-04-07	N:D402Y,ORF1a:L3606F,ORF1a:V3510F,ORF1b:P314L,ORF1b:P976L,ORF3a:Q57H,ORF3a:V90L,S:A27S,S:D614G,S:I1172V,S:L54F,S:L5F
984	B.1.382	5.74018	8.32525	1.03787	0.925706	1.16363	0.0148604	14043.6	2020-04-21	N:D377Y,N:P13L,N:P199L,N:S180I,N:S194L,N:T205I,N:T362I,ORF1a:A3615V,ORF1a:E102K,ORF1a:H110Y,ORF1a:K1655N,ORF1a:P3371L,ORF1a:Q3777H,ORF1a:T2300I,ORF1a:T265I,ORF1a:V1211F,ORF1b:P1000L,ORF1b:P314L,ORF1b:R1315C,ORF1b:S1408L,ORF1b:S2212I,ORF3a:P240S,ORF3a:Q57H,ORF3a:S165F,ORF3a:T151I,ORF3a:T175I,ORF3a:V13L,ORF3a:V202I,ORF3a:W131L,ORF7a:T39I,ORF8:A65S,ORF8:V114I,ORF9b:P10S,S:D614G,S:F157L,S:G1219V,S:H4…
985	B.1.505	5.74536	8.33855	1.03748	0.925572	1.16292	6.26894e-06	58083.7	2020-07-05	E:L73F,E:T9I,N:P344L,N:Q9H,N:S327L,N:T205I,ORF1a:A1397V,ORF1a:E755K,ORF1a:G3072C,ORF1a:G82-,ORF1a:H110Y,ORF1a:H83-,ORF1a:K120N,ORF1a:L3606F,ORF1a:M315I,ORF1a:P1640L,ORF1a:P1640S,ORF1a:P748L,ORF1a:S2500F,ORF1a:S2535L,ORF1a:S279F,ORF1a:S3884L,ORF1a:T265I,ORF1a:T2906I,ORF1a:T4304I,ORF1a:V1025L,ORF1a:V84-,ORF1b:A1749V,ORF1b:A1844V,ORF1b:K82R,ORF1b:P314L,ORF1b:T1050I,ORF1b:T1540I,ORF3a:K21N,ORF3a:Q57H…
986	B.1.366	5.75882	8.37313	1.03741	0.925776	1.16251	0.0698053	466335	2020-05-13	M:K15N,N:A152S,N:A220V,N:D128Y,N:D144Y,N:G18V,N:H145Y,N:P199S,N:R32H,N:T166I,N:T205I,N:T379I,ORF1a:A1812V,ORF1a:A3454V,ORF1a:A3901V,ORF1a:A872T,ORF1a:A872V,ORF1a:K292N,ORF1a:K3353R,ORF1a:M85-,ORF1a:P2018S,ORF1a:P309L,ORF1a:P971L,ORF1a:S2797F,ORF1a:T265I,ORF1a:T346I,ORF1a:T436I,ORF1a:V3718F,ORF1a:V84-,ORF1b:A1521V,ORF1b:D131Y,ORF1b:D1746Y,ORF1b:D1848Y,ORF1b:G662V,ORF1b:K2557R,ORF1b:L1504F,ORF1b:P1…
987	B.1.1.30	5.6846	8.18337	1.03699	0.924154	1.1636	2.72499e-06	10447	2020-05-18	N:G204R,N:R203K,ORF1a:S2030L,ORF1a:S443F,ORF1b:P314L,ORF7a:T28I,S:A688V,S:D614G,S:R21I
988	B.1.439	5.65753	8.11473	1.03693	0.923613	1.16416	2.92252e-06	4773.13	2020-03-17	E:T30I,M:H125Y,M:M109I,N:D128Y,N:Q9H,ORF1a:A1043V,ORF1a:A2785V,ORF1a:A967V,ORF1a:E3909G,ORF1a:H1160Y,ORF1a:L590F,ORF1a:M85-,ORF1a:P2046L,ORF1a:T3058I,ORF1a:V3653F,ORF1b:A941V,ORF1b:G1129C,ORF1b:L1351F,ORF1b:P314L,ORF1b:R1315C,ORF3a:G100C,ORF3a:G172C,ORF3a:L147F,ORF3a:Q185H,ORF3a:Q57H,ORF3a:S26L,ORF7b:T40I,ORF8:R52I,ORF8:Y111F,ORF9b:S6I,S:A243-,S:A522V,S:A701V,S:A879S,S:D111N,S:D614G,S:L242-,S:L5F…
989	B.1.1.360	5.69803	8.21753	1.03674	0.92426	1.16291	4.67222e-07	695.836	2020-04-07	N:G204R,N:R203K,ORF1b:P314L,ORF3a:W69L,S:D614G,S:D936Y,S:R21I
990	B.1.435	5.68355	8.1807	1.03669	0.923959	1.16317	1.00754e-05	2129.75	2020-04-21	N:S194L,N:S327L,ORF1a:F143-,ORF1a:K141-,ORF1a:K1655N,ORF1a:L3201F,ORF1a:L3606F,ORF1a:S142-,ORF1a:T1538I,ORF1a:T265I,ORF1b:A373V,ORF1b:G1129C,ORF1b:P314L,ORF3a:P240S,ORF3a:Q57H,ORF3a:T175I,ORF3a:V13L,ORF3a:V202I,ORF7a:E95Q,ORF8:A65V,ORF8:S24L,S:D614G,S:D80Y,S:T747I
991	B.1.465	5.65125	8.09886	1.03628	0.923116	1.16332	0.0302184	152361	2020-03-14	M:M109I,N:A376T,N:G204R,N:M234I,N:P6L,ORF1a:A1397V,ORF1a:A1679V,ORF1a:A2129V,ORF1a:A2994V,ORF1a:A3454V,ORF1a:A4257V,ORF1a:G1069R,ORF1a:K1895N,ORF1a:L3027F,ORF1a:L3606F,ORF1a:M2259I,ORF1a:M3087I,ORF1a:P2739L,ORF1a:P309L,ORF1a:P971L,ORF1a:T1168I,ORF1a:T1840I,ORF1a:T2007I,ORF1a:T403I,ORF1a:T568I,ORF1b:A176S,ORF1b:G1129V,ORF1b:H716Y,ORF1b:K2557R,ORF1b:L1681F,ORF1b:L2213F,ORF1b:P314L,ORF1b:P970L,ORF1b…
992	L.4	5.64525	8.0837	1.03619	0.922951	1.16333	5.32172e-07	687.802	2020-07-07	N:A55S,N:G204R,N:R203K,ORF1a:A2199V,ORF1a:P371L,ORF1b:P314L,ORF1b:Q923H,ORF1b:S1881G,S:D614G,S:V1104L
993	B.1.161	5.68874	8.19389	1.03618	0.923761	1.16228	4.18534e-07	695.854	2020-04-13	N:T166I,ORF1a:F143-,ORF1a:K141-,ORF1a:L3606F,ORF1a:M85-,ORF1a:P971S,ORF1a:S142-,ORF1a:T2016I,ORF1a:V84-,ORF1b:P2531S,ORF1b:P314L,ORF1b:T1050I,ORF1b:T1404M,ORF1b:T1774I,ORF1b:T797I,ORF3a:A99S,ORF3a:Q57H,ORF8:Q18*,S:D614G,S:K1045N
994	B.1.167	5.67362	8.1555	1.03573	0.923212	1.16195	3.41713e-06	9357.59	2020-04-01	N:D402Y,N:S194L,ORF1a:A1268V,ORF1a:A2123V,ORF1a:A3070V,ORF1a:A690V,ORF1a:K1655N,ORF1a:L1683F,ORF1a:L3606F,ORF1a:S1520F,ORF1a:T1840I,ORF1a:T265I,ORF1a:T3032I,ORF1a:T4087I,ORF1b:A1491V,ORF1b:A1643V,ORF1b:E735D,ORF1b:I2273S,ORF1b:K2557R,ORF1b:P314L,ORF1b:T1511I,ORF3a:Q57H,ORF3a:T175I,ORF3a:V13L,ORF3a:V202I,ORF7a:T39I,ORF7b:E33*,ORF8:P38S,ORF9b:R32L,S:D614G,S:F140-,S:L141-,S:T95I
995	B.1.284	5.71372	8.25755	1.03572	0.923954	1.16101	3.75663e-06	6521.97	2020-04-09	N:H145Y,N:P207S,N:S194L,N:T198I,ORF1a:A2123V,ORF1a:D448-,ORF1a:K1233R,ORF1a:K1655N,ORF1a:L2688F,ORF1a:L3352F,ORF1a:P1803S,ORF1a:P927L,ORF1a:R207C,ORF1a:S443F,ORF1a:T1854I,ORF1a:T265I,ORF1a:T403I,ORF1b:A440V,ORF1b:K50N,ORF1b:L1681F,ORF1b:P314L,ORF1b:T1076I,ORF1b:V2691F,ORF3a:K67N,ORF3a:Q57H,ORF7a:T120I,ORF8:A65S,ORF8:Q29R,ORF8:S24L,S:A27S,S:D1260Y,S:D614G,S:L18F,S:M153I,S:T572I,S:V1228L
996	B.1.350.1	5.6622	8.12656	1.03551	0.922872	1.16189	2.1446e-07	140.464	2020-05-25	ORF1a:T265I,ORF1b:P314L,ORF3a:Q57H,S:D614G,S:G1219C,S:Q677H
997	B.1.1.90	5.70099	8.22507	1.03533	0.923488	1.16071	1.05152e-06	8477.28	2020-05-20	N:A152S,N:G204R,N:R203K,N:T366I,ORF1a:A3548V,ORF1a:T1001I,ORF1a:T1854I,ORF1a:T3308I,ORF1b:P314L,ORF1b:T17I,ORF9b:R13L,S:D614G
998	B.1.120	5.67593	8.16136	1.03522	0.92296	1.16113	4.75714e-07	1134.73	2020-04-21	N:A252S,N:S33I,ORF1a:L3606F,ORF1a:M85-,ORF1a:Q1813H,ORF1a:T265I,ORF1a:T3058I,ORF1a:V84-,ORF1a:V86-,ORF1b:L1681F,ORF1b:P314L,ORF1b:T1774I,ORF3a:Q57H,ORF7a:A8T,ORF7a:V24F,ORF9b:V30L,S:D614G,S:D839Y,S:P26S
999	B.1.413	5.717	8.26591	1.03483	0.923492	1.15959	0.000151666	9845.77	2020-03-13	M:H125Y,N:M234I,N:S193I,N:S327L,N:T205I,ORF1a:A2994V,ORF1a:A3209V,ORF1a:F3677-,ORF1a:G3676-,ORF1a:G519S,ORF1a:K3162E,ORF1a:K3353R,ORF1a:L3201P,ORF1a:L3338F,ORF1a:L3606F,ORF1a:L4182F,ORF1a:P3395S,ORF1a:R550C,ORF1a:S1188L,ORF1a:S3675-,ORF1a:T1820I,ORF1a:T265I,ORF1a:V3475F,ORF1b:H604Y,ORF1b:L2523F,ORF1b:M1499I,ORF1b:M2269I,ORF1b:P314L,ORF1b:P970L,ORF1b:S1779I,ORF1b:T1274I,ORF1b:T1404M,ORF1b:T2517I,O…
1000	B.1.1.450	5.64507	8.08324	1.03481	0.922144	1.16125	4.79197e-07	229.863	2020-11-20	N:G204R,N:R203K,ORF1a:D1962E,ORF1a:K1230N,ORF1b:I2273S,ORF1b:P314L,ORF3a:S74F,S:D614G
1001	B.1.335	5.66405	8.13123	1.03443	0.922279	1.16022	6.91266e-07	1643.21	2020-05-17	N:A398V,N:D377Y,N:R195I,ORF1a:L3606F,ORF1a:P1803S,ORF1a:S391F,ORF1a:T1840I,ORF1a:T265I,ORF1a:T4355I,ORF1b:P314L,ORF1b:V2178F,ORF3a:P240L,ORF3a:Q57H,ORF3a:S26L,ORF3a:S40L,S:D614G,S:P9L,S:Q613H,S:S12F
1002	B.1.520	5.67315	8.15429	1.0343	0.92237	1.15981	8.00693e-05	45448	2020-04-16	N:S202I,ORF1a:A1283V,ORF1a:A2584V,ORF1a:A3220V,ORF1a:G445V,ORF1a:T265I,ORF1b:L1681F,ORF1b:P314L,ORF3a:Q57H,S:D614G,S:L18F
1003	B.1.1.410	5.65505	8.10845	1.03415	0.921948	1.16002	2.8352e-06	3978.81	2020-05-26	N:A398V,N:G204R,N:R203K,N:S33I,ORF1a:V3718F,ORF1b:M2414I,ORF1b:P314L,ORF9b:V30L,S:D614G,S:L5F
1004	B.1.273	5.64101	8.07301	1.03333	0.921208	1.15911	0.000104158	14957.3	2020-03-01	N:S194L,ORF1a:K120N,ORF1a:P2046S,ORF1a:S4398L,ORF1b:P314L,ORF1b:T1637I,ORF1b:T2084I,ORF1b:V1691L,ORF3a:Q57H,ORF3a:T175I,ORF3a:V13L,ORF3a:V202I,S:D614G,S:L5F,S:S12F,S:T572I,S:T95I
1005	B.1.203	5.59407	7.95506	1.03318	0.920232	1.15999	0.0380151	97356.1	2020-07-15	N:M210I,N:S194L,ORF1a:A498V,ORF1a:K837R,ORF1a:R24C,ORF1a:S2024L,ORF1a:T4083M,ORF1b:H716Y,ORF1b:P314L,ORF1b:T2432I,ORF3a:G251S,ORF3a:T223I,ORF3a:T64I,S:D614G,S:L5F,S:N658D
[truncated: 276 more rows]
