# Supplementary material for: Analysis of 6.4 million SARS-CoV-2 genomes identifies mutations associated with fitness
Source: Science. 2022 May 24:abm1208. doi: 10.1126/science.abm1208 (PMC9161372; doi:10.1126/science.abm1208)
Supplement: Supplementary file 3 — Data S1 to S5 [file science.abm1208_data_s1_to_s5.zip › abm1208_Suppl. Excel_seq5_v1.tsv]

rank	mutation	mean/stddev	log10(P(ΔR > 1))	Δ log R	Δ log R 95% ci lower	Δ log R 95% ci upper	R / R_A	R / R_A 95% ci lower	R / R_A 95% ci lower	emerged in lineages
1	ORF1b:P314L	997.691	216149	0.17055	0.170215	0.170885	1.18596	1.18556	1.18635	B.1, B.59
2	S:D614G	813.417	143678	0.128009	0.127701	0.128317	1.13656	1.13621	1.13691	A.18, A.19, A.2.5, B.1, B.4.8, B.59
3	S:P681H	472.811	48546.4	0.0523829	0.0521658	0.0526001	1.05378	1.05355	1.05401	B.1.1.207, P.3 (B.1.1.28.3), B.1.1.318, B.1.1.336, B.1.1.338, B.1.1.351, B.1.1.465, B.1.1.519, B.1.1.522, B.1.1.7, B.1.243, B.1.469, B.1.474, B.1.530, B.1.575, B.1.620, B.1.621, B.1.623
4	S:N501Y	377.357	30924.4	0.0417595	0.0415426	0.0419764	1.04264	1.04242	1.04287	A.27, A.29, B.1.1.136, P.1 (B.1.1.28.1), P.3 (B.1.1.28.3), B.1.1.7, AP.1 (B.1.1.70.1), B.1.351, B.1.604, B.1.621, B.1.623
5	S:Y144-	305.759	20303.6	0.0279734	0.0277941	0.0281527	1.02837	1.02818	1.02855	B.1.1.318, AT.1 (B.1.1.370.1), B.1.1.7, B.1.160.24, B.1.525, B.1.620
6	ORF8:L84S	282.893	17380.9	0.234623	0.232998	0.236249	1.26443	1.26238	1.26649	A.11
7	S:P681R	276.493	16603.4	0.049603	0.0492513	0.0499546	1.05085	1.05048	1.05122	A.23.1, B.1.1.334, B.1.466.2, B.1.551, B.1.604, B.1.617.1, B.1.617.2, B.1.617.3
8	ORF1a:D448-	252.406	13836.9	0.301758	0.299415	0.304101	1.35223	1.34907	1.35541	C.23 (B.1.1.1.23), B.10, B.11, B.15, B.23, B.26, B.27, B.45, B.47, B.49, B.52, B.55, B.57
9	N:S235F	245.575	13098.3	0.0239921	0.0238006	0.0241836	1.02428	1.02409	1.02448	B.1.1.7, B.1.139, B.1.170, B.1.565
10	ORF1a:G3676-	243.812	12910.9	0.0415541	0.0412201	0.0418882	1.04243	1.04208	1.04278	C.37 (B.1.1.1.37), P.1 (B.1.1.28.1), B.1.1.318, B.1.1.7, B.1.214.3, B.1.214.4, B.1.243.1, B.1.351, B.1.525, B.1.526, B.1.619, B.1.620
11	ORF1a:S3675-	241.942	12713.7	0.0409261	0.0405945	0.0412576	1.04178	1.04143	1.04212	C.37 (B.1.1.1.37), P.1 (B.1.1.28.1), B.1.1.318, B.1.1.7, B.1.214.3, B.1.214.4, B.1.243.1, B.1.351, B.1.525, B.1.526, B.1.619, B.1.620
12	ORF3a:S26L	230.263	11516.2	0.0374317	0.0371131	0.0377503	1.03814	1.03781	1.03847	B.1.617.1, B.1.617.2
13	M:I82T	221.964	10701.1	0.0362354	0.0359154	0.0365554	1.0369	1.03657	1.03723	C.36.3 (B.1.1.1.36.3), B.1.1.318, B.1.1.523, B.1.525, B.1.575, B.1.617.2, B.1.619
14	ORF7a:V82A	212.726	9829.15	0.0361758	0.0358425	0.0365091	1.03684	1.03649	1.03718	B.1.617.1, B.1.617.2, B.1.617.3
15	S:V70-	209.357	9520.34	0.02022	0.0200307	0.0204093	1.02043	1.02023	1.02062	A.28, C.36.3 (B.1.1.1.36.3), B.1.1.298, B.1.1.7, B.1.258, B.1.375, B.1.388, B.1.525, B.1.620
16	N:D3L	206.931	9301.05	0.0177479	0.0175798	0.017916	1.01791	1.01774	1.01808	B.1.1.7, B.1.214.2, B.1.214.3, B.1.214.4
17	N:D377Y	206.378	9251.47	0.0434047	0.0429925	0.0438169	1.04436	1.04393	1.04479	B.1.1.229, B.1.1.288, B.1.1.368, B.1.110.3, B.1.177.42, B.1.177.46, Y.1 (B.1.177.52.1), B.1.177.89, B.1.22.1, B.1.36.19, B.1.367, B.1.423, B.1.433, B.1.585, B.1.617.1, B.1.617.2, B.1.617.3
18	ORF3a:G251V	202.295	8889.08	0.219932	0.217801	0.222062	1.24599	1.24334	1.24865	B.28, B.30, B.31, B.32, B.34, B.35, B.36, B.38, B.39, B.40, B.41, B.42, B.44, B.58, B.61
19	ORF8:R52I	201.003	8775.9	0.0179916	0.0178161	0.018167	1.01815	1.01798	1.01833	B.1.1.7, B.1.160.19
20	S:D950N	200.162	8702.65	0.0343025	0.0339666	0.0346384	1.0349	1.03455	1.03525	B.1.617.2, B.1.617.3, B.1.621
21	ORF1a:T3255I	199.394	8636	0.0464171	0.0459608	0.0468733	1.04751	1.04703	1.04799	A.2.5, C.37 (B.1.1.1.37), B.1.1.221, AT.1 (B.1.1.370.1), B.1.1.519, B.1.549, B.1.575, B.1.603, B.1.617.2, B.1.621
22	S:T716I	198.914	8594.51	0.0199735	0.0197767	0.0201703	1.02017	1.01997	1.02038	B.1.1.7, B.1.214.2, B.1.214.3, B.1.214.4, B.1.575
23	N:R203M	196.871	8418.94	0.0365146	0.0361511	0.0368781	1.03719	1.03681	1.03757	B.1.617.1, B.1.617.2, B.1.617.3
24	S:R158G	196.616	8397.15	0.0306314	0.0303261	0.0309368	1.03111	1.03079	1.03142	B.1.617.2
25	S:E156-	195.977	8342.63	0.0361491	0.0357876	0.0365107	1.03681	1.03644	1.03719	B.1.1.523, B.1.617.2
26	ORF8:Q27*	194.448	8213.02	0.0198889	0.0196884	0.0200893	1.02009	1.01988	1.02029	C.28 (B.1.1.1.28), B.1.1.7, B.1.531
27	ORF1a:F3677-	193.342	8119.86	0.0404807	0.0400703	0.040891	1.04131	1.04088	1.04174	C.37 (B.1.1.1.37), P.1 (B.1.1.28.1), B.1.1.318, B.1.1.7, B.1.243.1, B.1.351, B.1.525, B.1.526, B.1.619, B.1.620
28	S:H69-	192.185	8023.01	0.0202055	0.0199994	0.0204116	1.02041	1.0202	1.02062	A.28, C.36.3 (B.1.1.1.36.3), B.1.1.298, B.1.1.7, B.1.258, B.1.375, B.1.388, B.1.525, B.1.620
29	ORF1b:G662S	187.388	7627.67	0.029449	0.029141	0.029757	1.02989	1.02957	1.0302	B.1.617.2
30	ORF1a:A1708D	183.113	7283.7	0.0154948	0.0153289	0.0156606	1.01562	1.01545	1.01578	B.1.1.7
31	ORF8:Y73C	180.565	7082.44	0.0164629	0.0162842	0.0166416	1.0166	1.01642	1.01678	B.1.1.7
32	ORF1a:I2230T	178.908	6953.08	0.0163746	0.0161952	0.016554	1.01651	1.01633	1.01669	B.1.1.7
33	S:A222V	178.405	6914.07	0.0676948	0.0669511	0.0684385	1.07004	1.06924	1.07083	B.1.160.30, B.1.177, B.1.36.31, AY.2 (B.1.617.2.2)
34	S:F157-	177.035	6808.33	0.0361536	0.0357534	0.0365539	1.03682	1.0364	1.03723	B.1.1.523, B.1.617.2
35	S:A570D	176.802	6790.47	0.0150604	0.0148935	0.0152274	1.01517	1.015	1.01534	B.1.1.7
36	N:R203K	173.969	6574.68	0.0250839	0.0248013	0.0253665	1.0254	1.02511	1.02569	B.1.1, B.1.164, B.1.173, B.1.218, B.1.531, B.1.532, B.1.533, B.1.534, B.59
37	S:L452R	171.856	6415.93	0.0392332	0.0387857	0.0396806	1.04001	1.03955	1.04048	A.2.5, A.21, A.27, C.16 (B.1.1.1.16), C.36.3 (B.1.1.1.36.3), L.3 (B.1.1.10.3), B.1.1.487, B.1.36.35, B.1.362, B.1.427, B.1.429, B.1.604, B.1.617.1, B.1.617.2, B.1.617.3
38	ORF8:F120-	171.328	6376.61	0.0300658	0.0297219	0.0304098	1.03052	1.03017	1.03088	A.27, B.1.617.2
39	N:D63G	168.64	6178.19	0.0288192	0.0284842	0.0291541	1.02924	1.02889	1.02958	B.1.617.2
40	ORF7a:T120I	167.452	6091.47	0.0265528	0.026242	0.0268636	1.02691	1.02659	1.02723	B.1.177.18, B.1.617.2
41	ORF8:D119-	164.764	5897.57	0.0300187	0.0296616	0.0303758	1.03047	1.03011	1.03084	A.27, B.1.617.2
42	ORF9b:T60A	164.41	5872.27	0.0290123	0.0286664	0.0293581	1.02944	1.02908	1.02979	B.1.617.2
43	S:S982A	163.185	5785.11	0.0143128	0.0141409	0.0144847	1.01442	1.01424	1.01459	B.1.1.7
44	N:A220V	160.337	5585.05	0.0751849	0.0742659	0.076104	1.07808	1.07709	1.07907	B.1.160.30, B.1.177, B.1.423, B.1.562, B.1.620, B.4.8
45	N:G204R	160.03	5563.64	0.0230361	0.022754	0.0233182	1.0233	1.02301	1.02359	B.1.1, B.1.173, B.1.377, B.1.531, B.1.532, B.1.533, B.1.534, B.59
46	S:T19R	154.878	5211.35	0.0339007	0.0334717	0.0343297	1.03448	1.03404	1.03493	B.1.1.411, B.1.617.2, B.1.617.3
47	ORF1b:P1000L	153.966	5150.21	0.030128	0.0297444	0.0305115	1.03059	1.03019	1.03098	A.2.5, A.27, B.1.1.523, B.1.603, B.1.604, B.1.617.2
48	S:T478K	146.068	4635.56	0.0351604	0.0346886	0.0356322	1.03579	1.0353	1.03627	B.1.1.519, B.1.214.3, B.1.486, B.1.617.2
49	ORF1a:T1001I	145.75	4615.41	0.014933	0.0147322	0.0151338	1.01505	1.01484	1.01525	B.1.1.7, AB.1 (B.1.160.16.1), B.1.36.29
50	ORF1a:T3646A	145.631	4607.93	0.0305082	0.0300976	0.0309188	1.03098	1.03056	1.0314	B.1.617.1, B.1.617.2
51	S:D1118H	144.922	4563.16	0.0149671	0.0147647	0.0151695	1.01508	1.01487	1.01529	B.1.1.7, B.1.620
52	ORF1a:P2287S	144.047	4508.26	0.0279399	0.0275597	0.0283201	1.02833	1.02794	1.02872	C.36.3 (B.1.1.1.36.3), C.37 (B.1.1.1.37), B.1.617.2
53	S:E484K	141.171	4330.11	0.0519673	0.0512458	0.0526888	1.05334	1.05258	1.0541	P.1 (B.1.1.28.1), P.2 (B.1.1.28.2), P.3 (B.1.1.28.3), P.4 (B.1.1.28.4), R.1 (B.1.1.316.1), R.2 (B.1.1.316.2), B.1.1.318, N.9 (B.1.1.33.9), B.1.1.345, AT.1 (B.1.1.370.1), B.1.1.393, B.1.1.523, B.1.177.88, B.1.243.1, B.1.351, B.1.525, B.1.618, B.1.619, B.1.620, B.1.621
54	N:G215C	129.399	3638.44	0.0276314	0.0272129	0.0280499	1.02802	1.02759	1.02845	B.1.617.2
55	ORF7b:T40I	124.813	3385.26	0.0269918	0.0265679	0.0274156	1.02736	1.02692	1.02779	B.1.617.2
56	S:G142D	120.681	3164.99	0.033412	0.0328694	0.0339547	1.03398	1.03342	1.03454	B.1.617.1, B.1.617.2
57	S:T1027I	118.449	3049.09	0.0396057	0.0389504	0.0402611	1.0404	1.03972	1.04108	P.1 (B.1.1.28.1), B.1.1.523, B.1.619, B.1.620
58	S:L18F	115.691	2908.83	0.0460854	0.0453047	0.0468662	1.04716	1.04635	1.04798	A.27, P.1 (B.1.1.28.1), B.1.1.420, B.1.177, B.1.351.2, B.1.351.3, B.1.610
59	ORF1b:A1918V	115.204	2884.41	0.0243015	0.0238881	0.024715	1.0246	1.02418	1.02502	B.1.617.2
60	N:S194L	112.277	2739.84	0.0598923	0.0588468	0.0609378	1.06172	1.06061	1.06283	B.1.1.298, B.1.1.334, B.1.116, B.1.169, B.1.184, B.1.188, B.1.229, B.1.231, B.1.232, B.1.233, B.1.234, B.1.235, B.1.236, B.1.237, B.1.238, B.1.239, B.1.240, B.1.241, B.1.242, B.1.243, B.1.258.14, B.1.36, B.1.362, B.1.381, B.1.389, B.1.396, B.1.397, B.1.398, B.1.399, B.1.400, B.1.401, B.1.402, B.1.403, B.1.404, B.1.405, B.1.406, B.1.407, B.1.408, B.1.409, B.1.417, B.1.421, B.1.441, B.1.444, B.1.45…
61	N:P199L	108.449	2556.33	0.0436029	0.0428149	0.044391	1.04457	1.04374	1.04539	B.1.1.335, B.1.2, B.1.221, B.1.382, B.1.476, B.1.526, B.1.563, B.1.596
62	N:T205I	106.24	2453.34	0.0459619	0.045114	0.0468099	1.04703	1.04615	1.04792	B.1.1.261, B.1.111, B.1.131, B.1.214.2, B.1.214.3, B.1.214.4, B.1.280, B.1.342, B.1.346, B.1.351, B.1.375, B.1.399, B.1.411, B.1.427, B.1.428, B.1.429, B.1.433, B.1.466, B.1.470, B.1.474, B.1.525, B.1.530, B.1.575, B.1.591, B.1.605, B.1.619, B.1.621, B.35
63	ORF3a:Q57H	106.001	2442.34	0.0273134	0.0268084	0.0278185	1.02769	1.02717	1.02821	B.1, B.1.1.165, B.1.1.283, B.1.1.335, B.1.1.445
64	ORF1a:V2930L	103.232	2316.5	0.0240018	0.0235461	0.0244575	1.02429	1.02383	1.02476	B.1.617.2
65	ORF1a:A1306S	101.772	2251.5	0.022761	0.0223227	0.0231994	1.02302	1.02257	1.02347	B.1.1.234, B.1.617.2
66	ORF3a:P42L	95.8423	1997.04	0.0386289	0.0378389	0.0394188	1.03938	1.03856	1.04021	B.1.264.1, B.1.526
67	N:M234I	95.6702	1989.88	0.0518789	0.050816	0.0529417	1.05325	1.05213	1.05437	A.2.5, C.23 (B.1.1.1.23), B.1.1.214, P.2 (B.1.1.28.2), B.1.1.397, B.1.1.445, B.1.1.486, B.1.160, B.1.258.17, B.1.328, B.1.36.21, B.1.438.1, B.1.438.2, B.1.438.3, B.1.460, B.1.523, B.1.526, B.1.561, B.1.585, B.1.588, B.1.618, B.1.623
68	ORF1a:L3606F	93.6946	1908.63	0.0902829	0.0883943	0.0921715	1.09448	1.09242	1.09655	C.22 (B.1.1.1.22), C.34 (B.1.1.1.34), C.8 (B.1.1.1.8), B.1.1.149, B.1.1.312, AD.2 (B.1.1.315.2), B.1.1.341, B.1.1.346, B.1.1.380, B.1.1.406, B.1.1.417, B.1.1.452, B.1.1.487, B.1.258.2, B.1.282, B.1.36.16, B.1.36.9, B.1.362, B.1.383, B.1.411, B.1.474, B.1.501, B.1.610, B.1.616, B.30, B.32, B.33, B.34, B.35, B.37, B.38, B.39, B.40, B.41, B.44, B.5, B.58, B.61
69	S:T95I	91.688	1827.85	0.0303145	0.0296665	0.0309626	1.03078	1.03011	1.03145	M.1 (B.1.1.294.1), B.1.1.318, B.1.214.3, B.1.398, B.1.526, B.1.617.1, B.1.621
70	S:H655Y	87.6044	1668.85	0.035303	0.0345131	0.0360928	1.03593	1.03512	1.03675	A.27, A.28, A.29, P.1 (B.1.1.28.1), B.1.160.33, B.1.160.7, B.1.616
71	ORF1a:L3338F	80.2144	1399.5	0.236652	0.230869	0.242434	1.267	1.25969	1.27435	B.1.177.29, B.19
72	ORF1a:P2046L	77.8712	1319.06	0.015887	0.0154872	0.0162869	1.01601	1.01561	1.01642	L.1 (B.1.1.10.1), B.1.242, B.1.351.3, B.1.362, B.1.617.2
73	ORF1a:V378I	74.2589	1199.7	0.135131	0.131564	0.138697	1.14469	1.14061	1.14878	B.4
74	ORF1b:F1901L	71.8033	1121.8	0.430898	0.419136	0.44266	1.53864	1.52065	1.55684	B.12
75	S:D138Y	71.6429	1116.81	0.026817	0.0260833	0.0275506	1.02718	1.02643	1.02793	B.1.1.224, P.1 (B.1.1.28.1), B.1.1.317, B.1.1.333, B.1.1.354, B.1.1.397, B.1.1.413, B.1.473, B.1.561
76	ORF1a:A2529V	70.4385	1079.64	0.0278761	0.0271004	0.0286517	1.02827	1.02747	1.02907	N.9 (B.1.1.33.9), B.1.1.339, B.1.1.393, B.1.165, W.2 (B.1.177.53.2), B.1.617.2
77	S:N439K	69.1895	1041.76	0.0961984	0.0934733	0.0989235	1.10098	1.09798	1.10398	B.1.222, B.1.258, B.1.466.1, B.1.466.2, B.1.480
78	ORF1a:R207C	66.6634	967.228	0.18243	0.177066	0.187794	1.20013	1.19371	1.20658	B.1.153, B.4.1, B.4.7
79	ORF1a:G392D	65.8282	943.193	0.111231	0.107919	0.114542	1.11765	1.11396	1.12136	B.3
80	ORF1a:L3201P	65.8248	943.097	0.0332276	0.0322383	0.034217	1.03379	1.03276	1.03481	C.37 (B.1.1.1.37), P.3 (B.1.1.28.3), B.1.526
81	ORF1b:D1183Y	63.9666	890.712	0.0463302	0.0449106	0.0477498	1.04742	1.04593	1.04891	A.28, B.1.427, B.1.429, B.1.94
82	ORF1a:A3209V	63.7979	886.032	0.0520247	0.0504264	0.053623	1.0534	1.05172	1.05509	A.29, B.1.1.286, B.1.1.318, B.1.1.381, B.1.292, AY.2 (B.1.617.2.2)
83	ORF1a:A876T	62.3398	846.082	0.115964	0.112318	0.11961	1.12296	1.11887	1.12706	B.1.468, B.3
84	ORF8:T11I	61.9993	836.886	0.0324246	0.0313995	0.0334496	1.03296	1.0319	1.03402	B.1.1.483, B.1.177.59, B.1.526
85	ORF1a:S318L	61.0526	811.583	0.205997	0.199384	0.212611	1.22875	1.22065	1.2369	B.1.1.46, B.18
86	S:S477N	57.8641	729.225	0.0594779	0.0574632	0.0614925	1.06128	1.05915	1.06342	C.1.1 (B.1.1.1.1.1), C.36.3.1 (B.1.1.1.36.3.1), D.2 (B.1.1.25.2), B.1.1.317, B.1.1.375, B.1.1.413, B.1.1.445, B.1.127, B.1.160, B.1.227, B.1.404, B.1.438.4, B.1.476, B.1.620
87	N:P80R	54.6096	649.715	0.0152835	0.014735	0.015832	1.0154	1.01484	1.01596	P.1 (B.1.1.28.1)
88	S:P26S	53.7217	628.821	0.0214163	0.020635	0.0221976	1.02165	1.02085	1.02245	P.1 (B.1.1.28.1), B.1.620
89	S:W152C	52.6148	603.253	0.03433	0.0330512	0.0356089	1.03493	1.0336	1.03625	B.1.427, B.1.429
90	ORF1b:Q1011H	49.7632	539.834	0.0308064	0.029593	0.0320197	1.03129	1.03004	1.03254	B.1.526
91	S:A701V	49.7495	539.539	0.0328931	0.0315972	0.034189	1.03344	1.0321	1.03478	B.1.351, B.1.487, B.1.524, B.1.526
92	S:S13I	47.6391	494.89	0.0357514	0.0342805	0.0372223	1.0364	1.03487	1.03792	B.1.427, B.1.429
93	ORF1b:A390V	47.0482	482.735	0.238585	0.228646	0.248524	1.26945	1.2569	1.28213	B.56
94	ORF1a:K680N	46.0752	463.05	0.414872	0.397224	0.43252	1.51418	1.48769	1.54114	B.1.1.427
95	S:V1176F	44.6297	434.564	0.022885	0.02188	0.02389	1.02315	1.02212	1.02418	B.1.1.28, B.1.1.332
96	S:T20N	44.0492	423.381	0.0148492	0.0141885	0.0155099	1.01496	1.01429	1.01563	P.1 (B.1.1.28.1)
97	N:S187L	43.5031	412.994	0.0595581	0.0568748	0.0622414	1.06137	1.05852	1.06422	R.1 (B.1.1.316.1), B.1.265, B.1.416, B.1.541, B.1.622
98	S:R190S	42.2938	390.45	0.01909	0.0182053	0.0199746	1.01927	1.01837	1.02018	A.21, P.1 (B.1.1.28.1)
99	S:L5F	42.2554	389.745	0.0352551	0.0336198	0.0368903	1.03588	1.03419	1.03758	B.1.1.239, B.1.1.241, B.1.1.266, B.1.1.55, U.2 (B.1.177.60.2), B.1.526, B.1.612
100	ORF1a:K1795Q	42.2466	389.584	0.0151091	0.0144081	0.01581	1.01522	1.01451	1.01594	P.1 (B.1.1.28.1)
101	ORF3a:S171L	39.9405	348.403	0.0448702	0.0426683	0.047072	1.04589	1.04359	1.0482	A.28, D.4 (B.1.1.25.4), D.5 (B.1.1.25.5), B.1.1.328, N.5 (B.1.1.33.5), B.1.1.516, B.1.1.523, B.1.149, B.1.351, B.1.36.39, B.1.423, B.1.563
102	ORF9b:Q77E	39.2095	335.832	0.015314	0.0145485	0.0160795	1.01543	1.01465	1.01621	P.1 (B.1.1.28.1)
103	ORF3a:S253P	38.6299	326.028	0.0184092	0.0174752	0.0193433	1.01858	1.01763	1.01953	P.1 (B.1.1.28.1)
104	ORF1b:P314F	37.1567	301.767	0.109627	0.103844	0.115409	1.11586	1.10943	1.12233	B.1.525, B.1.586
105	ORF1a:P1640L	36.6452	293.564	0.0393851	0.0372786	0.0414916	1.04017	1.03798	1.04236	B.1.384, B.1.459, B.1.466.2, AY.2 (B.1.617.2.2)
106	ORF1a:S1188L	36.623	293.21	0.0171268	0.0162102	0.0180433	1.01727	1.01634	1.01821	P.1 (B.1.1.28.1)
107	ORF1b:K1383R	36.4957	291.188	0.0154158	0.0145879	0.0162437	1.01554	1.01469	1.01638	B.1.1.157, AH.3 (B.1.1.241.3), B.1.36.33
108	ORF3a:G172V	36.3856	289.444	0.0169991	0.0160834	0.0179148	1.01714	1.01621	1.01808	B.1.1.335, B.1.2, B.1.596
109	ORF1a:F617L	36.2596	287.455	0.213606	0.202059	0.225152	1.23813	1.22392	1.25251	B.51
110	S:Q675H	35.9856	283.153	0.0870782	0.0823355	0.091821	1.09098	1.08582	1.09617	B.1.1.129, B.1.1.385, B.1.438.1, B.1.438.2, B.1.438.3, B.1.544, B.1.599
111	ORF1b:P1936H	35.3488	273.281	0.0452145	0.0427075	0.0477215	1.04625	1.04363	1.04888	R.1 (B.1.1.316.1)
112	S:T732A	35.0305	268.413	0.0385631	0.0364055	0.0407207	1.03932	1.03708	1.04156	B.1.1.222, B.1.1.322, B.1.1.418, B.1.1.517, B.1.1.519
113	S:D253G	34.5516	261.172	0.0257097	0.0242513	0.0271681	1.02604	1.02455	1.02754	C.19 (B.1.1.1.19), B.1.313, B.1.426, B.1.526, B.1.550
114	ORF1a:T2016K	34.3963	258.844	0.0762443	0.0718998	0.0805888	1.07923	1.07455	1.08393	B.1.1.41, B.6
115	ORF1a:I1525V	34.1678	255.438	0.230044	0.216848	0.24324	1.25866	1.24215	1.27537	B.13
116	S:K417T	34.0791	254.123	0.0127575	0.0120238	0.0134912	1.01284	1.0121	1.01358	P.1 (B.1.1.28.1)
117	ORF6:D53G	33.5842	246.845	0.210483	0.198199	0.222767	1.23427	1.21921	1.24953	B.46
118	ORF1a:Q3729R	33.5515	246.369	0.094098	0.0886011	0.0995949	1.09867	1.09264	1.10472	AT.1 (B.1.1.370.1), B.1.1.420, B.1.549, B.1.621
119	ORF1b:Q2403L	33.5213	245.928	0.114567	0.107868	0.121265	1.12139	1.1139	1.12892	B.1.497
120	ORF8:E92K	33.2817	242.449	0.0150727	0.0141851	0.0159603	1.01519	1.01429	1.01609	A.15, A.23, A.24, A.25, A.26, A.29, P.1 (B.1.1.28.1)
121	ORF1a:L3352F	32.4631	230.752	0.0218566	0.020537	0.0231762	1.0221	1.02075	1.02345	B.1.1.335, B.1.2, B.1.567, B.1.577, B.1.587, B.1.588, B.1.589, B.1.591, B.1.595, B.1.596
122	ORF1b:G1129V	30.4525	203.255	0.130769	0.122353	0.139186	1.1397	1.13015	1.14934	B.1.1.34, B.1.1.382
123	N:S202N	29.3597	189.047	0.0590238	0.0550836	0.0629641	1.0608	1.05663	1.06499	A.11
124	S:W152L	28.709	180.832	0.0443765	0.0413469	0.0474061	1.04538	1.04221	1.04855	R.1 (B.1.1.316.1)
125	N:S183Y	28.7055	180.788	0.0299156	0.027873	0.0319582	1.03037	1.02827	1.03247	B.1.369, B.1.448, B.1.564, B.1.571
126	ORF1b:G1362R	27.731	168.831	0.0378343	0.0351602	0.0405083	1.03856	1.03579	1.04134	R.1 (B.1.1.316.1)
127	ORF1b:E1264D	27.5827	167.047	0.0112076	0.0104112	0.012004	1.01127	1.01047	1.01208	B.1.1.272, P.1 (B.1.1.28.1), B.1.375
128	ORF1a:Q3729K	26.9526	159.575	0.164368	0.152415	0.176321	1.17865	1.16464	1.19282	B.1.1.522
129	ORF1b:T1730I	26.8296	158.136	0.248672	0.230506	0.266839	1.28232	1.25924	1.30583	B.5
130	ORF1a:I300F	26.0469	149.137	0.0330279	0.0305426	0.0355132	1.03358	1.03101	1.03615	B.1.1.25, B.1.1.315
131	ORF3a:G174D	25.8747	147.193	0.10706	0.0989501	0.115169	1.113	1.10401	1.12206	B.1.1.348, B.1.127, B.1.543, B.1.568
132	ORF1a:I4205V	24.8081	135.436	0.0285419	0.0262869	0.0307968	1.02895	1.02664	1.03128	B.1.429
133	ORF1a:S3158T	24.1407	128.33	0.0467431	0.042948	0.0505381	1.04785	1.04388	1.05184	B.1.427
134	N:Q418H	24.0615	127.5	0.0400904	0.0368247	0.043356	1.0409	1.03751	1.04431	R.1 (B.1.1.316.1)
135	ORF3a:T223I	23.6711	123.446	0.0425255	0.0390044	0.0460466	1.04344	1.03978	1.04712	B.1.1.216, M.1 (B.1.1.294.1), B.1.1.315, B.1.1.357, B.1.1.404, B.1.1.416, B.1.1.428, B.1.1.433, B.1.111, AB.1 (B.1.160.16.1), B.1.337, B.1.539
136	N:P13L	23.0193	116.826	0.0338588	0.0309759	0.0367417	1.03444	1.03146	1.03743	A.2.2, C.37 (B.1.1.1.37), B.1.36.23, B.1.619, B.6
137	ORF1a:V3718F	22.9783	116.415	0.0573335	0.0524432	0.0622238	1.05901	1.05384	1.0642	A.21, B.1.1.101, AF.1 (B.1.1.305.1), B.1.1.332, B.1.1.348, B.1.1.387, B.1.177.15, B.1.361, B.1.517.1, B.1.580, B.1.615, B.1.9.4
138	ORF1a:E37K	22.9616	116.249	0.0708258	0.0647803	0.0768714	1.07339	1.06692	1.0799	AA.2 (B.1.177.15.2), AA.3 (B.1.177.15.3), AA.4 (B.1.177.15.4), AA.5 (B.1.177.15.5), AA.6 (B.1.177.15.6), AA.7 (B.1.177.15.7)
139	N:P67S	22.9447	116.08	0.0128717	0.0117722	0.0139712	1.01295	1.01184	1.01407	AH.3 (B.1.1.241.3), B.1.1.335, B.1.2, B.1.258.23, B.1.596, B.1.617.3
140	S:S494P	21.8907	105.798	0.0735125	0.0669306	0.0800944	1.07628	1.06922	1.08339	B.1.1.523, B.1.486, B.1.575, B.1.623
141	ORF1a:D3042N	21.3156	100.39	0.0610609	0.0554463	0.0666754	1.06296	1.05701	1.06895	B.1.1.182, B.1.1.353, B.1.1.354, B.1.560
142	ORF1a:T4175I	20.928	96.8276	0.0336591	0.0305068	0.0368113	1.03423	1.03098	1.0375	C.16 (B.1.1.1.16), B.1.1.519
143	N:P207S	20.5063	93.0242	0.0387374	0.0350349	0.0424399	1.0395	1.03566	1.04335	B.1.349, B.1.577
144	ORF9b:P10S	20.2856	91.0645	0.0334685	0.0302348	0.0367021	1.03403	1.0307	1.03738	A.2.2, C.37 (B.1.1.1.37), B.1.36.23, B.1.619, B.6
145	S:N501T	20.0083	88.6328	0.0929259	0.0838231	0.102029	1.09738	1.08744	1.10742	A.28, C.2 (B.1.1.1.2), B.1.517
146	ORF1a:V3718A	19.4753	84.0513	0.0266863	0.0240006	0.029372	1.02705	1.02429	1.02981	AY.2 (B.1.617.2.2)
147	ORF1a:P959S	19.3617	83.0905	0.0291193	0.0261716	0.032067	1.02955	1.02652	1.03259	B.1.1.519
148	S:A243-	18.307	74.4389	0.0227322	0.0202985	0.025166	1.02299	1.02051	1.02549	P.3 (B.1.1.28.3), B.1.351, B.1.620
149	N:P344S	18.1979	73.5713	0.204259	0.18226	0.226258	1.22662	1.19993	1.2539	B.53
150	M:F28L	18.1896	73.5061	0.0434338	0.0387538	0.0481139	1.04439	1.03951	1.04929	R.1 (B.1.1.316.1)
151	ORF1b:N1653D	17.5336	68.4015	0.00839374	0.00745546	0.00933201	1.00843	1.00748	1.00938	B.1.1.335, B.1.2, B.1.596
152	S:L242-	17.4029	67.4068	0.0224855	0.0199531	0.0250179	1.02274	1.02015	1.02533	P.3 (B.1.1.28.3), B.1.351, B.1.620
153	ORF3a:D222Y	17.3707	67.1627	0.0923403	0.0819214	0.102759	1.09674	1.08537	1.10822	B.1.1.141
154	ORF1a:M297V	17.1643	65.6093	0.0374669	0.0331886	0.0417452	1.03818	1.03375	1.04263	B.1.438
155	N:G179S	17.1359	65.3977	0.273948	0.242614	0.305281	1.31515	1.27458	1.35701	B.1.334
156	ORF1a:A3143V	17.1314	65.3639	0.0413853	0.0366505	0.0461201	1.04225	1.03733	1.0472	C.16 (B.1.1.1.16), B.1.1.153, B.1.1.340, B.1.1.521, B.1.160.12, B.1.177.46, B.1.548, B.1.570, B.1.588.1
157	S:E484Q	17.0716	64.918	0.0702966	0.0622259	0.0783672	1.07283	1.0642	1.08152	B.1.617.1, B.1.617.3
158	S:S98F	16.9141	63.7521	0.0732551	0.0647665	0.0817437	1.076	1.06691	1.08518	C.31 (B.1.1.1.31), B.1.221
159	S:Q414R	16.1994	58.5944	0.0819983	0.0720773	0.0919192	1.08545	1.07474	1.09628	N.5 (B.1.1.33.5)
160	ORF1a:P309L	16.1594	58.3118	0.0409366	0.0359714	0.0459017	1.04179	1.03663	1.04697	B.1.177.76, B.1.396
161	ORF1b:A88V	15.8741	56.3199	0.0295191	0.0258744	0.0331638	1.02996	1.02621	1.03372	B.1.104, B.1.431, B.6
162	ORF1a:L3930F	15.2885	52.3407	0.0346915	0.0302441	0.0391389	1.0353	1.03071	1.03991	B.1.1.12, B.1.1.28, B.1.1.332, B.1.363
163	S:L452Q	15.0533	50.7849	0.0815903	0.0709672	0.0922135	1.08501	1.07355	1.0966	C.37 (B.1.1.1.37), B.1.1.374
164	N:G212V	14.943	50.0628	0.0593462	0.0515622	0.0671302	1.06114	1.05291	1.06943	C.17 (B.1.1.1.17), C.36 (B.1.1.1.36)
165	ORF1a:I3618V	14.8233	49.2861	0.0231106	0.0200549	0.0261663	1.02338	1.02026	1.02651	B.1.1.519, AU.2 (B.1.466.2.2)
166	ORF3a:K16N	14.5957	47.8249	0.0385887	0.0334068	0.0437705	1.03934	1.03397	1.04474	B.1.177.18, B.1.36.35
167	ORF1a:A1812D	14.3451	46.2428	0.0209063	0.0180499	0.0237628	1.02113	1.01821	1.02405	B.1.1.306, B.1.1.340, B.1.538, B.1.548
168	E:P71L	13.9964	44.086	0.0161931	0.0139255	0.0184607	1.01632	1.01402	1.01863	B.1.351
169	ORF1a:V3653F	13.8846	43.4061	0.0663774	0.0570075	0.0757473	1.06863	1.05866	1.07869	B.1.1.163, B.1.1.374, B.1.1.523, B.1.36.31
170	ORF1a:M3655I	13.5481	41.3908	0.0412867	0.0353139	0.0472595	1.04215	1.03594	1.04839	A.15, A.23, A.24, A.25, A.26, A.29, AM.1 (B.1.1.216.1), B.1.1.311
171	ORF1b:L1681F	13.2862	39.8564	0.0556298	0.0474234	0.0638363	1.05721	1.04857	1.06592	C.36.1 (B.1.1.1.36.1), B.1.177.46, B.1.325, B.1.528, B.1.616
172	N:R209I	13.0438	38.4627	0.0226563	0.0192519	0.0260606	1.02291	1.01944	1.0264	B.1.1.354, B.1.306, B.1.390, B.1.471, B.1.516, B.1.9.4
173	ORF3a:R122I	12.9403	37.8752	0.0338903	0.0287572	0.0390234	1.03447	1.02917	1.03979	B.1.177.12
174	ORF1a:L3691S	12.9109	37.7089	0.0649526	0.0550923	0.0748129	1.06711	1.05664	1.07768	C.36.3 (B.1.1.1.36.3)
175	ORF1a:P271S	12.7289	36.6899	0.0359079	0.0303789	0.0414369	1.03656	1.03085	1.04231	B.1.40, B.4.5
176	S:A67V	12.6261	36.1201	0.0413993	0.0349728	0.0478258	1.04227	1.03559	1.04899	B.1.258.22, B.1.525
177	ORF1b:L1351F	12.5503	35.7032	0.0691092	0.0583165	0.0799019	1.07155	1.06005	1.08318	B.1.1.328, B.1.1.506, B.1.305, B.1.524
178	ORF1a:K1202N	12.1393	33.4854	0.0378763	0.0317609	0.0439917	1.0386	1.03227	1.04497	B.1.1.316, B.1.139, B.1.160.9, B.1.36.25, B.1.378, B.1.565
179	N:G204L	12.1245	33.4072	0.0651024	0.0545784	0.0756264	1.06727	1.0561	1.07856	B.1.1.153, AM.4 (B.1.1.216.4), B.1.1.44
180	N:S197L	12.0983	33.2685	0.026586	0.022279	0.0308931	1.02694	1.02253	1.03138	A.2, B.1.499
181	ORF1b:S1003G	11.9002	32.229	0.155316	0.129736	0.180897	1.16803	1.13853	1.19829	B.1.1.431
182	N:P13S	11.871	32.0773	0.0541921	0.0452448	0.0631395	1.05569	1.04628	1.06518	B.1.1.240, B.1.1.242, B.1.1.420, B.1.562
183	S:L241-	11.6874	31.1312	0.014954	0.0124462	0.0174617	1.01507	1.01252	1.01762	B.1.351, B.1.620
184	ORF1a:S2015R	11.4882	30.1216	0.0200754	0.0166504	0.0235004	1.02028	1.01679	1.02378	B.6.4, B.6.6
185	ORF1b:R2613C	11.3682	29.5214	0.00632773	0.00523678	0.00741868	1.00635	1.00525	1.00745	B.1.1.335, B.1.2, B.1.596
186	S:R346K	11.1528	28.4599	0.100974	0.0832291	0.118719	1.10625	1.08679	1.12605	B.1.621
187	ORF1b:P1567L	10.5466	25.5794	0.0243438	0.0198198	0.0288678	1.02464	1.02002	1.02929	B.1.1.214, B.1.361
188	ORF1a:D3222N	10.5002	25.3656	0.0591854	0.0481379	0.0702329	1.06097	1.04932	1.07276	C.36.3 (B.1.1.1.36.3)
189	ORF1a:D2980N	10.4908	25.3221	0.0498286	0.0405192	0.059138	1.05109	1.04135	1.06092	C.36.3 (B.1.1.1.36.3), P.3 (B.1.1.28.3)
190	ORF1a:V561A	10.3193	24.5402	0.017906	0.0145051	0.0213069	1.01807	1.01461	1.02154	B.1.36
191	ORF1a:A859V	10.1795	23.9121	0.0706076	0.0570127	0.0842024	1.07316	1.05867	1.08785	C.36 (B.1.1.1.36)
192	S:M153T	10.0944	23.5341	0.0203863	0.0164281	0.0243446	1.0206	1.01656	1.02464	B.1.1.141, B.1.1.280, B.1.1.284, B.1.1.330, B.1.1.343, B.1.1.396, B.1.1.397, B.1.1.452
193	ORF3a:D155Y	10.0715	23.4329	0.0313349	0.025237	0.0374328	1.03183	1.02556	1.03814	AL.1 (B.1.1.231.1), P.1.2 (B.1.1.28.1.2), B.1.126, B.1.177.62, B.1.409, B.1.587, B.1.588
194	ORF1a:T3750I	9.95611	22.926	0.0231689	0.0186079	0.0277299	1.02344	1.01878	1.02812	B.1.1.328, B.1.1.405, B.1.36.12, B.1.466, B.1.575, AY.2 (B.1.617.2.2)
195	ORF1b:K2310R	9.9271	22.7995	0.0391809	0.0314452	0.0469166	1.03996	1.03194	1.04803	B.1.617.1
196	ORF1a:P1158L	9.8761	22.578	0.0391917	0.0314139	0.0469695	1.03997	1.03191	1.04809	B.1.1.334, B.1.551
197	ORF1a:G519S	9.74306	22.0054	0.0292848	0.0233938	0.0351759	1.02972	1.02367	1.0358	B.1.1.189, B.1.1.294, B.1.177.73, B.1.432
198	ORF1b:M1352I	9.74239	22.0026	0.0393208	0.0314103	0.0472314	1.0401	1.03191	1.04836	B.1.617.1
199	ORF1a:E102K	9.725	21.9283	0.0462845	0.0369564	0.0556127	1.04737	1.03765	1.05719	C.36.3 (B.1.1.1.36.3), B.1.1.97, B.1.160.21
200	ORF1a:S2103F	9.5692	21.2687	0.0429117	0.0341225	0.0517009	1.04385	1.03471	1.05306	AK.1 (B.1.1.232.1), AK.2 (B.1.1.232.2), B.1.1.234, B.1.1.326, B.1.1.393, B.1.1.8, B.1.36.39, B.1.537
201	ORF3a:G224C	9.56903	21.268	0.0406397	0.0323158	0.0489637	1.04148	1.03284	1.05018	A.21, B.1.1.182, B.1.1.384, B.1.1.518, B.1.36.2
202	ORF1b:L1099F	9.38318	20.4948	0.025786	0.0203998	0.0311722	1.02612	1.02061	1.03166	D.4 (B.1.1.25.4), B.1.1.483, B.1.208, B.1.346, B.1.452, B.1.569
203	ORF1a:Y3649C	9.18051	19.6685	0.039526	0.0310876	0.0479645	1.04032	1.03158	1.04913	B.1.36.7
204	ORF1a:T1881I	9.11775	19.4162	0.0334891	0.0262903	0.040688	1.03406	1.02664	1.04153	A.21, B.1.1.138, B.1.1.186, B.1.205, B.1.214
205	ORF7b:A43S	9.07689	19.2529	0.0591461	0.0463747	0.0719175	1.06093	1.04747	1.07457	C.36.3 (B.1.1.1.36.3)
206	ORF1b:S1182L	9.02192	19.0343	0.068312	0.0534716	0.0831524	1.0707	1.05493	1.08671	B.1.466.2
207	ORF1a:T1567I	8.93234	18.6808	0.0316018	0.0246677	0.038536	1.03211	1.02497	1.03929	B.1.1.133, B.1.1.373, AA.7 (B.1.177.15.7), B.1.177.34, B.1.367, B.1.617.1
208	ORF1a:H3580Q	8.81773	18.2336	0.0296764	0.0230801	0.0362727	1.03012	1.02335	1.03694	A.2.5, B.1.1.265, B.1.623
209	N:S206F	8.78552	18.1089	0.0292514	0.0227257	0.0357771	1.02968	1.02299	1.03642	B.1.324, B.1.436, B.1.517
210	N:D3Y	8.57092	17.2896	0.0321028	0.0247617	0.039444	1.03262	1.02507	1.04023	C.31 (B.1.1.1.31), AM.3 (B.1.1.216.3), B.1.460, B.1.525
211	ORF1a:M3752I	8.47423	16.9269	0.0308542	0.0237181	0.0379903	1.03134	1.024	1.03872	A.23.1, B.1.425, B.1.619, B.1.9.4
212	ORF1a:I1398V	8.42541	16.7453	0.0362877	0.0278463	0.0447292	1.03695	1.02824	1.04574	B.1.214
213	ORF1b:K2557R	8.21704	15.9818	0.0262505	0.0199891	0.0325119	1.0266	1.02019	1.03305	B.1.1.111, AM.3 (B.1.1.216.3), B.1.1.384, B.1.1.458, B.1.1.459, B.1.469
214	ORF1b:P976L	8.16425	15.7913	0.0135198	0.0102742	0.0167655	1.01361	1.01033	1.01691	B.1.258.17, B.1.258.23, B.1.258.24, B.1.258.4, B.1.258.5, B.1.427
215	M:I82S	7.64233	13.972	0.0432798	0.0321802	0.0543794	1.04423	1.0327	1.05589	A.29, B.1.617.1
216	ORF1a:T3202M	7.55207	13.6692	0.0615546	0.0455796	0.0775297	1.06349	1.04663	1.08061	B.1.623
217	ORF1a:K3353R	7.42382	13.2449	0.00676587	0.00497962	0.00855213	1.00679	1.00499	1.00859	B.1.1.119, B.1.1.282, B.1.1.319, B.1.1.328, B.1.1.329, B.1.1.355, B.1.1.375, B.1.1.418, B.1.177.18, B.1.351, B.1.36.21, B.1.36.22, B.1.361, B.1.404, B.1.531, B.1.561, B.1.568, B.1.573, B.1.580, B.1.581, B.1.582, B.1.612
218	S:Q677H	7.32795	12.9324	0.0119001	0.00871724	0.0150829	1.01197	1.00876	1.0152	C.17 (B.1.1.1.17), C.36 (B.1.1.1.36), B.1.1.271, B.1.1.316, B.1.1.486, AA.1 (B.1.177.15.1), B.1.350.1, B.1.429.1, B.1.525
219	ORF1b:P970S	7.2754	12.7627	0.0297093	0.0217058	0.0377129	1.03016	1.02194	1.03843	B.1.575
220	ORF1a:R1170C	7.20153	12.5262	0.0153235	0.0111531	0.019494	1.01544	1.01122	1.01969	B.1.369.1, B.1.564
221	ORF3a:L95F	7.10634	12.2249	0.0141889	0.0102756	0.0181023	1.01429	1.01033	1.01827	B.1.1.401, B.1.438.1, B.1.438.2, B.1.438.3
222	ORF1a:T1840I	7.08793	12.1671	0.033346	0.0241251	0.0425669	1.03391	1.02442	1.04349	B.1.177.61, B.1.393, B.1.600
223	ORF1b:T2432I	6.82097	11.3447	0.0260962	0.0185977	0.0335948	1.02644	1.01877	1.03417	B.1.1.416, B.1.258.20, B.1.346
224	S:W152R	6.79458	11.2651	0.0416266	0.029619	0.0536342	1.04251	1.03006	1.0551	C.36.3 (B.1.1.1.36.3)
225	ORF1a:R3993C	6.74833	11.1262	0.0258067	0.0183115	0.0333019	1.02614	1.01848	1.03386	B.1.36.1
226	ORF1b:T1076I	6.72761	11.0643	0.0355964	0.0252261	0.0459667	1.03624	1.02555	1.04704	B.1.577
227	ORF1b:P218L	6.69713	10.9736	0.00745617	0.00527406	0.00963827	1.00748	1.00529	1.00968	B.1.1.371, B.1.470
228	N:S193I	6.60442	10.7	0.0161928	0.0113873	0.0209983	1.01632	1.01145	1.02122	B.1.1.219, B.1.221.4, B.1.385, B.1.475, B.1.588.1, B.3.1
229	ORF8:T11K	6.56108	10.5733	0.0515971	0.0361837	0.0670105	1.05295	1.03685	1.06931	B.1.621
230	ORF1b:R2684I	6.46596	10.2982	0.0133974	0.00933638	0.0174584	1.01349	1.00938	1.01761	B.1.1.214
231	ORF1a:K2511N	6.46332	10.2906	0.0155805	0.0108558	0.0203052	1.0157	1.01091	1.02051	D.3 (B.1.1.25.3), B.1.1.258, B.1.1.318, B.1.229
232	ORF8:E64*	6.40742	10.1308	0.0341806	0.0237251	0.0446362	1.03477	1.02401	1.04565	S.1 (B.1.1.217.1), B.1.1.517, B.1.1.74, B.1.258.17, B.1.258.24
233	S:N440K	6.39055	10.0828	0.0404559	0.0280482	0.0528636	1.04129	1.02845	1.05429	B.1.1.420, B.1.36.29, B.1.619
234	ORF1b:E735D	6.36044	9.99744	0.0725754	0.0502113	0.0949394	1.07527	1.05149	1.09959	B.1.1.355, B.1.531
235	S:L141-	6.29906	9.82469	0.0293748	0.0202347	0.0385148	1.02981	1.02044	1.03927	A.2.5, A.29, P.3 (B.1.1.28.3), AT.1 (B.1.1.370.1), B.1.486
236	ORF3a:T151I	6.27755	9.76452	0.0168706	0.0116033	0.0221379	1.01701	1.01167	1.02238	C.30.1 (B.1.1.1.30.1), B.1.1.256, B.1.1.374, B.1.1.86, B.1.160.26, B.1.36.24, B.1.375, B.1.618
237	ORF1a:P971L	6.14204	9.39005	0.0207193	0.0141077	0.027331	1.02094	1.01421	1.02771	A.3, B.1.1.168
238	ORF1a:T1055A	6.11904	9.32724	0.0659321	0.0448136	0.0870505	1.06815	1.04583	1.09095	B.1.621
239	E:L21F	6.09989	9.27515	0.0298905	0.0202863	0.0394946	1.03034	1.02049	1.04028	B.1.525
240	S:S939F	6.04058	9.11474	0.0235972	0.0159407	0.0312537	1.02388	1.01607	1.03175	B.1.224, B.1.370, B.1.417, B.1.619
241	ORF1a:S3687L	5.9949	8.99222	0.0324925	0.0218694	0.0431156	1.03303	1.02211	1.04406	C.36.3 (B.1.1.1.36.3)
242	ORF1a:K1655N	5.92474	8.80578	0.00784549	0.00525013	0.0104409	1.00788	1.00526	1.0105	B.1.351, B.1.615, B.1.88.1
243	ORF1a:S2535L	5.85083	8.6116	0.0612322	0.0407201	0.0817443	1.06315	1.04156	1.08518	B.1.398
244	S:Q1071H	5.82658	8.54842	0.0252419	0.0167509	0.0337328	1.02556	1.01689	1.03431	B.1.617.1
245	ORF3a:S74F	5.68355	8.1807	0.0191067	0.0125178	0.0256956	1.01929	1.0126	1.02603	A.2.5, C.19 (B.1.1.1.19), B.1.1.432
246	S:V367F	5.62883	8.0423	0.0472437	0.0307934	0.063694	1.04838	1.03127	1.06577	A.23, B.1.1.384
247	ORF1a:K3573E	5.38632	7.4442	0.0236126	0.0150205	0.0322047	1.02389	1.01513	1.03273	B.47
248	S:A262S	5.35972	7.38013	0.0167108	0.0105999	0.0228217	1.01685	1.01066	1.02308	B.1.177.10, B.1.177.30, B.1.177.46, B.1.177.82, B.1.177.83, B.1.177.84, B.1.177.87, B.1.177.88, B.1.177.9, B.1.604
249	ORF7b:E39*	5.33133	7.31204	0.00772189	0.00488308	0.0105607	1.00775	1.00489	1.01062	B.1.177.86, B.1.470
250	ORF1b:I1074V	5.31917	7.28299	0.0300173	0.0189568	0.0410778	1.03047	1.01914	1.04193	B.1.351.3
251	N:S2M	5.2757	7.17963	0.0140253	0.00881481	0.0192359	1.01412	1.00885	1.01942	B.1.525
252	ORF1a:S2030L	5.23482	7.08316	0.0298146	0.0186517	0.0409774	1.03026	1.01883	1.04183	B.1.1.330, B.1.527
253	ORF3a:L129F	5.20636	7.01642	0.0198356	0.0123684	0.0273029	1.02003	1.01245	1.02768	B.1.306
254	S:A899S	5.20294	7.00843	0.0288292	0.0179691	0.0396892	1.02925	1.01813	1.04049	C.36.3 (B.1.1.1.36.3)
255	ORF1a:L3644F	5.10888	6.79039	0.0175016	0.0107873	0.0242158	1.01766	1.01085	1.02451	B.1.1.265, B.1.1.349, B.1.1.366, B.1.1.465, B.1.1.51, B.1.466.2
256	ORF3a:G172R	5.10829	6.78902	0.0163376	0.0100692	0.0226061	1.01647	1.01012	1.02286	B.1.221
257	ORF1a:T2648I	5.0896	6.74615	0.0235189	0.0144619	0.0325758	1.0238	1.01457	1.03311	B.1.1.176, B.1.1.333, B.1.617.3
258	S:T76I	5.03127	6.61328	0.0360368	0.0219984	0.0500751	1.03669	1.02224	1.05135	C.37 (B.1.1.1.37)
259	N:A119S	4.97711	6.49119	0.0160399	0.00972346	0.0223564	1.01617	1.00977	1.02261	C.36.1 (B.1.1.1.36.1), P.2 (B.1.1.28.2), B.1.1.334, B.1.1.49, B.1.618
260	ORF8:V62L	4.96051	6.45403	0.00792248	0.0047922	0.0110528	1.00795	1.0048	1.01111	A.3, B.1.1.397, B.1.177.49, B.1.177.61, B.1.302, B.1.369.1, B.1.468
261	S:S12F	4.89068	6.29892	0.0207514	0.0124352	0.0290676	1.02097	1.01251	1.02949	C.36.3 (B.1.1.1.36.3), B.1.1.63
262	S:H245Y	4.8769	6.26854	0.0281694	0.0168485	0.0394903	1.02857	1.01699	1.04028	B.1.289, B.1.620
263	S:Q675R	4.69209	5.86898	0.0126004	0.00733703	0.0178639	1.01268	1.00736	1.01802	B.1.1.317, B.1.1.461, B.1.3
264	S:G1219C	4.51831	5.50629	0.00643414	0.00364312	0.00922516	1.00645	1.00365	1.00927	B.1.350
265	S:E1111K	4.50098	5.47081	0.0432892	0.0244388	0.0621396	1.04424	1.02474	1.06411	B.1.623
266	ORF1b:V2089F	4.46905	5.40578	0.0154829	0.00869267	0.0222732	1.0156	1.00873	1.02252	C.35 (B.1.1.1.35)
267	N:T391I	4.40919	5.285	0.0157468	0.00874705	0.0227465	1.01587	1.00879	1.02301	B.1.234, B.1.311, B.1.398
268	ORF3a:T175I	4.36689	5.20055	0.0141066	0.00777523	0.020438	1.01421	1.00781	1.02065	B.1.1.320, N.1 (B.1.1.33.1), B.1.254, B.1.36.31, B.1.603, B.1.88.1, B.46
269	ORF1a:P4197S	4.36445	5.19572	0.0339718	0.0187159	0.0492277	1.03456	1.01889	1.05046	C.13 (B.1.1.1.13), B.1.623
270	ORF1a:H374Y	4.35333	5.17365	0.0111972	0.00615598	0.0162384	1.01126	1.00617	1.01637	AM.2 (B.1.1.216.2), B.1.177.51, B.1.509, B.1.569
271	ORF1a:T4087I	4.35035	5.16774	0.0203768	0.0111965	0.0295572	1.02059	1.01126	1.03	B.1.1.152, B.1.1.178, B.1.235, B.1.279, B.1.311, B.1.460
272	S:F490S	4.34631	5.15974	0.026816	0.0147234	0.0389087	1.02718	1.01483	1.03968	C.37 (B.1.1.1.37), B.1.1.456
273	ORF1a:H110Y	4.33515	5.13768	0.0137369	0.0075263	0.0199475	1.01383	1.00755	1.02015	B.1.1.387, B.1.1.522, B.1.177.5, B.1.214.4, B.1.36.20, B.1.421, B.1.622
274	S:F888L	4.29895	5.0665	0.0146718	0.00798271	0.021361	1.01478	1.00801	1.02159	B.1.525
275	ORF1a:T2952I	4.29554	5.05982	0.0225431	0.0122572	0.032829	1.0228	1.01233	1.03337	B.1.1.159, B.1.1.302, B.1.294, B.1.574, B.1.623
276	ORF1a:I2501T	4.27392	5.01757	0.00769036	0.00416366	0.0112171	1.00772	1.00417	1.01128	B.1.187, B.1.258, B.1.570
277	N:D401Y	4.21372	4.90101	0.0100524	0.00537666	0.0147282	1.0101	1.00539	1.01484	B.1.1.218, B.1.252, B.1.438, B.1.587, B.1.588
278	ORF1b:V2371M	4.21189	4.89748	0.0226264	0.0120974	0.0331555	1.02288	1.01217	1.03371	B.1.1.318
279	ORF3a:T14I	4.107	4.69806	0.00582552	0.00304544	0.00860561	1.00584	1.00305	1.00864	B.1.147, B.1.622
280	ORF8:P38S	4.0395	4.57213	0.0225669	0.0116174	0.0335164	1.02282	1.01169	1.03408	B.1.1.99, B.1.621
281	ORF1a:D1639N	4.03043	4.55535	0.0188239	0.00966999	0.0279778	1.019	1.00972	1.02837	B.1.604
282	ORF1a:A3523V	3.95722	4.4212	0.0194088	0.00979589	0.0290218	1.0196	1.00984	1.02945	B.1.1.86, B.1.146, B.1.36.28, B.1.362.1, B.1.616
283	ORF1a:A4016V	3.89419	4.30746	0.0217186	0.0107875	0.0326496	1.02196	1.01085	1.03319	B.1.214
284	ORF9b:P3L	3.88195	4.28556	0.024425	0.012093	0.0367569	1.02473	1.01217	1.03744	B.1.1.353, B.1.1.413, B.1.232
285	S:L54F	3.82699	4.18799	0.0131223	0.00640178	0.0198427	1.01321	1.00642	1.02004	AS.1 (B.1.1.317.1), B.1.1.333, B.1.1.351, B.1.113, B.1.177.49, B.1.305, B.1.36.21, B.1.36.26
286	ORF1a:G3334S	3.75596	4.06376	0.00533556	0.00255132	0.0081198	1.00535	1.00255	1.00815	B.1.1.27, B.1.1.299, B.1.1.300, B.1.1.301, B.1.1.512, B.1.1.513, B.1.1.514, B.1.1.70
287	N:G215V	3.75249	4.05774	0.0190057	0.00907885	0.0289326	1.01919	1.00912	1.02936	B.1.115, B.1.146, B.1.536, B.1.604
288	ORF1a:T1168I	3.74051	4.037	0.0202717	0.00964968	0.0308938	1.02048	1.0097	1.03138	B.1.466.2, B.1.567
289	ORF1b:E1167D	3.73882	4.03408	0.00886267	0.00421668	0.0135087	1.0089	1.00423	1.0136	B.1.1.291
290	ORF6:F2M	3.71389	3.99115	0.0142799	0.00674383	0.0218159	1.01438	1.00677	1.02206	B.1.525
291	ORF1b:D1028Y	3.69189	3.95346	0.020489	0.00961171	0.0313663	1.0207	1.00966	1.03186	C.36.3 (B.1.1.1.36.3)
292	N:G212C	3.68027	3.93364	0.0150264	0.00702395	0.0230289	1.01514	1.00705	1.0233	B.1.1.453, B.1.1.487, B.1.1.523, B.1.282, B.1.539
293	N:A12G	3.67814	3.93003	0.0129812	0.00606396	0.0198985	1.01307	1.00608	1.0201	B.1.1.63, B.1.525
294	ORF1a:S610L	3.64764	3.87828	0.0141214	0.00653362	0.0217091	1.01422	1.00655	1.02195	D.4 (B.1.1.25.4), B.1.1.34, B.1.274
295	S:F306L	3.63617	3.85892	0.0451186	0.0207988	0.0694384	1.04615	1.02102	1.07191	B.1.1.523
296	ORF1a:P1640H	3.63408	3.8554	0.0128523	0.00592068	0.0197839	1.01294	1.00594	1.01998	B.1.1.170
297	ORF3a:G172C	3.60038	3.79888	0.0233041	0.0106179	0.0359903	1.02358	1.01067	1.03665	AW.1 (B.1.1.464.1)
298	ORF3a:V163I	3.58689	3.77636	0.00768349	0.00348504	0.0118819	1.00771	1.00349	1.01195	B.1.177.54
299	ORF8:A65V	3.58261	3.76926	0.00730043	0.00330653	0.0112943	1.00733	1.00331	1.01136	B.1.1.240, B.1.1.256, B.1.221.3, B.1.509
300	ORF1a:K3162E	3.55846	3.72921	0.00906011	0.0040699	0.0140503	1.0091	1.00408	1.01415	B.1.1.351
301	S:E583D	3.55211	3.7187	0.00715064	0.00320509	0.0110962	1.00718	1.00321	1.01116	B.1.1.462, B.1.177.18, B.1.177.19, B.1.177.20, B.1.177.30, B.1.36.35
302	ORF1b:V2073L	3.5514	3.71754	0.0131558	0.00589534	0.0204164	1.01324	1.00591	1.02063	B.1.177.28
303	N:M1-	3.53277	3.68686	0.0141455	0.00629764	0.0219933	1.01425	1.00632	1.02224	B.1.525
304	ORF1a:M3087I	3.48871	3.61486	0.00473495	0.00207485	0.00739505	1.00475	1.00208	1.00742	B.1.1.445, B.1.160
305	ORF6:M1-	3.47505	3.59271	0.0129566	0.00564895	0.0202642	1.01304	1.00566	1.02047	B.1.525
306	S:Y145N	3.4571	3.56371	0.0457758	0.0198238	0.0717279	1.04684	1.02002	1.07436	B.1.621
307	S:G769V	3.45373	3.55826	0.00515343	0.0022289	0.00807796	1.00517	1.00223	1.00811	B.1.1.123, B.1.1.191, R.1 (B.1.1.316.1), B.1.1.421, B.1.177.78
308	ORF1b:A2132V	3.42372	3.51011	0.0179351	0.00766787	0.0282024	1.0181	1.0077	1.0286	B.1.1.271, B.4.4
309	ORF1b:M2025I	3.40541	3.48092	0.0156303	0.0066344	0.0246263	1.01575	1.00666	1.02493	B.1.1.296, B.1.1.315, B.1.448, B.1.469
310	ORF1a:G993S	3.35269	3.39761	0.0125177	0.00519992	0.0198354	1.0126	1.00521	1.02003	B.1.1.74, B.1.509
311	ORF1b:P1821S	3.33811	3.37476	0.0174634	0.00720982	0.0277171	1.01762	1.00724	1.0281	B.1.1.219, B.1.1.224, B.4.6
312	S:D215Y	3.30678	3.32596	0.0240873	0.00981049	0.0383642	1.02438	1.00986	1.03911	A.2.5, B.1.126
313	ORF1a:T403I	3.29675	3.31043	0.0254068	0.0103021	0.0405115	1.02573	1.01036	1.04134	B.1.601, B.1.620
314	ORF1a:T1538I	3.2729	3.27365	0.0152448	0.00611548	0.024374	1.01536	1.00613	1.02467	B.1.435, B.1.621
315	ORF1a:T1597I	3.25827	3.25121	0.0145355	0.00579188	0.023279	1.01464	1.00581	1.02355	C.21 (B.1.1.1.21), B.1.1.269, B.1.326
316	N:I292T	3.25414	3.24488	0.00799804	0.00318082	0.0128153	1.00803	1.00319	1.0129	B.1.1.33, B.1.1.393
317	S:D796H	3.20247	3.16638	0.0170904	0.0066308	0.02755	1.01724	1.00665	1.02793	B.1.1.318
318	S:G142-	3.18152	3.13487	0.00999495	0.0038376	0.0161523	1.01005	1.00384	1.01628	A.2.5, P.3 (B.1.1.28.3), AT.1 (B.1.1.370.1), B.1.486, B.1.616
319	ORF3a:V77F	3.17175	3.12022	0.0050421	0.00192637	0.00815783	1.00505	1.00193	1.00819	B.1.177.60, B.1.177.79, B.1.36.25, B.1.438.4
320	S:H49Y	3.16282	3.10687	0.0228805	0.0087017	0.0370592	1.02314	1.00874	1.03775	B.1.604
321	ORF1a:T1543I	3.14967	3.08727	0.0187198	0.00707092	0.0303687	1.0189	1.0071	1.03083	B.1.177.37, B.1.258.16, B.1.36.34
322	S:D215G	3.14495	3.08025	0.00338329	0.00127479	0.0054918	1.00339	1.00128	1.00551	AT.1 (B.1.1.370.1), B.1.351, B.1.616
323	ORF3a:Q38R	3.12226	3.04665	0.0124027	0.00461704	0.0201884	1.01248	1.00463	1.02039	B.1.221
324	ORF1b:S1391L	3.0981	3.0111	0.0130325	0.00478769	0.0212772	1.01312	1.0048	1.02151	B.1.206, B.1.363, B.1.546, B.1.576
325	ORF9b:S6I	3.0353	2.91976	0.0158189	0.00560427	0.0260335	1.01594	1.00562	1.02638	B.1.221.4, B.1.311, B.1.377, B.1.591
326	ORF3a:K75N	3.02569	2.90592	0.00780802	0.00275018	0.0128659	1.00784	1.00275	1.01295	B.1.1.308, B.1.1.309, B.1.1.310, B.1.1.311, B.1.1.415
327	N:R209G	2.96952	2.82578	0.0152892	0.00519792	0.0253805	1.01541	1.00521	1.02571	B.1.1.318
328	ORF9b:H9D	2.95765	2.80901	0.0126292	0.00426013	0.0209982	1.01271	1.00427	1.02122	B.1.1.63, B.1.525
329	S:F157L	2.93446	2.77639	0.0210525	0.00699124	0.0351137	1.02128	1.00702	1.03574	A.23, B.1.1.219
330	ORF1b:S2312A	2.86339	2.67776	0.0152196	0.0048019	0.0256373	1.01534	1.00481	1.02597	B.1.617.1
331	ORF3a:S166L	2.85113	2.66096	0.0119703	0.00374151	0.020199	1.01204	1.00375	1.0204	B.1.1.253, AA.7 (B.1.177.15.7), Z.1 (B.1.177.50.1), B.1.177.81
332	ORF9b:R32L	2.83068	2.63305	0.00531023	0.00163343	0.00898704	1.00532	1.00163	1.00903	B.1.1.174, B.1.1.341, B.1.177.82, B.1.189
333	ORF1b:S997P	2.80165	2.59371	0.0105033	0.00315546	0.0178511	1.01056	1.00316	1.01801	B.1.1.153, B.1.1.371
334	S:E154K	2.79958	2.59091	0.017671	0.00529966	0.0300423	1.01783	1.00531	1.0305	B.1.617.1
335	ORF1a:F3071Y	2.75901	2.53651	0.0058072	0.00168184	0.00993256	1.00582	1.00168	1.00998	A.2
336	ORF1a:K2533R	2.74762	2.52136	0.0244267	0.00700234	0.041851	1.02473	1.00703	1.04274	B.1.1.317
337	ORF1a:R24C	2.74465	2.51742	0.0115555	0.00330368	0.0198073	1.01162	1.00331	1.02	B.1.177.89, B.1.285, B.1.36.33, B.1.574, B.1.576
338	ORF1a:K2059R	2.73787	2.50843	0.0120382	0.00342039	0.0206559	1.01211	1.00343	1.02087	B.1.234
339	ORF3a:L85F	2.70367	2.46335	0.00660229	0.00181611	0.0113885	1.00662	1.00182	1.01145	B.1.1.226, Z.1 (B.1.177.50.1)
340	ORF9b:R32P	2.69838	2.45642	0.0193385	0.00529204	0.033385	1.01953	1.00531	1.03395	A.23
341	N:T135I	2.68383	2.43741	0.0154705	0.0041726	0.0267683	1.01559	1.00418	1.02713	B.1.311
342	ORF1a:V86F	2.6648	2.41267	0.0246828	0.00652855	0.042837	1.02499	1.00655	1.04377	A.28, A.29
343	ORF1a:D144A	2.64892	2.39213	0.0143561	0.00373385	0.0249783	1.01446	1.00374	1.02529	B.1.139, B.1.565
344	ORF8:D35Y	2.63573	2.37515	0.0179052	0.00459065	0.0312198	1.01807	1.0046	1.03171	B.1.1.193, B.1.1.419, B.1.177.24
345	ORF1a:D1036E	2.63076	2.36876	0.00619669	0.00158003	0.0108133	1.00622	1.00158	1.01087	B.1.1.271, B.1.1.294, B.1.1.366, B.1.1.465, B.1.1.466, B.1.1.467
346	ORF3a:D173G	2.61706	2.35122	0.00989348	0.00248407	0.0173029	1.00994	1.00249	1.01745	B.1.1.303, B.1.1.336, B.1.1.338, B.1.1.522
347	ORF1b:R574G	2.61429	2.34769	0.0128681	0.00322075	0.0225155	1.01295	1.00323	1.02277	B.1.214.2, B.1.214.3, B.1.214.4
348	ORF1a:I1203T	2.61203	2.3448	0.0111896	0.00279337	0.0195858	1.01125	1.0028	1.01978	B.1.1.204
349	ORF1a:N272H	2.59473	2.32278	0.0133649	0.00326956	0.0234603	1.01345	1.00327	1.02374	B.4.4
350	ORF8:M1-	2.58231	2.30705	0.0133708	0.00322243	0.0235192	1.01346	1.00323	1.0238	B.1.1.318
351	N:A208-	2.57751	2.30097	0.0125726	0.00301225	0.0221329	1.01265	1.00302	1.02238	B.1.1.318, B.1.1.93
352	N:V72I	2.57096	2.29271	0.0084312	0.00200371	0.0148587	1.00847	1.00201	1.01497	B.1.1.39
353	ORF1a:D2980G	2.56407	2.28404	0.0121367	0.00285945	0.0214139	1.01221	1.00286	1.02164	A.27, B.1.234
354	ORF1a:T2936I	2.54028	2.25422	0.0128735	0.0029409	0.0228061	1.01296	1.00295	1.02307	B.1.1.318
355	S:P1162S	2.53506	2.2477	0.0119066	0.00270109	0.0211122	1.01198	1.0027	1.02134	B.1.177.41, B.1.531
356	ORF1a:T814I	2.50734	2.21329	0.00766193	0.00167267	0.0136512	1.00769	1.00167	1.01374	B.1.1.123, AW.1 (B.1.1.464.1), B.1.416.1
357	ORF1b:P255S	2.50341	2.20844	0.015197	0.00329902	0.027095	1.01531	1.0033	1.02747	B.1.1.377, B.1.1.56
358	N:P199S	2.49614	2.19946	0.00773587	0.00166167	0.0138101	1.00777	1.00166	1.01391	B.1.1.39, B.1.110.1, AA.8 (B.1.177.15.8), B.1.567, B.4.7
359	ORF1b:P1342S	2.48182	2.18187	0.0133602	0.00280929	0.0239111	1.01345	1.00281	1.0242	B.1.1.379, B.1.621
360	ORF1a:N449D	2.48153	2.1815	0.0162737	0.00342038	0.029127	1.01641	1.00343	1.02956	B.1.1.523, B.1.131
361	ORF1b:T17I	2.47153	2.16926	0.00878664	0.0018187	0.0157546	1.00883	1.00182	1.01588	B.1.177.77, B.1.614
362	ORF7a:T39I	2.46339	2.15931	0.00882993	0.0018045	0.0158554	1.00887	1.00181	1.01598	B.1.1.324, B.1.177.31
363	N:S190R	2.46262	2.15838	0.0219007	0.00447028	0.0393311	1.02214	1.00448	1.04011	B.1.298
364	ORF1a:S3244L	2.41632	2.10232	0.00991291	0.0018722	0.0179536	1.00996	1.00187	1.01812	B.1.1.368
365	ORF1a:Q1582H	2.41475	2.10042	0.00631356	0.00118907	0.0114381	1.00633	1.00119	1.0115	B.1.119, B.1.311, B.1.444
366	ORF1a:V665I	2.36074	2.03606	0.0119214	0.00202385	0.0218189	1.01199	1.00203	1.02206	B.1.234
367	S:V143-	2.34929	2.02255	0.0103661	0.00171787	0.0190143	1.01042	1.00172	1.0192	A.2.5, P.3 (B.1.1.28.3), AT.1 (B.1.1.370.1), B.1.486
368	ORF8:A51V	2.34356	2.01582	0.00500449	0.000819143	0.00918983	1.00502	1.00082	1.00923	B.1.1.333, B.1.250, B.1.36.19
369	N:P151L	2.34239	2.01444	0.00626345	0.0010226	0.0115043	1.00628	1.00102	1.01157	B.1.1.284
370	ORF1a:S944L	2.34073	2.01249	0.0100292	0.00163146	0.0184269	1.01008	1.00163	1.0186	B.1.1.271, B.1.1.272, B.1.1.411, B.1.1.413, AP.1 (B.1.1.70.1), B.1.463, B.1.466.2
371	ORF8:Q18*	2.3286	1.99827	0.0180797	0.00286216	0.0332973	1.01824	1.00287	1.03386	B.1.1.198, B.1.411
372	S:Y28H	2.31977	1.98795	0.0253731	0.00393549	0.0468107	1.0257	1.00394	1.04792	B.53
373	ORF1a:T3284I	2.3139	1.98111	0.0121237	0.00185444	0.0223929	1.0122	1.00186	1.02265	B.1.1.318
374	ORF1a:L3667F	2.30983	1.97637	0.0199077	0.00301535	0.0368	1.02011	1.00302	1.03749	A.23
375	ORF3a:L53F	2.30597	1.97189	0.0151133	0.00226772	0.0279588	1.01523	1.00227	1.02835	A.17
376	ORF1b:S1779I	2.30341	1.96891	0.00930857	0.00138792	0.0172292	1.00935	1.00139	1.01738	B.1.1.116, B.1.258.3
377	S:R346S	2.29517	1.95936	0.0105268	0.00153744	0.0195162	1.01058	1.00154	1.01971	C.36.3 (B.1.1.1.36.3), AQ.2 (B.1.1.39.2)
378	ORF1b:K2579N	2.29182	1.95548	0.00991124	0.00143514	0.0183873	1.00996	1.00144	1.01856	B.1.1.484, B.1.471
379	ORF1b:D1848Y	2.26994	1.93027	0.0086981	0.0011878	0.0162084	1.00874	1.00119	1.01634	AK.2 (B.1.1.232.2), B.1.1.446, B.1.527
380	ORF1a:V1025L	2.26507	1.92467	0.00793816	0.00106928	0.014807	1.00797	1.00107	1.01492	B.1.527, B.1.77
381	ORF1a:N3212T	2.26055	1.91949	0.0111971	0.00148889	0.0209053	1.01126	1.00149	1.02113	B.1.1.243
382	ORF1a:V2047F	2.25126	1.90886	0.00877043	0.00113482	0.016406	1.00881	1.00114	1.01654	B.1.189
383	ORF1a:N3937S	2.24373	1.90028	0.023321	0.00294942	0.0436925	1.02359	1.00295	1.04466	B.1.177.37, B.1.469
384	ORF3a:G174C	2.24001	1.89605	0.00656176	0.000820363	0.0123032	1.00658	1.00082	1.01238	B.1.1.274, B.1.1.427, B.1.1.432
385	ORF1a:M1014I	2.23929	1.89522	0.0086278	0.00107622	0.0161794	1.00867	1.00108	1.01631	Y.1 (B.1.177.52.1), B.1.563
386	ORF3a:L86F	2.23846	1.89428	0.0116037	0.00144365	0.0217638	1.01167	1.00144	1.022	C.1.1 (B.1.1.1.1.1), B.1.298
387	ORF1b:L1701F	2.23498	1.89032	0.0122168	0.00150327	0.0229303	1.01229	1.0015	1.0232	B.1.113
388	ORF8:K2-	2.219	1.87221	0.0136958	0.00159877	0.0257928	1.01379	1.0016	1.02613	B.1.1.318
389	ORF1a:A2123V	2.20921	1.86116	0.0167336	0.0018879	0.0315793	1.01687	1.00189	1.03208	B.1.1.337, B.1.619
390	ORF1b:K1873N	2.20594	1.85748	0.0103493	0.00115402	0.0195446	1.0104	1.00115	1.01974	B.1.403, B.1.404
391	S:Q52R	2.20242	1.85352	0.0110735	0.00121905	0.0209279	1.01113	1.00122	1.02115	B.1.525
392	S:G1219V	2.19555	1.8458	0.00819671	0.000879536	0.0155139	1.00823	1.00088	1.01563	A.27, B.1.258.4
393	ORF1a:S2224F	2.19216	1.842	0.0129315	0.00136972	0.0244934	1.01302	1.00137	1.0248	B.1.575
394	ORF1b:P1851S	2.16369	1.81023	0.0210526	0.00198227	0.0401229	1.02128	1.00198	1.04094	B.1.1.312, B.1.36.33
395	ORF1a:G1073E	2.15792	1.80382	0.0088306	0.000810056	0.0168511	1.00887	1.00081	1.01699	B.1.420
396	ORF1a:L3674-	2.14822	1.79308	0.0102341	0.000896834	0.0195713	1.01029	1.0009	1.01976	B.1.1.176, B.1.214.3, B.1.214.4
397	ORF1a:S142-	2.13862	1.78248	0.02668	0.00222877	0.0511312	1.02704	1.00223	1.05246	B.1.372
398	ORF1a:S2625F	2.12879	1.77167	0.00951814	0.000754831	0.0182815	1.00956	1.00076	1.01845	B.1.1.147, P.3 (B.1.1.28.3), B.6.3
399	ORF1a:M1378I	2.12317	1.7655	0.0107147	0.000823622	0.0206058	1.01077	1.00082	1.02082	C.36.2 (B.1.1.1.36.2), L.3 (B.1.1.10.3)
400	ORF1a:A1397V	2.11914	1.76108	0.012073	0.000906849	0.0232392	1.01215	1.00091	1.02351	B.1.505, B.1.593
401	ORF1a:P1692S	2.11808	1.75992	0.0108925	0.000813129	0.0209719	1.01095	1.00081	1.02119	B.1.1.243
402	M:H125Y	2.10645	1.74721	0.00618218	0.000429925	0.0119344	1.0062	1.00043	1.01201	B.1.1.269, B.1.1.482, B.1.177.72, B.1.616
403	ORF1a:F2387V	2.09626	1.73612	0.0123975	0.000806096	0.023989	1.01247	1.00081	1.02428	C.37 (B.1.1.1.37)
404	ORF1a:E972K	2.08612	1.7251	0.00880499	0.000532467	0.0170775	1.00884	1.00053	1.01722	A.16
405	S:Q957L	2.08551	1.72444	0.0111877	0.000673492	0.021702	1.01125	1.00067	1.02194	B.1.1.312
406	ORF1a:V1056L	2.08194	1.72057	0.00700765	0.000410557	0.0136047	1.00703	1.00041	1.0137	B.1.36.27
407	S:A653V	2.06535	1.70267	0.00834275	0.000425711	0.0162598	1.00838	1.00043	1.01639	A.27, B.1.1.84
408	ORF8:D63G	2.06471	1.70198	0.010754	0.000545575	0.0209624	1.01081	1.00055	1.02118	B.1.1.312
409	ORF3a:V202L	2.06231	1.6994	0.00560758	0.000278294	0.0109369	1.00562	1.00028	1.011	B.1.1.347, B.1.160.12, B.1.221
410	ORF1a:H388Y	2.06126	1.69826	0.00498064	0.000244761	0.00971652	1.00499	1.00024	1.00976	B.1.1.254, B.1.1.507, B.1.428.2
411	ORF1a:P3767L	2.03595	1.67116	0.00805261	0.000300549	0.0158047	1.00809	1.0003	1.01593	L.3 (B.1.1.10.3)
412	S:A688V	2.03361	1.66866	0.00779375	0.000282242	0.0153052	1.00782	1.00028	1.01542	B.1.1.117, B.1.1.303, B.1.1.444
413	ORF1a:L3468V	2.03224	1.6672	0.00773735	0.000275188	0.0151995	1.00777	1.00028	1.01532	P.2 (B.1.1.28.2)
414	ORF1a:L4064F	2.02739	1.66203	0.0128792	0.000428329	0.0253301	1.01296	1.00043	1.02565	B.1.258.11
415	S:D80A	2.02209	1.6564	0.00228726	7.02727e-05	0.00450425	1.00229	1.00007	1.00451	B.1.351
416	N:G214C	2.00637	1.63974	0.0115024	0.000266029	0.0227389	1.01157	1.00027	1.023	C.37 (B.1.1.1.37)
417	N:T296I	2.00119	1.63428	0.0119011	0.000245177	0.0235571	1.01197	1.00025	1.02384	B.1.1.451
418	ORF1a:A3497V	1.99992	1.63294	0.00746206	0.000149097	0.014775	1.00749	1.00015	1.01488	B.1.1.347, B.1.1.349
419	ORF1b:T794N	1.99708	1.62994	0.0142184	0.000264219	0.0281727	1.01432	1.00026	1.02857	B.1.36.35
420	ORF1b:A414V	1.99252	1.62515	0.00466998	7.6313e-05	0.00926365	1.00468	1.00008	1.00931	B.1.1.284
421	ORF1b:H1213Y	1.97707	1.60893	0.00290463	2.51383e-05	0.00578412	1.00291	1.00003	1.0058	B.1.256, B.1.258
422	ORF1b:T2084I	1.97698	1.60883	0.00440369	3.7909e-05	0.00876947	1.00441	1.00004	1.00881	B.1.1.315, B.1.1.506, B.1.1.70, B.1.517.1
423	ORF7b:M24K	1.97511	1.60687	0.0184757	0.000141669	0.0368097	1.01865	1.00014	1.0375	B.1.177.46
424	ORF1a:A690V	1.9747	1.60644	0.011038	8.23596e-05	0.0219937	1.0111	1.00008	1.02224	B.1.177.76, AU.1 (B.1.466.2.1)
425	ORF1a:V1583F	1.94728	1.57789	0.0131497	-8.56314e-05	0.0263851	1.01324	0.999914	1.02674	B.1.160.21, B.1.298
426	ORF8:E106*	1.946	1.57655	0.0083624	-6.00228e-05	0.0167848	1.0084	0.99994	1.01693	B.1.1.318, B.1.1.77
427	S:Q1071L	1.93976	1.5701	0.0143938	-0.000149904	0.0289376	1.0145	0.99985	1.02936	B.1.177.73
428	N:A376T	1.93873	1.56903	0.00236199	-2.58719e-05	0.00474986	1.00236	0.999974	1.00476	B.1.1.445, B.1.160, B.1.177.31
429	ORF1a:D589G	1.93621	1.56642	0.0184076	-0.000225816	0.037041	1.01858	0.999774	1.03774	B.1.1.317
430	S:H1159Y	1.93491	1.56507	0.0260282	-0.000337085	0.0523934	1.02637	0.999663	1.05379	B.1.411
431	N:S186Y	1.93446	1.56462	0.00783631	-0.000103301	0.0157759	1.00787	0.999897	1.0159	B.1.367, B.1.597
432	N:M210I	1.92759	1.55752	0.00724196	-0.000121645	0.0146056	1.00727	0.999878	1.01471	D.4 (B.1.1.25.4), B.1.1.362, B.1.1.516, B.1.203
433	ORF1a:L3711F	1.91685	1.54647	0.00511441	-0.000115038	0.0103439	1.00513	0.999885	1.0104	B.1.177.47, B.1.177.66, B.1.177.67, B.1.264.1
434	ORF1b:G1129C	1.9082	1.5376	0.0101784	-0.000276121	0.0206329	1.01023	0.999724	1.02085	B.1.617.1
435	ORF1a:K141-	1.9059	1.53524	0.0255369	-0.00072444	0.0517982	1.02587	0.999276	1.05316	B.1.372
436	N:S2Y	1.89865	1.52784	0.0120205	-0.000388168	0.0244292	1.01209	0.999612	1.02473	B.1.1.348
437	ORF1a:N2603D	1.89074	1.51977	0.00545154	-0.000199588	0.0111027	1.00547	0.9998	1.01116	B.1.1.133, B.1.1.204, B.1.1.418, B.1.534
438	ORF8:L95F	1.88513	1.51405	0.00680013	-0.000269952	0.0138702	1.00682	0.99973	1.01397	B.1.1.444, B.6.8
439	ORF3a:Y184H	1.87911	1.50794	0.0086745	-0.000373246	0.0177222	1.00871	0.999627	1.01788	B.1.527
440	N:T393I	1.87586	1.50465	0.0101569	-0.000455375	0.0207692	1.01021	0.999545	1.02099	B.1.408
441	ORF1a:F143-	1.87258	1.50132	0.0205822	-0.000960492	0.0421248	1.0208	0.99904	1.04302	B.1.372
442	ORF1a:T224I	1.87054	1.49925	0.00703324	-0.000336243	0.0144027	1.00706	0.999664	1.01451	B.1.1.304, B.1.1.434
443	ORF1a:I4098V	1.87049	1.4992	0.00988914	-0.000473063	0.0202513	1.00994	0.999527	1.02046	A.19, B.46
444	ORF1a:T891I	1.85612	1.48469	0.00989765	-0.000553743	0.0203491	1.00995	0.999446	1.02056	B.1.281
445	ORF1a:E37D	1.85491	1.48348	0.00768202	-0.000435069	0.0157991	1.00771	0.999565	1.01592	AE.6 (B.1.1.306.6), B.1.1.333
446	ORF1a:E633D	1.84909	1.47762	0.0079136	-0.000474497	0.0163017	1.00794	0.999526	1.01644	B.1.237
447	S:V1228L	1.84263	1.47113	0.00777926	-0.000495361	0.0160539	1.00781	0.999505	1.01618	L.3 (B.1.1.10.3), B.1.177.66, B.1.258.15
448	ORF1a:E673K	1.83558	1.46407	0.00887335	-0.000601256	0.018348	1.00891	0.999399	1.01852	B.1.206, B.1.546
449	S:T29I	1.83295	1.46143	0.00719264	-0.000498422	0.0148837	1.00722	0.999502	1.01499	B.1.1.486, B.1.1.67
450	ORF1b:A520V	1.8248	1.45329	0.0136584	-0.00101172	0.0283284	1.01375	0.998989	1.02873	B.1.466.1
451	ORF1a:L3776F	1.81911	1.44762	0.0108604	-0.000840903	0.0225618	1.01092	0.999159	1.02282	B.1.1.434, B.1.543
452	N:T366I	1.81264	1.44119	0.00889193	-0.000722691	0.0185066	1.00893	0.999278	1.01868	B.1.1.348, B.1.428.3, B.1.601
453	ORF1a:Y4080H	1.8007	1.42934	0.00510118	-0.000451175	0.0106535	1.00511	0.999549	1.01071	B.1.1.448, B.1.1.54
454	ORF1a:A1268V	1.78005	1.40896	0.00920358	-0.000930235	0.0193374	1.00925	0.99907	1.01953	B.1.1.377
455	ORF3a:F105L	1.77285	1.40188	0.0212223	-0.00223996	0.0446846	1.02145	0.997763	1.0457	B.1.469
456	S:T859N	1.76786	1.39699	0.00487986	-0.000530282	0.01029	1.00489	0.99947	1.01034	C.37 (B.1.1.1.37), B.1.36.9
457	ORF8:S67F	1.76673	1.39589	0.0068973	-0.000754374	0.014549	1.00692	0.999246	1.01466	C.36.1 (B.1.1.1.36.1), B.1.1.149, AM.1 (B.1.1.216.1), AM.3 (B.1.1.216.3), B.1.276, B.1.36.18, B.1.621
458	ORF1a:N2228T	1.76485	1.39404	0.00955641	-0.00105652	0.0201693	1.0096	0.998944	1.02037	B.1.346
459	ORF3a:T223N	1.75985	1.38915	0.0126017	-0.00143298	0.0266363	1.01268	0.998568	1.02699	C.31 (B.1.1.1.31), B.1.177.73, B.1.408
460	S:F140-	1.757	1.38637	0.0117821	-0.00136102	0.0249252	1.01185	0.99864	1.02524	A.29, AT.1 (B.1.1.370.1)
461	ORF1b:S2563A	1.75619	1.38558	0.00615369	-0.000714019	0.0130214	1.00617	0.999286	1.01311	C.18 (B.1.1.1.18), C.19 (B.1.1.1.19)
462	ORF8:V100L	1.74057	1.37037	0.00323555	-0.000407831	0.00687893	1.00324	0.999592	1.0069	B.1.429.1
463	S:A1078T	1.74033	1.37014	0.00753164	-0.000950503	0.0160138	1.00756	0.99905	1.01614	B.1.1.337, B.1.1.353
464	S:E156D	1.73838	1.36824	0.00863182	-0.00110026	0.0183639	1.00867	0.9989	1.01853	B.1.1.451
465	ORF1b:T1064I	1.73808	1.36795	0.0097411	-0.00124353	0.0207257	1.00979	0.998757	1.02094	B.1.1.351
466	ORF1a:P3952S	1.73738	1.36727	0.00712699	-0.000913076	0.0151671	1.00715	0.999087	1.01528	B.1.177.81
467	ORF1a:A2690V	1.73201	1.36207	0.00782804	-0.00103024	0.0166863	1.00786	0.99897	1.01683	B.1.428.2, B.1.544
468	S:Y144S	1.72818	1.35836	0.0212857	-0.00285478	0.0454261	1.02151	0.997149	1.04647	B.1.621
469	ORF1a:M315I	1.72646	1.35669	0.0102856	-0.00139115	0.0219623	1.01034	0.99861	1.02221	B.1.1.307
470	S:Y1155F	1.72456	1.35485	0.00893815	-0.00122008	0.0190964	1.00898	0.998781	1.01928	L.3 (B.1.1.10.3)
471	ORF8:G66-	1.72412	1.35442	0.00945393	-0.00129323	0.0202011	1.0095	0.998708	1.02041	B.1.1.413
472	ORF1a:V1143F	1.72345	1.35378	0.0153761	-0.00211012	0.0328623	1.01549	0.997892	1.03341	B.1.1.433
473	S:G75V	1.72131	1.35171	0.00834774	-0.00115741	0.0178529	1.00838	0.998843	1.01801	C.37 (B.1.1.1.37)
474	ORF1b:D436G	1.71883	1.34932	0.0252993	-0.00354929	0.054148	1.02562	0.996457	1.05564	B.1.411
475	ORF1a:P3359L	1.71835	1.34886	0.0181472	-0.0025516	0.0388461	1.01831	0.997452	1.03961	B.1.400
476	ORF3a:G196V	1.7122	1.34292	0.00356416	-0.00051576	0.00764407	1.00357	0.999484	1.00767	A.2
477	S:T1117I	1.70864	1.3395	0.00566981	-0.000833964	0.0121736	1.00569	0.999166	1.01225	B.1.1.389
478	ORF1a:F406Y	1.70841	1.33928	0.00999117	-0.00147114	0.0214535	1.01004	0.99853	1.02169	B.1.577
479	ORF1a:G661S	1.70789	1.33878	0.0113174	-0.00167038	0.0243051	1.01138	0.998331	1.0246	B.4.2
480	S:S247-	1.70154	1.33268	0.00994379	-0.00151021	0.0213978	1.00999	0.998491	1.02163	C.37 (B.1.1.1.37)
481	S:A829T	1.68755	1.31928	0.0132563	-0.00213994	0.0286525	1.01334	0.997862	1.02907	A.6
482	ORF1a:T4355I	1.67407	1.30643	0.0123064	-0.00210164	0.0267145	1.01238	0.997901	1.02707	B.6.2
483	ORF1a:L446F	1.66706	1.29977	0.00733018	-0.0012879	0.0159483	1.00736	0.998713	1.01608	L.3 (B.1.1.10.3)
484	ORF1b:T2040I	1.66027	1.29333	0.0068061	-0.00122855	0.0148407	1.00683	0.998772	1.01495	AU.3 (B.1.466.2.3)
485	ORF1a:D2819N	1.65587	1.28916	0.0103276	-0.00189661	0.0225519	1.01038	0.998105	1.02281	B.1.258.16
486	ORF3a:A110V	1.65492	1.28826	0.0111873	-0.00206212	0.0244367	1.01125	0.99794	1.02474	B.1.1.333
487	N:Q9H	1.6528	1.28626	0.00740504	-0.00137618	0.0161863	1.00743	0.998625	1.01632	AP.1 (B.1.1.70.1), B.1.221.4, B.1.311, B.1.377, B.1.591
488	E:E8D	1.64868	1.28236	0.00754019	-0.00142365	0.016504	1.00757	0.998577	1.01664	B.1.1.349
489	S:P25S	1.64221	1.27626	0.00668858	-0.00129419	0.0146714	1.00671	0.998707	1.01478	B.1.258.3
490	ORF1b:A176S	1.64216	1.27622	0.00231522	-0.000448053	0.0050785	1.00232	0.999552	1.00509	B.1.1.445, B.1.160, B.1.177.31
491	S:I233V	1.63191	1.26657	0.0117369	-0.00235941	0.0258333	1.01181	0.997643	1.02617	B.1.1.377
492	ORF1a:Q1592R	1.63102	1.26574	0.00430754	-0.000868732	0.00948382	1.00432	0.999132	1.00953	B.1.1.316, B.1.1.407, B.1.1.408, B.1.393
493	N:A211V	1.6286	1.26347	0.00686404	-0.00139658	0.0151247	1.00689	0.998604	1.01524	B.1.1.176, B.1.1.317
494	ORF1b:P1001L	1.6274	1.26234	0.00614953	-0.00125669	0.0135558	1.00617	0.998744	1.01365	B.1.258.3
495	ORF1a:A1283V	1.6266	1.26159	0.00671702	-0.00137661	0.0148106	1.00674	0.998624	1.01492	B.1.1.186, B.1.1.327, B.1.1.483
496	ORF1a:N704H	1.622	1.25728	0.00717301	-0.00149458	0.0158406	1.0072	0.998507	1.01597	B.1.1.362
497	ORF1a:Q998H	1.62057	1.25594	0.00835795	-0.00175042	0.0184663	1.00839	0.998251	1.01864	B.1.1.304, B.1.1.434
498	N:T362I	1.61604	1.25171	0.0066908	-0.00142391	0.0148055	1.00671	0.998577	1.01492	B.1.1.371, B.1.1.408, B.1.1.425, B.1.1.451, B.1.36.26, B.1.494
499	ORF9b:R13H	1.61349	1.24932	0.00769433	-0.00165226	0.0170409	1.00772	0.998349	1.01719	B.1.177.10
500	ORF1a:A1812V	1.61254	1.24844	0.0043378	-0.000934574	0.00961017	1.00435	0.999066	1.00966	B.1.177.32
501	N:T198I	1.61115	1.24714	0.0204552	-0.0044285	0.045339	1.02067	0.995581	1.04638	B.1.469
502	S:T250-	1.60636	1.24267	0.00963193	-0.00212025	0.0213841	1.00968	0.997882	1.02161	C.37 (B.1.1.1.37)
503	ORF8:E110*	1.60424	1.2407	0.00422483	-0.0009368	0.00938645	1.00423	0.999064	1.00943	B.1.1.198, B.1.1.446, B.1.540
504	ORF1a:Y3063S	1.60218	1.23877	0.00856877	-0.00191352	0.0190511	1.00861	0.998088	1.01923	L.3 (B.1.1.10.3)
505	ORF1b:A647S	1.60217	1.23877	0.00570811	-0.00127474	0.012691	1.00572	0.998726	1.01277	B.1.1.37, B.1.249
506	ORF1a:T4364I	1.60065	1.23735	0.0110619	-0.00248317	0.0246069	1.01112	0.99752	1.02491	AW.1 (B.1.1.464.1), B.1.1.523
507	S:D253N	1.59709	1.23404	0.00977147	-0.00222016	0.0217631	1.00982	0.997782	1.022	C.37 (B.1.1.1.37)
508	ORF1b:E1977D	1.59076	1.22816	0.00884954	-0.00205395	0.019753	1.00889	0.997948	1.01995	B.1.258.17, B.1.258.24
509	ORF1b:M2269I	1.58597	1.22373	0.00696941	-0.0016435	0.0155823	1.00699	0.998358	1.0157	B.1.563
510	ORF1a:K1657E	1.58406	1.22196	0.00698263	-0.00165702	0.0156223	1.00701	0.998344	1.01574	A.2.5
511	S:Y248-	1.57649	1.21496	0.00951204	-0.00231375	0.0213378	1.00956	0.997689	1.02157	C.37 (B.1.1.1.37)
512	ORF1b:A2431V	1.57401	1.21267	0.00630827	-0.00154681	0.0141633	1.00633	0.998454	1.01426	AT.1 (B.1.1.370.1), B.1.293
513	S:D215H	1.57094	1.20984	0.00596286	-0.00147661	0.0134023	1.00598	0.998524	1.01349	B.1.1.353, B.1.177.66, B.1.177.67
514	S:G252-	1.56496	1.20434	0.0093328	-0.00235564	0.0210212	1.00938	0.997647	1.02124	C.37 (B.1.1.1.37)
515	ORF1a:L27I	1.5595	1.19931	0.016499	-0.0042368	0.0372348	1.01664	0.995772	1.03794	B.1.1.374
516	N:R195I	1.5594	1.19922	0.00509767	-0.00130945	0.0115048	1.00511	0.998691	1.01157	AL.1 (B.1.1.231.1), B.1.496
517	ORF1b:A2565V	1.54414	1.18524	0.00692497	-0.00186484	0.0157148	1.00695	0.998137	1.01584	B.1.570
518	ORF1b:P2321L	1.54271	1.18393	0.00922684	-0.00249558	0.0209493	1.00927	0.997508	1.02117	B.1.565
519	S:G75R	1.5401	1.18155	0.00903647	-0.00246354	0.0205365	1.00908	0.99754	1.02075	B.1.36.18
520	ORF1a:L4F	1.53729	1.17898	0.00714957	-0.00196577	0.0162649	1.00718	0.998036	1.0164	A.2.5
521	ORF1a:A1997V	1.53539	1.17725	0.00519652	-0.00143697	0.01183	1.00521	0.998564	1.0119	G.1 (B.1.258.2.1), B.1.36.27
522	ORF1a:D203N	1.53348	1.17551	0.0115342	-0.00320784	0.0262763	1.0116	0.996797	1.02662	B.1.1.317
523	ORF1a:L2146F	1.53223	1.17437	0.00604258	-0.00168682	0.013772	1.00606	0.998315	1.01387	AN.1 (B.1.1.200.1), B.1.1.381
524	S:R246-	1.52685	1.16947	0.00929691	-0.00263724	0.0212311	1.00934	0.997366	1.02146	C.37 (B.1.1.1.37)
525	ORF1a:T2791I	1.51839	1.16179	0.00988287	-0.00287408	0.0226398	1.00993	0.99713	1.0229	B.1.524
526	S:Q1208H	1.51614	1.15974	0.00542659	-0.00158856	0.0124417	1.00544	0.998413	1.01252	B.1.1.451, B.1.1.55
527	ORF1b:V2515I	1.51168	1.1557	0.00640129	-0.00189829	0.0147009	1.00642	0.998103	1.01481	B.1.562
528	ORF1b:M657I	1.50821	1.15256	0.00344831	-0.00103289	0.0079295	1.00345	0.998968	1.00796	B.1.1.50, B.1.223, B.1.36.18, B.1.411, B.1.532
529	ORF3a:I158V	1.5081	1.15246	0.00755372	-0.0022633	0.0173707	1.00758	0.997739	1.01752	B.1.342
530	ORF3a:T64I	1.50704	1.15151	0.00738069	-0.00221815	0.0169795	1.00741	0.997784	1.01712	B.1.177.58
531	N:M322I	1.49896	1.14421	0.0109677	-0.00337307	0.0253084	1.01103	0.996633	1.02563	B.1.1.236
532	ORF1a:D3728N	1.49665	1.14213	0.00560126	-0.00173396	0.0129365	1.00562	0.998268	1.01302	B.1.1.412, B.1.1.67
533	ORF1b:T1290I	1.48533	1.13194	0.00700902	-0.00223974	0.0162578	1.00703	0.997763	1.01639	AY.2 (B.1.617.2.2)
534	ORF1b:T76I	1.48457	1.13126	0.00836432	-0.00267844	0.0194071	1.0084	0.997325	1.0196	B.1.1.242, B.1.1.420, B.1.605
535	ORF1a:T2166I	1.48297	1.12982	0.00562519	-0.00180934	0.0130597	1.00564	0.998192	1.01315	AC.1 (B.1.1.405.1), B.1.1.54
536	ORF1b:M1499I	1.47655	1.12407	0.00646351	-0.0021161	0.0150431	1.00648	0.997886	1.01516	A.29, B.1.541
537	ORF3a:A23V	1.47522	1.12288	0.00417104	-0.00137055	0.00971264	1.00418	0.99863	1.00976	B.1.177.5, B.1.214.2, B.1.429.1
538	ORF3a:I118T	1.47337	1.12122	0.00620396	-0.00204891	0.0144568	1.00622	0.997953	1.01456	B.1.562
539	ORF3a:Q185H	1.4728	1.12071	0.00342784	-0.00113384	0.00798953	1.00343	0.998867	1.00802	A.17, B.1.1.176, B.1.1.320, B.1.1.467, B.1.258.17, B.1.258.23, B.1.258.24, B.1.258.4, B.1.258.5, B.1.36.2, B.1.503
540	ORF1a:P804L	1.47122	1.1193	0.00753896	-0.00250445	0.0175824	1.00757	0.997499	1.01774	AU.1 (B.1.466.2.1)
541	ORF1a:S1361P	1.46966	1.1179	0.0035936	-0.00119887	0.00838608	1.0036	0.998802	1.00842	B.1.1.284
542	S:A27S	1.46916	1.11746	0.00989537	-0.00330571	0.0230965	1.00994	0.9967	1.02337	B.1.1.304
543	M:L29F	1.46817	1.11657	0.0108459	-0.00363302	0.0253247	1.0109	0.996374	1.02565	B.6.2
544	ORF1a:R2115I	1.46655	1.11511	0.00819741	-0.00275801	0.0191528	1.00823	0.997246	1.01934	B.1.1.523, B.1.604
545	ORF1a:L1375F	1.46347	1.11237	0.0127218	-0.00431596	0.0297596	1.0128	0.995693	1.03021	A.6
546	S:A1078S	1.45816	1.10763	0.00374773	-0.00128973	0.00878518	1.00375	0.998711	1.00882	C.4 (B.1.1.1.4), B.1.1.384, B.1.1.512, B.1.242
547	ORF1a:I849V	1.45672	1.10635	0.0189944	-0.00656196	0.0445508	1.01918	0.99346	1.04556	B.53
548	S:E654Q	1.45565	1.1054	0.00794993	-0.00275425	0.0186541	1.00798	0.99725	1.01883	B.1.562
549	N:S194A	1.44412	1.09515	0.0103942	-0.00371288	0.0245013	1.01045	0.996294	1.0248	B.1.126
550	S:P251-	1.43998	1.09148	0.0101288	-0.00365754	0.0239152	1.01018	0.996349	1.0242	C.37 (B.1.1.1.37)
551	ORF7a:D51Y	1.43863	1.09028	0.0107715	-0.00390339	0.0254464	1.01083	0.996104	1.02577	B.1.177.31
552	N:P365S	1.43756	1.08933	0.00228545	-0.000830529	0.00540144	1.00229	0.99917	1.00542	A.2.5, B.1.160.30, B.1.177.11, B.1.177.12, B.1.177.33, B.1.177.34, B.1.177.35, B.1.177.36, B.1.177.37, B.1.177.38, B.1.177.39, B.1.177.40, B.1.177.41, B.1.177.42, B.1.388
553	ORF1a:G1946S	1.43542	1.08744	0.00330238	-0.00120679	0.00781155	1.00331	0.998794	1.00784	B.1.1.100
554	S:T778I	1.41456	1.06904	0.00856789	-0.00330344	0.0204392	1.0086	0.996702	1.02065	N.5 (B.1.1.33.5)
555	ORF1a:A1146T	1.41188	1.06667	0.0065558	-0.00254496	0.0156566	1.00658	0.997458	1.01578	AY.2 (B.1.617.2.2)
556	ORF1a:V3566I	1.41121	1.06609	0.011397	-0.00443174	0.0272257	1.01146	0.995578	1.0276	B.1.1.523
557	ORF1a:T3058I	1.40993	1.06496	0.00482753	-0.0018833	0.0115384	1.00484	0.998118	1.01161	B.1.1.3, B.1.1.38
558	N:I84V	1.40622	1.06171	0.00785337	-0.00309251	0.0187992	1.00788	0.996912	1.01898	B.1.1.237
559	ORF9b:Q18H	1.40248	1.05842	0.00783089	-0.00311279	0.0187746	1.00786	0.996892	1.01895	A.29
560	ORF1a:L642F	1.4014	1.05748	0.00675171	-0.00269108	0.0161945	1.00677	0.997313	1.01633	B.1.545
561	S:D1163Y	1.38862	1.0463	0.00477174	-0.00196334	0.0115068	1.00478	0.998039	1.01157	B.1.177.11, B.1.406
562	ORF1b:T1173I	1.38337	1.04172	0.0101207	-0.00421833	0.0244597	1.01017	0.995791	1.02476	B.44
563	ORF1a:K2761N	1.38057	1.03928	0.00601559	-0.00252458	0.0145558	1.00603	0.997479	1.01466	B.1.36.22
564	ORF1a:A1049V	1.37991	1.03871	0.00428589	-0.0018016	0.0103734	1.0043	0.9982	1.01043	B.1.1.225, B.1.1.316, B.1.256
565	ORF1a:Q2563H	1.37682	1.03602	0.00510072	-0.00216038	0.0123618	1.00511	0.997842	1.01244	B.1.340
566	ORF1b:L2523F	1.37397	1.03354	0.0112119	-0.00478183	0.0272057	1.01128	0.99523	1.02758	B.1.36.29
567	ORF9b:H9Q	1.36823	1.02855	0.00844006	-0.00365014	0.0205303	1.00848	0.996356	1.02074	B.1.177.16
568	S:D839V	1.35505	1.01713	0.0116464	-0.00519915	0.028492	1.01171	0.994814	1.0289	B.1.1.523
569	ORF1a:W2769C	1.34677	1.00998	0.00559733	-0.0025485	0.0137432	1.00561	0.997455	1.01384	B.1.1.389
570	ORF1a:T1543K	1.34101	1.00502	0.00484958	-0.00223834	0.0119375	1.00486	0.997764	1.01201	B.1.562, B.1.603
571	ORF1a:A516V	1.33888	1.00319	0.00455001	-0.00211067	0.0112107	1.00456	0.997892	1.01127	B.1.1.418, B.1.595.4
572	S:E1202Q	1.3385	1.00286	0.00547443	-0.00254179	0.0134907	1.00549	0.997461	1.01358	B.1.1.316, B.1.1.429, B.1.534
573	ORF1a:S4398L	1.33767	1.00215	0.00619803	-0.00288335	0.0152794	1.00622	0.997121	1.0154	B.1.273, B.1.623
574	S:R158-	1.33752	1.00202	0.0112055	-0.00521466	0.0276256	1.01127	0.994799	1.02801	B.1.1.523
575	ORF1a:L3116F	1.33558	1.00035	0.00799686	-0.0037385	0.0197322	1.00803	0.996269	1.01993	B.1.1.518
576	ORF3a:S220I	1.33502	0.999861	0.00407916	-0.00190954	0.0100679	1.00409	0.998092	1.01012	B.1.470
577	ORF1a:E1196V	1.33444	0.999366	0.00849445	-0.0039818	0.0209707	1.00853	0.996026	1.02119	B.1.1.318
578	ORF1b:A1219S	1.33216	0.997404	0.00749622	-0.00353275	0.0185252	1.00752	0.996473	1.0187	B.1.1.434, B.1.549
579	ORF3a:D2-	1.32863	0.994374	0.00649929	-0.00308832	0.0160869	1.00652	0.996916	1.01622	B.1.214.2
580	N:D22Y	1.31667	0.984131	0.007835	-0.00382799	0.019498	1.00787	0.996179	1.01969	A.29
581	ORF1a:S279F	1.31374	0.981623	0.00490267	-0.00241162	0.012217	1.00491	0.997591	1.01229	B.1.1.14, AE.7 (B.1.1.306.7)
582	ORF1a:T3287A	1.31116	0.979425	0.00895092	-0.00442915	0.022331	1.00899	0.995581	1.02258	B.1.524
583	ORF1a:T2777I	1.30744	0.976249	0.0130531	-0.00651457	0.0326208	1.01314	0.993507	1.03316	B.1.1.374
584	E:T9I	1.3049	0.974081	0.00636287	-0.00319417	0.0159199	1.00638	0.996811	1.01605	B.1.505
585	ORF1b:T1339I	1.30485	0.974039	0.00680874	-0.00341838	0.0170359	1.00683	0.996587	1.01718	B.1.568
586	S:L249-	1.3015	0.971184	0.00962727	-0.00487069	0.0241252	1.00967	0.995141	1.02442	C.37 (B.1.1.1.37)
587	ORF1a:P3504H	1.29692	0.967284	0.00515587	-0.00263593	0.0129477	1.00517	0.997368	1.01303	B.1.1.351
588	ORF1a:G3846S	1.29688	0.967254	0.00583782	-0.00298481	0.0146604	1.00585	0.99702	1.01477	B.1.1.289, B.47
589	ORF1a:L3951F	1.29504	0.965686	0.00546017	-0.00280347	0.0137238	1.00548	0.9972	1.01382	AN.1 (B.1.1.200.1)
590	ORF3a:E226G	1.29438	0.965123	0.00760662	-0.00391143	0.0191247	1.00764	0.996096	1.01931	B.1.1.434
591	S:C1253F	1.29248	0.96351	0.00564636	-0.002916	0.0142087	1.00566	0.997088	1.01431	B.1.258.3
592	ORF1a:P3359S	1.28946	0.960951	0.00679907	-0.00353539	0.0171335	1.00682	0.996471	1.01728	B.1.1.389
593	ORF3a:T9R	1.28587	0.957904	0.0065181	-0.00341698	0.0164532	1.00654	0.996589	1.01659	B.1.214.2
594	ORF3a:K21G	1.28477	0.95697	0.00648841	-0.00340989	0.0163867	1.00651	0.996596	1.01652	B.1.214.2
595	S:D614N	1.27678	0.950204	0.00493458	-0.00264042	0.0125096	1.00495	0.997363	1.01259	A.21
596	ORF1a:T1638I	1.27541	0.949046	0.00723176	-0.00388151	0.018345	1.00726	0.996126	1.01851	B.1.1.420, B.1.616
597	ORF1a:K3577N	1.27496	0.948667	0.0078373	-0.00421076	0.0198854	1.00787	0.995798	1.02008	B.1.177.10
598	ORF1a:M3934I	1.27472	0.948463	0.00831246	-0.00446848	0.0210934	1.00835	0.995542	1.02132	B.1.1.307
599	S:L176F	1.27306	0.947064	0.00404933	-0.00218487	0.0102835	1.00406	0.997818	1.01034	B.1.1.394, B.1.177.17
600	ORF1b:K134Q	1.2705	0.9449	0.00481901	-0.00261513	0.0122532	1.00483	0.997388	1.01233	B.1.1.351
601	ORF1a:L3086I	1.26426	0.939631	0.00450547	-0.00247932	0.0114903	1.00452	0.997524	1.01156	B.1.396
602	ORF1b:V1905L	1.26397	0.939393	0.00745422	-0.00410456	0.019013	1.00748	0.995904	1.01919	AT.1 (B.1.1.370.1), B.1.311
603	ORF1a:A2344V	1.26387	0.939304	0.00407407	-0.00224386	0.010392	1.00408	0.997759	1.01045	B.1.1.373, B.1.1.422, B.1.617.3
604	S:Q14R	1.2543	0.931253	0.00603058	-0.00339276	0.0154539	1.00605	0.996613	1.01557	B.1.177.68
605	ORF1b:Q2425H	1.25027	0.927869	0.00413364	-0.00234637	0.0106136	1.00414	0.997656	1.01067	B.1.1.240, B.1.1.297
606	ORF1a:T2615I	1.24982	0.927484	0.00430784	-0.00244773	0.0110634	1.00432	0.997555	1.01112	AU.3 (B.1.466.2.3)
607	N:P13T	1.24807	0.926018	0.00852517	-0.00486274	0.0219131	1.00856	0.995149	1.02215	B.1.177.16
608	ORF1a:T1754I	1.24712	0.925222	0.00562899	-0.00321749	0.0144755	1.00564	0.996788	1.01458	AA.7 (B.1.177.15.7), B.1.36.37
609	ORF8:G8V	1.2449	0.923362	0.0063552	-0.00365037	0.0163608	1.00638	0.996356	1.0165	B.1.568
610	N:P207L	1.24389	0.922516	0.00562146	-0.00323611	0.014479	1.00564	0.996769	1.01458	B.1.311, B.1.489, B.1.599
611	S:D138N	1.24351	0.922199	0.00436517	-0.00251499	0.0112453	1.00437	0.997488	1.01131	B.1.1.522
612	ORF1a:A872V	1.23399	0.914228	0.00448703	-0.00263978	0.0116138	1.0045	0.997364	1.01168	AQ.1 (B.1.1.39.1), B.1.569
613	ORF3a:L219V	1.22605	0.907601	0.00653795	-0.00391359	0.0169895	1.00656	0.996094	1.01713	B.1.1.374
614	ORF3a:A110S	1.21859	0.901386	0.0053263	-0.00324042	0.013893	1.00534	0.996765	1.01399	S.1 (B.1.1.217.1), AF.1 (B.1.1.305.1), B.1.1.353, B.1.177.76, B.1.407
615	ORF1a:A1151T	1.21767	0.900615	0.00639675	-0.00389949	0.016693	1.00642	0.996108	1.01683	AL.1 (B.1.1.231.1)
616	ORF1b:T2165A	1.19982	0.885802	0.00648374	-0.00410773	0.0170752	1.0065	0.995901	1.01722	B.1.466.1
617	ORF3a:G224V	1.19848	0.884691	0.00504286	-0.00320409	0.0132898	1.00506	0.996801	1.01338	B.1.1.328
618	ORF8:S67-	1.19787	0.884181	0.00552515	-0.00351518	0.0145655	1.00554	0.996491	1.01467	B.1.1.413
619	ORF1a:N3484H	1.19614	0.882751	0.00632505	-0.00403904	0.0166891	1.00635	0.995969	1.01683	B.1.177.76
620	ORF1a:H3233Y	1.19593	0.882579	0.00752622	-0.00480822	0.0198607	1.00755	0.995203	1.02006	B.43
621	ORF8:P30L	1.19309	0.880229	0.00589669	-0.00379019	0.0155836	1.00591	0.996217	1.01571	B.1.600
622	ORF1b:V2564A	1.19024	0.877877	0.00839811	-0.00543101	0.0222272	1.00843	0.994584	1.02248	B.1.235
623	ORF7a:S81P	1.18964	0.877383	0.00597419	-0.00386842	0.0158168	1.00599	0.996139	1.01594	B.1.523
624	ORF3a:F28L	1.184	0.872724	0.00430205	-0.00281946	0.0114236	1.00431	0.997185	1.01149	B.1.1.522
625	S:T323I	1.18293	0.871842	0.00603975	-0.00396735	0.0160468	1.00606	0.996041	1.01618	B.1.1.353
626	ORF3a:G18-	1.17916	0.868739	0.00634169	-0.00419925	0.0168826	1.00636	0.99581	1.01703	B.1.214.2
627	S:E780A	1.16901	0.86039	0.0104215	-0.00705119	0.0278942	1.01048	0.992974	1.02829	B.1.1.523
628	ORF1b:V579L	1.16843	0.859912	0.00599024	-0.00405799	0.0160385	1.00601	0.99595	1.01617	B.1.547
629	S:G1167A	1.16508	0.857165	0.00789886	-0.005389	0.0211867	1.00793	0.994626	1.02141	B.1.1.348
630	ORF3a:V201F	1.16247	0.85502	0.0101859	-0.00698792	0.0273598	1.01024	0.993036	1.02774	B.1.1.523
631	ORF1a:A2320V	1.15927	0.852399	0.00633195	-0.00437339	0.0170373	1.00635	0.995636	1.01718	B.1.258.16, B.1.482
632	ORF3a:M1-	1.15741	0.850871	0.00671856	-0.00465872	0.0180958	1.00674	0.995352	1.01826	B.1.214.2
633	ORF7b:L4-	1.15424	0.848276	0.00443431	-0.00309542	0.011964	1.00444	0.996909	1.01204	B.1.562
634	ORF9b:T83I	1.15215	0.846568	0.00706588	-0.00495418	0.0190859	1.00709	0.995058	1.01927	B.1.595.4
635	ORF1b:Q813H	1.14876	0.843795	0.00350567	-0.00247558	0.00948692	1.00351	0.997527	1.00953	B.1.1.159, B.1.1.202, AG.1 (B.1.1.297.1), B.1.293
636	ORF1b:I1799T	1.14734	0.842638	0.00650559	-0.00460772	0.0176189	1.00653	0.995403	1.01778	B.1.539
637	ORF1b:L820F	1.14126	0.837674	0.00395911	-0.00284016	0.0107584	1.00397	0.997164	1.01082	B.1.177.72
638	ORF1a:V1211F	1.13858	0.835495	0.00396471	-0.00286017	0.0107896	1.00397	0.997144	1.01085	B.1.1.200
639	ORF6:F2S	1.13761	0.834705	0.00805742	-0.00582449	0.0219393	1.00809	0.994192	1.02218	M.1 (B.1.1.294.1)
640	ORF3a:I7L	1.13491	0.832502	0.00640848	-0.00465884	0.0174758	1.00643	0.995352	1.01763	B.1.214.2
641	ORF1a:N2256D	1.13099	0.829313	0.00527986	-0.00386995	0.0144297	1.00529	0.996138	1.01453	B.1.213
642	ORF1a:Q1813H	1.12791	0.826806	0.00439629	-0.00324316	0.0120357	1.00441	0.996762	1.01211	B.1.1.155, B.1.126
643	ORF1a:V84-	1.12754	0.826505	0.00842675	-0.00622124	0.0230747	1.00846	0.993798	1.02334	B.1.110.1
644	ORF1b:V2061L	1.12312	0.822921	0.00786053	-0.00585692	0.021578	1.00789	0.99416	1.02181	B.1.235
645	ORF1b:A1215S	1.12299	0.822813	0.0104263	-0.00777085	0.0286235	1.01048	0.992259	1.02904	B.1.620
646	ORF1b:S220N	1.12289	0.822734	0.0092902	-0.0069255	0.0255059	1.00933	0.993098	1.02583	B.1.1.523
647	ORF1a:G82-	1.11841	0.819097	0.00534974	-0.00402547	0.0147249	1.00536	0.995983	1.01483	B.1.110.1
648	ORF3a:L3-	1.11791	0.818695	0.00637971	-0.00480543	0.0175648	1.0064	0.995206	1.01772	B.1.214.2
649	N:S197T	1.11429	0.815761	0.00731783	-0.00555376	0.0201894	1.00734	0.994462	1.02039	B.1.1.420
650	ORF1a:H83-	1.11365	0.815241	0.00540757	-0.00410948	0.0149246	1.00542	0.995899	1.01504	B.1.110.1
651	ORF3a:Q17-	1.11025	0.812494	0.00648785	-0.00496534	0.017941	1.00651	0.995047	1.0181	B.1.214.2
652	ORF1a:T3308I	1.10212	0.805918	0.00382096	-0.0029741	0.010616	1.00383	0.99703	1.01067	AE.4 (B.1.1.306.4), B.1.506
653	ORF1a:S1733F	1.09871	0.803173	0.00711273	-0.00557545	0.0198009	1.00714	0.99444	1.02	B.1.258.11
654	ORF1b:S961L	1.09667	0.801529	0.00474376	-0.00373423	0.0132217	1.00476	0.996273	1.01331	B.1.177.41, B.1.521
655	ORF8:D119Y	1.09379	0.799202	0.00400271	-0.00316976	0.0111752	1.00401	0.996835	1.01124	B.1.1.522
656	ORF3a:P104L	1.09252	0.798182	0.00423845	-0.00336525	0.0118422	1.00425	0.99664	1.01191	B.1.1.353, B.1.1.4
657	ORF3a:W149C	1.09115	0.797079	0.00788343	-0.00627705	0.0220439	1.00791	0.993743	1.02229	B.1.1.420
658	ORF1b:T67I	1.09023	0.79634	0.00830741	-0.00662721	0.023242	1.00834	0.993395	1.02351	B.1.289
659	ORF3a:G11F	1.08729	0.79397	0.00629065	-0.00504898	0.0176303	1.00631	0.994964	1.01779	B.1.214.2
660	S:N450K	1.08059	0.788585	0.00587027	-0.0047772	0.0165177	1.00589	0.995234	1.01665	B.1.214.2
661	ORF1a:P1803S	1.07981	0.78796	0.00537423	-0.00438055	0.015129	1.00539	0.995629	1.01524	B.1.139, U.1 (B.1.177.60.1), B.1.534
662	ORF1a:L4064I	1.07736	0.785997	0.00663768	-0.00543775	0.0187131	1.00666	0.994577	1.01889	B.1.568
663	ORF1a:E2619Q	1.07551	0.78451	0.00657089	-0.00540364	0.0185454	1.00659	0.994611	1.01872	B.1.1.74
664	ORF3a:D22T	1.07503	0.784125	0.0059867	-0.0049281	0.0169015	1.006	0.995084	1.01705	B.1.214.2
665	ORF1a:K3839R	1.06686	0.777585	0.00195685	-0.00163813	0.00555182	1.00196	0.998363	1.00557	B.1.177.4
666	ORF7a:Q62*	1.06316	0.774626	0.00625761	-0.00527843	0.0177937	1.00628	0.994735	1.01795	B.1.36.2
667	ORF1b:S1958G	1.05682	0.769556	0.00361811	-0.00309201	0.0103282	1.00362	0.996913	1.01038	B.1.530
668	ORF3a:K16-	1.05466	0.767836	0.00666906	-0.00572461	0.0190627	1.00669	0.994292	1.01925	B.1.214.2
669	ORF3a:E19-	1.05348	0.766894	0.00662457	-0.00570022	0.0189494	1.00665	0.994316	1.01913	B.1.214.2
670	ORF3a:L15-	1.05171	0.765481	0.00645432	-0.00557395	0.0184826	1.00648	0.994442	1.01865	B.1.214.2
671	ORF1b:A2513S	1.03665	0.753499	0.00686811	-0.00611724	0.0198535	1.00689	0.993901	1.02005	B.1.1.318
672	ORF1a:M3221I	1.03354	0.75103	0.00510297	-0.0045741	0.01478	1.00512	0.995436	1.01489	B.1.1.232, B.1.177.27, B.1.438.3, B.1.527
673	ORF1b:I1674T	1.03335	0.750881	0.00435143	-0.00390196	0.0126048	1.00436	0.996106	1.01268	B.1.128
674	S:R102I	1.02733	0.746108	0.00636284	-0.0057763	0.018502	1.00638	0.99424	1.01867	A.23.1
675	ORF1a:Q676P	1.02222	0.742057	0.00599956	-0.00550379	0.0175029	1.00602	0.994511	1.01766	B.1.113
676	ORF3a:S253F	1.02156	0.741533	0.00298656	-0.00274348	0.0087166	1.00299	0.99726	1.00875	B.1.160.8
677	ORF1a:V1991I	1.01885	0.739397	0.0072157	-0.00666509	0.0210965	1.00724	0.993357	1.02132	B.1.620
678	ORF1a:A2554V	1.01572	0.736916	0.00225176	-0.00209332	0.00659685	1.00225	0.997909	1.00662	B.1.177.56, B.1.177.57
679	S:V362F	1.01421	0.735722	0.00539661	-0.0050324	0.0158256	1.00541	0.99498	1.01595	B.1.1.243
680	ORF1b:S2212I	1.00822	0.730996	0.00446131	-0.00421142	0.013134	1.00447	0.995797	1.01322	B.1.126, B.1.587
681	ORF8:I10T	1.00481	0.728311	0.00301446	-0.00286546	0.00889438	1.00302	0.997139	1.00893	B.1.1.297
682	N:T148S	1.00449	0.728055	0.00315295	-0.0029991	0.009305	1.00316	0.997005	1.00935	B.1.340
683	ORF3a:R6D	1.00292	0.726821	0.0064256	-0.00613164	0.0189828	1.00645	0.993887	1.01916	B.1.214.2
684	ORF1b:L1378M	1.00075	0.725108	0.00717168	-0.00687406	0.0212174	1.0072	0.99315	1.02144	B.1.1.523
685	ORF3a:E261*	1.00032	0.724771	0.00693711	-0.00665502	0.0205292	1.00696	0.993367	1.02074	B.1.36.29
686	ORF1a:S166G	0.999684	0.724271	0.0027833	-0.00267359	0.0082402	1.00279	0.99733	1.00827	B.1.177.42
687	ORF7b:S5A	0.99866	0.723465	0.00506694	-0.00487741	0.0150113	1.00508	0.995134	1.01512	B.1.562
688	S:N679K	0.998611	0.723426	0.00379628	-0.00365464	0.0112472	1.0038	0.996352	1.01131	K.2 (B.1.1.277.2), B.1.1.433, B.1.529
689	ORF1b:V1092F	0.995664	0.721108	0.00315621	-0.00305678	0.0093692	1.00316	0.996948	1.00941	B.1.1.227
690	N:G30R	0.993136	0.71912	0.00405431	-0.00394691	0.0120555	1.00406	0.996061	1.01213	B.1.1.176
691	ORF1a:F679L	0.993105	0.719096	0.0038876	-0.00378485	0.01156	1.0039	0.996222	1.01163	B.1.563
692	ORF1a:F3605L	0.992886	0.718923	0.00298849	-0.00291082	0.00888781	1.00299	0.997093	1.00893	N.9 (B.1.1.33.9), B.1.1.393
693	ORF7b:E3-	0.992235	0.718412	0.00489658	-0.00477565	0.0145688	1.00491	0.995236	1.01468	B.1.562
694	ORF1b:L629F	0.991916	0.718161	0.0042426	-0.00414052	0.0126257	1.00425	0.995868	1.01271	B.1.550
695	ORF1a:I114T	0.991793	0.718065	0.00359959	-0.00351385	0.010713	1.00361	0.996492	1.01077	AH.1 (B.1.1.241.1), B.1.111
696	ORF1a:G445V	0.989268	0.716081	0.00379165	-0.00372047	0.0113038	1.0038	0.996286	1.01137	B.1.520
697	ORF1a:G465V	0.987204	0.714461	0.00459736	-0.00453009	0.0137248	1.00461	0.99548	1.01382	B.1.523
698	S:G181V	0.985369	0.713021	0.00434557	-0.00429805	0.0129892	1.00436	0.995711	1.01307	B.1.36.22
699	ORF1b:L1504F	0.983256	0.711363	0.00615619	-0.0061152	0.0184276	1.00618	0.993903	1.0186	B.1.36.18
700	N:T141I	0.982866	0.711058	0.00390559	-0.00388267	0.0116938	1.00391	0.996125	1.01176	B.1.177.74
701	ORF3a:W193C	0.982494	0.710766	0.00355116	-0.003533	0.0106353	1.00356	0.996473	1.01069	B.1.126
702	ORF3a:F4-	0.980913	0.709527	0.00617985	-0.00616812	0.0185278	1.0062	0.993851	1.0187	B.1.214.2
703	ORF3a:V13-	0.979298	0.708262	0.00582466	-0.0058328	0.0174821	1.00584	0.994184	1.01764	B.1.214.2
704	ORF6:I37T	0.978928	0.707972	0.0036847	-0.00369263	0.011062	1.00369	0.996314	1.01112	B.1.1.522
705	ORF1a:A872T	0.978694	0.707788	0.00336307	-0.00337192	0.0100981	1.00337	0.996634	1.01015	N.9 (B.1.1.33.9), B.1.1.393
706	ORF3a:T14-	0.976982	0.706448	0.00626908	-0.00630757	0.0188457	1.00629	0.993712	1.01902	B.1.214.2
707	ORF1a:E2607K	0.976866	0.706356	0.00666257	-0.00670508	0.0200302	1.00668	0.993317	1.02023	B.1.619
708	ORF1a:I693V	0.973343	0.703599	0.006204	-0.00628864	0.0186967	1.00622	0.993731	1.01887	B.1.1.434
709	ORF1b:D1572N	0.972554	0.702982	0.00360244	-0.00365746	0.0108623	1.00361	0.996349	1.01092	A.21
710	ORF7a:V71L	0.971838	0.702422	0.00379067	-0.0038542	0.0114355	1.0038	0.996153	1.0115	A.29
711	S:I210T	0.971442	0.702113	0.00612628	-0.00623399	0.0184865	1.00615	0.993785	1.01866	B.1.619
712	N:P6L	0.971391	0.702072	0.00451058	-0.00459037	0.0136115	1.00452	0.99542	1.0137	B.1.1.159, B.1.1.424
713	ORF1a:T2152I	0.970383	0.701284	0.00439607	-0.00448304	0.0132752	1.00441	0.995527	1.01336	B.6.8
714	ORF1b:H716Y	0.970156	0.701107	0.00534001	-0.00544819	0.0161282	1.00535	0.994567	1.01626	B.1.203
715	ORF3a:L108F	0.968731	0.699993	0.00583433	-0.00596986	0.0176385	1.00585	0.994048	1.01779	B.1.409
716	ORF1b:I1987V	0.966145	0.697973	0.0043691	-0.00449424	0.0132324	1.00438	0.995516	1.01332	A.29
717	ORF1b:V345L	0.961529	0.69437	0.00436389	-0.00453138	0.0132592	1.00437	0.995479	1.01335	AS.1 (B.1.1.317.1)
718	ORF3a:P25L	0.951454	0.686518	0.00528779	-0.00560488	0.0161805	1.0053	0.994411	1.01631	B.1.214.2, B.1.495
719	ORF1a:I431M	0.947705	0.683601	0.00293961	-0.00313985	0.00901907	1.00294	0.996865	1.00906	B.1.1.435, B.1.177.34
720	N:S201I	0.947205	0.683212	0.00484251	-0.00517765	0.0148627	1.00485	0.994836	1.01497	B.1.467, B.1.619
721	N:Q39L	0.945843	0.682153	0.00282068	-0.0030243	0.00866565	1.00282	0.99698	1.0087	B.1.337
722	N:D144N	0.942321	0.679416	0.00312061	-0.00337005	0.00961128	1.00313	0.996636	1.00966	B.1.1.190, B.1.36.33
723	ORF1a:P1596L	0.940302	0.677848	0.00485362	-0.00526326	0.0149705	1.00487	0.994751	1.01508	B.1.428.2
724	ORF1b:K2063N	0.938473	0.676429	0.00339462	-0.00369491	0.0104842	1.0034	0.996312	1.01054	B.1.1.347, B.1.1.393
725	ORF1a:A3457S	0.935774	0.674335	0.00516243	-0.00565019	0.015975	1.00518	0.994366	1.0161	B.1.617.3
726	S:A831V	0.933241	0.67237	0.00451296	-0.00496502	0.0139909	1.00452	0.995047	1.01409	B.1.1.17
727	ORF9b:N36Y	0.93294	0.672137	0.00276607	-0.00304502	0.00857716	1.00277	0.99696	1.00861	B.1.337
728	ORF1a:V757F	0.930552	0.670286	0.00604672	-0.00668912	0.0187826	1.00607	0.993333	1.01896	B.1.408
729	ORF1a:P309S	0.929688	0.669618	0.00592023	-0.00656076	0.0184012	1.00594	0.993461	1.01857	B.1.1.302
730	ORF1a:I4127V	0.927879	0.668217	0.00532166	-0.00591931	0.0165626	1.00534	0.994098	1.0167	B.1.404
731	ORF1a:S443P	0.924266	0.665421	0.00512942	-0.00574783	0.0160067	1.00514	0.994269	1.01614	B.1.1.333, B.1.160.29
732	S:Q414K	0.922052	0.663708	0.00454129	-0.00511192	0.0141945	1.00455	0.994901	1.0143	B.1.214.2
733	ORF1a:A3686V	0.921982	0.663654	0.00461334	-0.00519377	0.0144205	1.00462	0.99482	1.01452	B.1.617.3
734	ORF7a:G42D	0.918861	0.661242	0.0034785	-0.00394127	0.0108983	1.00348	0.996067	1.01096	B.1.1.522
735	ORF8:S97I	0.917999	0.660575	0.00693206	-0.00786817	0.0217323	1.00696	0.992163	1.02197	B.1.36.29
736	S:E780Q	0.91577	0.658854	0.00580574	-0.00661991	0.0182314	1.00582	0.993402	1.0184	B.1.564
737	ORF1b:S425F	0.914177	0.657625	0.0020679	-0.0023656	0.0065014	1.00207	0.997637	1.00652	B.1.142
738	S:K854N	0.913507	0.657107	0.0067143	-0.00769148	0.0211201	1.00674	0.992338	1.02134	B.1.1.384, B.1.623
739	ORF3a:Q38P	0.912457	0.656297	0.00252419	-0.00289779	0.00794618	1.00253	0.997106	1.00798	B.1.1.231
740	M:T208I	0.911418	0.655495	0.00480783	-0.0055312	0.0151469	1.00482	0.994484	1.01526	B.1.517.1
741	ORF7b:E33A	0.911027	0.655193	0.00270361	-0.00311288	0.00852011	1.00271	0.996892	1.00856	N.9 (B.1.1.33.9), B.1.1.393
742	S:D936N	0.905051	0.650587	0.00493286	-0.00574966	0.0156154	1.00495	0.994267	1.01574	B.1.1.486, B.1.619
743	ORF1a:V2588F	0.904444	0.65012	0.00509766	-0.00594915	0.0161445	1.00511	0.994069	1.01628	B.1.36.18
744	ORF9b:M26I	0.902443	0.648579	0.00409445	-0.00479804	0.0129869	1.0041	0.995213	1.01307	B.1.1.176
745	ORF3a:A99S	0.899149	0.646044	0.00248979	-0.00293745	0.00791704	1.00249	0.997067	1.00795	A.21, B.1.1.341, B.1.1.92
746	N:D348H	0.898687	0.645689	0.00326266	-0.00385294	0.0103783	1.00327	0.996154	1.01043	AU.3 (B.1.466.2.3)
747	ORF1b:P103S	0.898475	0.645526	0.00480365	-0.00567519	0.0152825	1.00482	0.994341	1.0154	B.1.1.268
748	ORF3a:A54S	0.897282	0.644608	0.00338519	-0.0040092	0.0107796	1.00339	0.995999	1.01084	B.1.1.153, B.1.1.198, B.1.1.289
749	ORF3a:S209A	0.895315	0.643095	0.00429184	-0.00510356	0.0136872	1.0043	0.994909	1.01378	B.1.380
750	ORF9b:A57V	0.894433	0.642417	0.00241242	-0.0028739	0.00769875	1.00242	0.99713	1.00773	C.2 (B.1.1.1.2), B.1.490, B.1.532, B.1.571
751	ORF8:K68E	0.894075	0.642142	0.00424451	-0.00506018	0.0135492	1.00425	0.994953	1.01364	B.1.1.413
752	M:D3G	0.892278	0.640762	0.00255937	-0.0030625	0.00818125	1.00256	0.996942	1.00821	B.1.127, B.1.128, B.1.140, B.1.205, B.1.96, B.1.97
753	N:S2P	0.887756	0.63729	0.00603284	-0.00728629	0.019352	1.00605	0.99274	1.01954	B.1.36.29
754	ORF1a:P2739L	0.883668	0.634154	0.00364604	-0.00444083	0.0117329	1.00365	0.995569	1.0118	L.3 (B.1.1.10.3)
755	S:S813I	0.882843	0.633522	0.00271078	-0.00330731	0.00872888	1.00271	0.996698	1.00877	B.1.36.25
756	ORF1a:T727I	0.879731	0.631136	0.00341406	-0.00419217	0.0110203	1.00342	0.995817	1.01108	B.1.1.236, B.1.1.337, B.1.1.429, B.1.421
757	S:V1264L	0.876947	0.629004	0.00382754	-0.00472696	0.012382	1.00383	0.995284	1.01246	AB.1 (B.1.160.16.1)
758	ORF1a:M2259I	0.875591	0.627966	0.00269923	-0.00334286	0.00874132	1.0027	0.996663	1.00878	B.1.218, B.1.404, B.1.501
759	ORF1a:A3901V	0.874317	0.626991	0.0027181	-0.00337509	0.0088113	1.00272	0.996631	1.00885	AM.4 (B.1.1.216.4), B.1.1.403
760	ORF1a:E1311G	0.871091	0.624524	0.00264711	-0.00330891	0.00860313	1.00265	0.996697	1.00864	B.1.340
761	ORF3a:S165F	0.868026	0.622181	0.0034829	-0.00438133	0.0113471	1.00349	0.995628	1.01141	B.1.177.77
762	ORF1a:A591V	0.863338	0.618601	0.00417146	-0.00529866	0.0136416	1.00418	0.994715	1.01374	B.1.1.411
763	ORF1b:G1450R	0.860289	0.616273	0.00326304	-0.00417102	0.0106971	1.00327	0.995838	1.01075	B.1.1.351
764	ORF1b:L293S	0.857935	0.614478	0.00306315	-0.00393466	0.010061	1.00307	0.996073	1.01011	C.2 (B.1.1.1.2)
765	ORF9b:P3S	0.856918	0.613703	0.00475365	-0.00611901	0.0156263	1.00476	0.9939	1.01575	B.1.1.159, B.1.1.424
766	ORF1a:L454F	0.856094	0.613074	0.00340401	-0.00438922	0.0111972	1.00341	0.99562	1.01126	B.1.416
767	ORF1b:A975V	0.852778	0.610548	0.00545342	-0.00708033	0.0179872	1.00547	0.992945	1.01815	A.28
768	ORF1a:V86-	0.850015	0.608444	0.00483797	-0.00631742	0.0159934	1.00485	0.993702	1.01612	B.1.110.1
769	ORF1a:L1175F	0.850009	0.608439	0.0060358	-0.00788165	0.0199533	1.00605	0.992149	1.02015	B.1.1.348
770	S:V126A	0.84935	0.607938	0.00643857	-0.00841911	0.0212963	1.00646	0.991616	1.02152	B.1.620
771	ORF1a:K2622N	0.848598	0.607366	0.00341606	-0.00447384	0.011306	1.00342	0.995536	1.01137	B.1.1.100, B.1.534
772	ORF1a:P804S	0.84764	0.606636	0.00357663	-0.00469347	0.0118467	1.00358	0.995318	1.01192	AA.5 (B.1.177.15.5)
773	S:E780K	0.840019	0.600843	0.00407885	-0.00543808	0.0135958	1.00409	0.994577	1.01369	AT.1 (B.1.1.370.1)
774	ORF1a:S674N	0.839513	0.600458	0.0027509	-0.00367146	0.00917326	1.00275	0.996335	1.00922	B.1.340
775	ORF1a:A3529T	0.833888	0.596188	0.00569965	-0.00769676	0.0190961	1.00572	0.992333	1.01928	A.28
776	ORF7b:E33*	0.833355	0.595784	0.00470908	-0.00636618	0.0157843	1.00472	0.993654	1.01591	B.1.618
777	ORF8:T26I	0.833248	0.595703	0.00420834	-0.00569051	0.0141072	1.00422	0.994326	1.01421	B.1.617.3
778	ORF1a:N3651S	0.83271	0.595295	0.00451049	-0.00610592	0.0151269	1.00452	0.993913	1.01524	A.27
779	ORF1b:T794I	0.830169	0.593368	0.00291031	-0.00396071	0.00978133	1.00291	0.996047	1.00983	B.1.1.236, B.1.1.253, B.1.1.433
780	ORF7a:E22D	0.829496	0.592858	0.0050552	-0.0068894	0.0169998	1.00507	0.993134	1.01715	B.1.619
781	ORF7b:L14-	0.829393	0.59278	0.00629294	-0.00857809	0.021164	1.00631	0.991459	1.02139	B.1.620
782	ORF7b:S31L	0.827849	0.591609	0.0022016	-0.00301077	0.00741396	1.0022	0.996994	1.00744	B.1.360
783	ORF1b:T284I	0.822076	0.587237	0.00340382	-0.00471145	0.0115191	1.00341	0.9953	1.01159	B.1.1.384
784	ORF1a:L397V	0.821265	0.586624	0.00266687	-0.00369767	0.00903142	1.00267	0.996309	1.00907	B.1.470
785	S:P9L	0.820557	0.586088	0.00454169	-0.00630649	0.0153899	1.00455	0.993713	1.01551	AT.1 (B.1.1.370.1)
786	ORF3a:L41F	0.816654	0.583136	0.0031312	-0.00438366	0.0106461	1.00314	0.995626	1.0107	B.1.177.27, B.1.563
787	ORF3a:G18V	0.816437	0.582972	0.00221031	-0.00309583	0.00751645	1.00221	0.996909	1.00754	U.3 (B.1.177.60.3), B.1.385, B.1.500
788	ORF1a:K1895N	0.812526	0.580016	0.00261496	-0.00369281	0.00892273	1.00262	0.996314	1.00896	C.35 (B.1.1.1.35), B.1.1.111
789	S:V615I	0.812091	0.579688	0.00419667	-0.00593189	0.0143252	1.00421	0.994086	1.01443	B.1.1.349
790	ORF1a:Q1009R	0.81121	0.579022	0.00299659	-0.00424347	0.0102367	1.003	0.995766	1.01029	C.36.2 (B.1.1.1.36.2), B.1.530
791	ORF1b:K50N	0.810008	0.578115	0.00369453	-0.00524506	0.0126341	1.0037	0.994769	1.01271	B.1.213
792	ORF3a:T12I	0.807481	0.576207	0.00319742	-0.00456355	0.0109584	1.0032	0.995447	1.01102	AE.7 (B.1.1.306.7)
793	ORF1a:D4085G	0.803151	0.572941	0.0039543	-0.00569555	0.0136042	1.00396	0.994321	1.0137	B.1.1.316
794	S:T385I	0.801079	0.57138	0.00327059	-0.00473141	0.0112726	1.00328	0.99528	1.01134	B.1.1.100
795	ORF9b:K80E	0.800743	0.571126	0.00254205	-0.00368008	0.00876419	1.00255	0.996327	1.0088	B.1.36.33
796	ORF1b:M1397I	0.800385	0.570856	0.00376808	-0.00545911	0.0129953	1.00378	0.994556	1.01308	B.1.1.144, B.1.158
797	ORF1a:E3310K	0.797345	0.568566	0.00582963	-0.00850026	0.0201595	1.00585	0.991536	1.02036	B.1.126
798	S:Y449H	0.796761	0.568127	0.0040427	-0.00590199	0.0139874	1.00405	0.994115	1.01409	A.29
799	M:R44S	0.796085	0.567618	0.00406452	-0.00594233	0.0140714	1.00407	0.994075	1.01417	B.1.517.1
800	S:G142L	0.794892	0.56672	0.00386735	-0.00566837	0.0134031	1.00387	0.994348	1.01349	A.29
801	ORF1b:M1156I	0.791932	0.564492	0.00397062	-0.00585633	0.0137976	1.00398	0.994161	1.01389	B.1.199, B.1.530
802	ORF1a:P2260L	0.791727	0.564338	0.00339748	-0.00501318	0.0118081	1.0034	0.994999	1.01188	B.1.177.58
803	ORF8:E19*	0.790763	0.563613	0.00347596	-0.00513945	0.0120914	1.00348	0.994874	1.01216	B.1.536
804	ORF1b:R2308C	0.790119	0.563128	0.00285748	-0.00423077	0.00994573	1.00286	0.995778	1.01	B.1.1.338, AU.1 (B.1.466.2.1)
805	ORF1a:T882I	0.788922	0.562228	0.00375432	-0.00557275	0.0130814	1.00376	0.994443	1.01317	B.1.1.319
806	ORF1a:R3993L	0.7847	0.559056	0.00410828	-0.00615306	0.0143696	1.00412	0.993866	1.01447	B.1.160.11
807	ORF1a:K2029N	0.780421	0.555842	0.00259579	-0.00392333	0.00911492	1.0026	0.996084	1.00916	B.1.1.277
808	S:T732S	0.780148	0.555637	0.00384522	-0.00581512	0.0135056	1.00385	0.994202	1.0136	B.1.1.316
809	S:I210-	0.778648	0.554512	0.00349337	-0.00529992	0.0122867	1.0035	0.994714	1.01236	B.1.36.33, B.1.36.7, B.1.36.9
810	S:F186S	0.778528	0.554422	0.00441274	-0.00669644	0.0155219	1.00442	0.993326	1.01564	B.1.1.353
811	S:F565L	0.776882	0.553187	0.00324426	-0.00494055	0.0114291	1.00325	0.995072	1.01149	A.29, B.1.1.120
812	S:L8V	0.776338	0.552779	0.00500717	-0.00763406	0.0176484	1.00502	0.992395	1.01781	B.43
813	ORF1a:V862I	0.77316	0.550396	0.00456702	-0.00701039	0.0161444	1.00458	0.993014	1.01628	B.1.1.355, B.1.531
814	ORF1a:D1088N	0.768956	0.547247	0.00473418	-0.0073326	0.016801	1.00475	0.992694	1.01694	B.1.409
815	ORF1a:M3661L	0.768913	0.547215	0.00248117	-0.00384335	0.00880569	1.00248	0.996164	1.00884	B.1.443
816	ORF3a:D27Q	0.768528	0.546926	0.0039825	-0.006174	0.014139	1.00399	0.993845	1.01424	B.1.214.2
817	ORF1a:N1871S	0.765865	0.544933	0.00488586	-0.0076178	0.0173895	1.0049	0.992411	1.01754	B.1.409
818	ORF1b:G1561S	0.764762	0.544107	0.00453236	-0.00708336	0.0161481	1.00454	0.992942	1.01628	B.1.1.353
819	ORF1a:H1113Y	0.762805	0.542643	0.00184124	-0.00288968	0.00657217	1.00184	0.997114	1.00659	B.1.1.162, B.1.221, B.1.452, B.1.569
820	ORF1a:T1093A	0.761779	0.541876	0.00449157	-0.00706468	0.0160478	1.0045	0.99296	1.01618	AT.1 (B.1.1.370.1)
821	N:R195K	0.759614	0.540257	0.00320066	-0.00505772	0.011459	1.00321	0.994955	1.01152	B.1.596.1
822	S:C136-	0.758961	0.539769	0.00413757	-0.00654741	0.0148226	1.00415	0.993474	1.01493	AT.1 (B.1.1.370.1)
823	ORF1b:V1493L	0.757799	0.5389	0.0046596	-0.00739195	0.0167112	1.00467	0.992635	1.01685	AE.8 (B.1.1.306.8), B.1.1.97
824	N:A217S	0.749847	0.532962	0.00430356	-0.00694516	0.0155523	1.00431	0.993079	1.01567	B.1.618
825	ORF1b:S2294I	0.748757	0.532149	0.00294467	-0.00476337	0.0106527	1.00295	0.995248	1.01071	AE.7 (B.1.1.306.7)
826	ORF3a:Q116H	0.748528	0.531978	0.00473943	-0.00767041	0.0171493	1.00475	0.992359	1.0173	A.17
827	ORF1a:L2105F	0.748376	0.531865	0.00289127	-0.00468084	0.0104634	1.0029	0.99533	1.01052	B.1.1.205
828	ORF1a:P361L	0.747509	0.531218	0.00400746	-0.00650007	0.014515	1.00402	0.993521	1.01462	AE.8 (B.1.1.306.8)
829	ORF1a:S2396I	0.747365	0.531111	0.00443928	-0.00720272	0.0160813	1.00445	0.992823	1.01621	B.1.1.317
830	ORF1a:T1822I	0.745347	0.529606	0.0026311	-0.00428764	0.00954985	1.00263	0.995722	1.0096	B.1.1.296, B.1.128, B.1.36.9
831	ORF1a:S3732A	0.742378	0.527393	0.00292384	-0.00479543	0.0106431	1.00293	0.995216	1.0107	B.1.1.100
832	ORF1a:E2020-	0.741584	0.526802	0.00283635	-0.00465996	0.0103327	1.00284	0.995351	1.01039	B.1.428.3
833	ORF3a:F28G	0.740753	0.526183	0.00405539	-0.0066748	0.0147856	1.00406	0.993347	1.0149	B.1.214.2
834	ORF1a:K623Q	0.738474	0.524485	0.00304102	-0.00503007	0.0111121	1.00305	0.994983	1.01117	B.1.1.329
835	ORF1b:L1203F	0.736543	0.523048	0.00236863	-0.00393436	0.00867162	1.00237	0.996073	1.00871	P.3 (B.1.1.28.3)
836	N:N8Y	0.733934	0.521107	0.00231685	-0.00387027	0.00850397	1.00232	0.996137	1.00854	B.1.36.25
837	ORF8:F3L	0.731183	0.51906	0.00258413	-0.00434274	0.00951101	1.00259	0.995667	1.00956	C.29 (B.1.1.1.29), B.1.1.433
838	S:H245P	0.728623	0.517157	0.0042571	-0.0071943	0.0157085	1.00427	0.992832	1.01583	AT.1 (B.1.1.370.1)
839	ORF1a:T2800I	0.728288	0.516909	0.00247063	-0.00417831	0.00911958	1.00247	0.99583	1.00916	B.1.177.70, B.1.460
840	ORF1a:P892S	0.726027	0.515228	0.00241428	-0.00410325	0.0089318	1.00242	0.995905	1.00897	B.1.199, B.1.309
841	S:N137-	0.72413	0.513819	0.00408855	-0.00697772	0.0151548	1.0041	0.993047	1.01527	AT.1 (B.1.1.370.1)
842	N:P207H	0.722922	0.512923	0.00446139	-0.00763418	0.016557	1.00447	0.992395	1.01669	B.1.264.1
843	ORF3a:W193R	0.722721	0.512773	0.00395609	-0.00677252	0.0146847	1.00396	0.99325	1.01479	B.1.1.411
844	ORF1a:V1584M	0.722457	0.512577	0.00513033	-0.00878783	0.0190485	1.00514	0.991251	1.01923	B.1.409
845	N:G18V	0.721136	0.511597	0.00231082	-0.00396973	0.00859138	1.00231	0.996038	1.00863	A.7, B.1.1.62
846	ORF1b:V2223L	0.719695	0.510527	0.00373443	-0.00643563	0.0139045	1.00374	0.993585	1.014	A.6, B.1.1.58
847	ORF1a:R3993H	0.719364	0.510282	0.00246402	-0.00424939	0.00917743	1.00247	0.99576	1.00922	B.1.593
848	ORF1b:L1220F	0.715734	0.507589	0.00263178	-0.00457508	0.00983865	1.00264	0.995435	1.00989	B.1.1.429, B.1.536
849	ORF1b:I235T	0.71455	0.506711	0.00265725	-0.00463142	0.00994593	1.00266	0.995379	1.01	AM.2 (B.1.1.216.2), AM.3 (B.1.1.216.3), AM.4 (B.1.1.216.4)
850	S:T1116N	0.710884	0.503995	0.00308745	-0.00542489	0.0115998	1.00309	0.99459	1.01167	B.1.605
851	ORF1a:S3884L	0.710876	0.503989	0.0013263	-0.00233046	0.00498306	1.00133	0.997672	1.005	B.1.1.128, B.1.1.373, B.1.3, B.1.309, B.1.359, B.1.493, B.1.494, B.1.495, B.1.496, B.1.497, B.1.498, B.1.499, B.1.500, B.1.501, B.1.502, B.1.503, B.1.504, B.1.505, B.1.506, B.1.507, B.1.508, B.1.509, B.1.604, B.1.611, B.1.615
852	ORF1a:T2300I	0.709818	0.503206	0.00345098	-0.00607792	0.0129799	1.00346	0.993941	1.01306	AE.5 (B.1.1.306.5)
853	ORF1a:E1013K	0.707806	0.501716	0.00290441	-0.00513809	0.0109469	1.00291	0.994875	1.01101	C.16 (B.1.1.1.16)
854	ORF1a:S428N	0.704445	0.499228	0.00229181	-0.00408464	0.00866826	1.00229	0.995924	1.00871	B.1.622
855	ORF1b:E341G	0.703969	0.498875	0.00331902	-0.00592167	0.0125597	1.00332	0.994096	1.01264	B.1.563
856	ORF1a:L3585I	0.7037	0.498677	0.00427883	-0.00763867	0.0161963	1.00429	0.99239	1.01633	B.1.517.1
857	ORF1b:T1173N	0.701105	0.496757	0.00407638	-0.00731929	0.015472	1.00408	0.992707	1.01559	AT.1 (B.1.1.370.1)
858	ORF1a:S3001N	0.699204	0.495351	0.00312412	-0.00563321	0.0118815	1.00313	0.994383	1.01195	B.1.1.176
859	S:A626S	0.697656	0.494207	0.00268292	-0.00485437	0.0102202	1.00269	0.995157	1.01027	B.1.1.277, B.1.499.1
860	ORF1a:T2247N	0.697608	0.494171	0.00390808	-0.00707188	0.014888	1.00392	0.992953	1.015	AT.1 (B.1.1.370.1)
861	ORF1a:T3506I	0.697052	0.493761	0.00396377	-0.00718152	0.0151091	1.00397	0.992844	1.01522	B.1.1.411
862	ORF1b:T2376I	0.696844	0.493607	0.00293422	-0.00531865	0.0111871	1.00294	0.994695	1.01125	B.1.177.84
863	ORF3a:G251S	0.695805	0.49284	0.00366342	-0.00665581	0.0139827	1.00367	0.993366	1.01408	B.1.203
864	N:Q83R	0.695622	0.492704	0.00239377	-0.00435085	0.0091384	1.0024	0.995659	1.00918	B.1.36.33
865	ORF1a:G728C	0.695165	0.492367	0.00247502	-0.0045031	0.00945313	1.00248	0.995507	1.0095	C.3 (B.1.1.1.3)
866	ORF3a:S26K	0.694653	0.491989	0.00394197	-0.0071803	0.0150643	1.00395	0.992845	1.01518	B.1.214.2
867	ORF1b:V2117L	0.693626	0.49123	0.00251858	-0.00459811	0.00963527	1.00252	0.995412	1.00968	B.1.1.516, B.1.131, B.1.469
868	ORF1a:S3547G	0.693265	0.490963	0.00259575	-0.00474283	0.00993434	1.0026	0.995268	1.00998	B.1.480
869	ORF1b:I2378L	0.690119	0.488641	0.00214275	-0.00394274	0.00822825	1.00215	0.996065	1.00826	W.4 (B.1.177.53.4)
870	ORF3a:W69L	0.689015	0.487826	0.0022017	-0.00406123	0.00846465	1.0022	0.995947	1.0085	B.1.1.360, B.1.126, B.1.177.30
871	ORF1b:G2610C	0.68811	0.487159	0.00344118	-0.00636043	0.0132428	1.00345	0.99366	1.01333	B.1.221.4
872	ORF1b:P1570L	0.687295	0.486557	0.00263579	-0.00488071	0.0101523	1.00264	0.995131	1.0102	K.3 (B.1.1.277.3), B.1.258.17, B.1.258.24
873	ORF9b:S53L	0.686309	0.48583	0.0047356	-0.00878833	0.0182595	1.00475	0.99125	1.01843	B.1.619
874	ORF1a:F2321I	0.686222	0.485765	0.00298493	-0.00554053	0.0115104	1.00299	0.994475	1.01158	AE.7 (B.1.1.306.7)
875	ORF1b:S638I	0.685289	0.485078	0.00281813	-0.00524186	0.0108781	1.00282	0.994772	1.01094	AM.1 (B.1.1.216.1)
876	S:E1092K	0.684507	0.484501	0.00207104	-0.00385902	0.0080011	1.00207	0.996148	1.00803	P.3 (B.1.1.28.3)
877	S:P139-	0.683354	0.483651	0.00412149	-0.00769957	0.0159425	1.00413	0.99233	1.01607	AT.1 (B.1.1.370.1)
878	S:Q613H	0.682871	0.483295	0.00347666	-0.00650199	0.0134553	1.00348	0.993519	1.01355	A.23, B.1.177.27, B.1.604
879	ORF1a:I2057T	0.678834	0.48032	0.00325578	-0.00614447	0.012656	1.00326	0.993874	1.01274	B.1.531
880	ORF3a:A54V	0.676753	0.478788	0.00262129	-0.0049703	0.0102129	1.00262	0.995042	1.01027	B.1.466.1
881	ORF9b:K4N	0.672965	0.475999	0.00244176	-0.00466969	0.00955321	1.00244	0.995341	1.0096	B.1.36.25
882	N:P383S	0.668228	0.472515	0.00239897	-0.0046374	0.00943534	1.0024	0.995373	1.00948	B.1.1.384, B.1.177.27, B.1.36.25
883	S:N211-	0.668114	0.472431	0.00215991	-0.00417635	0.00849617	1.00216	0.995832	1.00853	A.29
884	ORF1a:V1620G	0.667974	0.472328	0.00280269	-0.00542094	0.0110263	1.00281	0.994594	1.01109	B.1.1.333
885	ORF3a:H93Y	0.665122	0.470232	0.00262665	-0.0051135	0.0103668	1.00263	0.9949	1.01042	B.1.1.358, B.1.160.13
886	ORF1a:D1554G	0.661352	0.467462	0.00234126	-0.00459722	0.00927973	1.00234	0.995413	1.00932	P.3 (B.1.1.28.3)
887	M:S214R	0.657189	0.464406	0.00410228	-0.00813213	0.0163367	1.00411	0.991901	1.01647	B.1.184
888	ORF9b:V15L	0.656889	0.464186	0.00222212	-0.00440804	0.00885228	1.00222	0.995602	1.00889	A.7, B.1.1.62
889	ORF1a:T2196N	0.656435	0.463853	0.00231905	-0.00460509	0.00924319	1.00232	0.995405	1.00929	B.1.622
890	ORF1b:M1677I	0.655654	0.463279	0.00298449	-0.00593713	0.0119061	1.00299	0.99408	1.01198	B.1.160.19
891	ORF8:D34G	0.655006	0.462804	0.00238996	-0.00476149	0.00954141	1.00239	0.99525	1.00959	B.1.1.517
892	ORF1a:D2813A	0.653315	0.461564	0.00372756	-0.00745523	0.0149103	1.00373	0.992572	1.01502	B.1.517.1
893	S:V70F	0.653193	0.461474	0.00261842	-0.00523838	0.0104752	1.00262	0.994775	1.01053	AY.2 (B.1.617.2.2)
894	ORF1a:V2116A	0.649562	0.458812	0.0028328	-0.00571479	0.0113804	1.00284	0.994301	1.01145	B.1.436
895	ORF1a:K1230N	0.648893	0.458322	0.00249817	-0.00504749	0.0100438	1.0025	0.994965	1.01009	B.1.1.262, B.1.1.450
896	ORF8:G66V	0.648472	0.458013	0.00415049	-0.00839409	0.0166951	1.00416	0.991641	1.01684	B.1.1.122
897	ORF1a:T484A	0.647898	0.457593	0.00348985	-0.00706734	0.014047	1.0035	0.992958	1.01415	B.1.404
898	S:A522S	0.641333	0.452785	0.00408969	-0.00840871	0.0165881	1.0041	0.991627	1.01673	AS.2 (B.1.1.317.2)
899	N:S202C	0.6408	0.452395	0.0028888	-0.00594694	0.0117245	1.00289	0.994071	1.01179	B.1.110.3
900	ORF1b:H1979Y	0.640513	0.452185	0.00302717	-0.00623595	0.0122903	1.00303	0.993783	1.01237	B.1.1.62
901	ORF1b:P1325S	0.639492	0.451438	0.00241258	-0.00498167	0.00980682	1.00242	0.995031	1.00986	B.1.160.24
902	ORF3a:H78Y	0.638999	0.451077	0.00224668	-0.00464443	0.00913779	1.00225	0.995366	1.00918	C.2 (B.1.1.1.2), B.1.1.107, B.1.1.345, B.1.1.486
903	ORF1a:G4203S	0.638785	0.450921	0.00297786	-0.00615902	0.0121147	1.00298	0.99386	1.01219	AS.2 (B.1.1.317.2)
904	ORF8:K2Q	0.638458	0.450681	0.00226655	-0.0046914	0.0092245	1.00227	0.99532	1.00927	P.3 (B.1.1.28.3)
905	ORF1b:P2633S	0.637495	0.449977	0.00332364	-0.00689482	0.0135421	1.00333	0.993129	1.01363	B.1.517
906	ORF1b:A190S	0.635968	0.44886	0.00342826	-0.00713716	0.0139937	1.00343	0.992888	1.01409	AT.1 (B.1.1.370.1)
907	ORF1a:A1082T	0.635227	0.448318	0.00191023	-0.0039837	0.00780417	1.00191	0.996024	1.00783	B.1.177.85, B.1.348
908	S:D138-	0.6302	0.444644	0.00406746	-0.00858261	0.0167175	1.00408	0.991454	1.01686	AT.1 (B.1.1.370.1)
909	ORF1a:A2891T	0.630062	0.444543	0.00208846	-0.00440822	0.00858515	1.00209	0.995601	1.00862	B.1.36.33
910	ORF1a:L3977V	0.629372	0.444039	0.00218893	-0.00462774	0.0090056	1.00219	0.995383	1.00905	B.1.622
911	ORF1b:A1895V	0.627775	0.442873	0.00235205	-0.00499123	0.00969533	1.00235	0.995021	1.00974	B.1.36.37
912	N:R203G	0.624319	0.44035	0.00333555	-0.00713595	0.0138071	1.00334	0.992889	1.0139	B.1.318
913	ORF1a:C2165F	0.62252	0.439036	0.00228011	-0.00489867	0.0094589	1.00228	0.995113	1.0095	AD.1 (B.1.1.315.1)
914	S:H1101Y	0.621042	0.437959	0.00227369	-0.00490192	0.00944931	1.00228	0.99511	1.00949	P.3 (B.1.1.28.3), B.1.1.423
915	N:G214S	0.619256	0.436656	0.00266793	-0.00577614	0.011112	1.00267	0.994241	1.01117	B.1.1.435
916	ORF1a:S4119T	0.618417	0.436044	0.00343882	-0.00745992	0.0143376	1.00344	0.992568	1.01444	AT.1 (B.1.1.370.1)
917	ORF1a:T4304I	0.61687	0.434916	0.00353199	-0.0076901	0.0147541	1.00354	0.992339	1.01486	B.1.1.352
918	ORF1a:V1006F	0.616786	0.434855	0.00372246	-0.00810641	0.0155513	1.00373	0.991926	1.01567	AT.1 (B.1.1.370.1)
919	ORF1b:T2165M	0.616233	0.434451	0.00297329	-0.00648342	0.01243	1.00298	0.993538	1.01251	B.1.1.116, B.1.1.145
920	ORF1a:R560C	0.614769	0.433384	0.00389752	-0.0085283	0.0163234	1.00391	0.991508	1.01646	AE.8 (B.1.1.306.8)
921	ORF1b:K709N	0.614451	0.433152	0.00296975	-0.00650311	0.0124426	1.00297	0.993518	1.01252	B.1.1.100
922	S:L212I	0.611945	0.431327	0.0019195	-0.00422836	0.00806737	1.00192	0.995781	1.0081	A.29
923	ORF1a:K737R	0.611002	0.43064	0.0021606	-0.00477015	0.00909136	1.00216	0.995241	1.00913	N.4 (B.1.1.33.4)
924	ORF1a:T999I	0.607517	0.428102	0.00256687	-0.00571434	0.0108481	1.00257	0.994302	1.01091	B.1.1.15, B.1.1.198
925	ORF1a:V3510I	0.602923	0.424759	0.00352521	-0.00793444	0.0149849	1.00353	0.992097	1.0151	B.1.1.334
926	N:Q70R	0.599555	0.42231	0.00198576	-0.00450574	0.00847726	1.00199	0.995504	1.00851	B.1.622
927	N:Q389H	0.597933	0.421131	0.00411002	-0.00936221	0.0175823	1.00412	0.990681	1.01774	B.1.1.456
928	ORF1a:A541V	0.597822	0.42105	0.00145354	-0.0033119	0.00621898	1.00145	0.996694	1.00624	B.1.166
929	ORF1b:M620I	0.597181	0.420584	0.00299977	-0.00684555	0.0128451	1.003	0.993178	1.01293	B.1.1.352
930	ORF1a:Q4189H	0.595015	0.419011	0.00284922	-0.00653602	0.0122345	1.00285	0.993485	1.01231	B.1.110.3
931	ORF1a:P927L	0.591897	0.416746	0.00232149	-0.00536573	0.0100087	1.00232	0.994649	1.01006	AE.4 (B.1.1.306.4), B.1.284, B.44
932	ORF1b:T1274I	0.588245	0.414095	0.00259109	-0.00604212	0.0112243	1.00259	0.993976	1.01129	B.1.177.34
933	ORF1b:R2613N	0.58797	0.413895	0.00145163	-0.0033873	0.00629056	1.00145	0.996618	1.00631	B.1.1.44, B.1.177.80, B.1.578
934	ORF1a:A702S	0.587212	0.413345	0.00267996	-0.00626507	0.011625	1.00268	0.993755	1.01169	B.1.258.19
935	ORF1a:S2024L	0.586717	0.412986	0.00229608	-0.00537411	0.00996627	1.0023	0.99464	1.01002	B.1.1.145
936	ORF9b:K67E	0.58602	0.41248	0.00200791	-0.00470762	0.00872345	1.00201	0.995303	1.00876	B.1.622
937	ORF1b:V1639F	0.585771	0.4123	0.00235546	-0.0055258	0.0102367	1.00236	0.994489	1.01029	B.1.160.29
938	ORF7a:L116F	0.585736	0.412274	0.00104473	-0.0024511	0.00454056	1.00105	0.997552	1.00455	AE.3 (B.1.1.306.3)
939	ORF1a:M3621I	0.585715	0.412258	0.00186447	-0.00437456	0.0081035	1.00187	0.995635	1.00814	B.1.622
940	ORF1a:D3681E	0.584024	0.411032	0.0023383	-0.00550895	0.0101855	1.00234	0.994506	1.01024	P.3 (B.1.1.28.3)
941	ORF9b:P51L	0.582469	0.409904	0.00210417	-0.00497619	0.00918453	1.00211	0.995036	1.00923	B.1.593
942	S:E554D	0.580489	0.408469	0.00324423	-0.00770959	0.0141981	1.00325	0.99232	1.0143	B.1.326
943	ORF1b:F1850L	0.578409	0.406962	0.0025892	-0.00618441	0.0113628	1.00259	0.993835	1.01143	B.1.1.517
944	S:A344S	0.576836	0.405822	0.0021608	-0.00518113	0.00950273	1.00216	0.994832	1.00955	B.1.594
945	ORF1a:S1515F	0.576545	0.405611	0.00333736	-0.00800799	0.0146827	1.00334	0.992024	1.01479	B.1.618
946	ORF1a:S2406L	0.575743	0.40503	0.00263384	-0.00633237	0.0116001	1.00264	0.993688	1.01167	B.1.291
947	ORF1a:A3995V	0.575214	0.404646	0.00251974	-0.00606593	0.0111054	1.00252	0.993952	1.01117	M.3 (B.1.1.294.3)
948	ORF1b:V1320M	0.573518	0.403418	0.00250272	-0.00605018	0.0110556	1.00251	0.993968	1.01112	B.1.258.19
949	ORF1b:P2313L	0.571691	0.402095	0.00314027	-0.00762573	0.0139063	1.00315	0.992403	1.014	C.29 (B.1.1.1.29)
950	S:N679L	0.571311	0.40182	0.00307853	-0.00748281	0.0136399	1.00308	0.992545	1.01373	AT.1 (B.1.1.370.1)
951	ORF1b:M187I	0.570799	0.40145	0.00222354	-0.00541146	0.00985853	1.00223	0.994603	1.00991	AA.7 (B.1.177.15.7)
952	ORF1b:P2162S	0.569948	0.400834	0.00244935	-0.0059736	0.0108723	1.00245	0.994044	1.01093	A.12, AK.1 (B.1.1.232.1)
953	S:S255F	0.568555	0.399825	0.00246857	-0.00604127	0.0109784	1.00247	0.993977	1.01104	C.30 (B.1.1.1.30)
954	ORF1a:Y1920H	0.566939	0.398657	0.00194165	-0.00477083	0.00865414	1.00194	0.995241	1.00869	B.1.177.45
955	ORF1b:I162V	0.564478	0.396876	0.00310707	-0.00768121	0.0138954	1.00311	0.992348	1.01399	B.1.84
956	ORF1a:L2609F	0.564075	0.396585	0.00192785	-0.00477076	0.00862646	1.00193	0.995241	1.00866	B.1.177.74, B.52
957	S:V143F	0.55827	0.392389	0.00318073	-0.00798612	0.0143476	1.00319	0.992046	1.01445	B.1.258.11
958	ORF6:M19I	0.557793	0.392044	0.00244546	-0.00614736	0.0110383	1.00245	0.993872	1.0111	B.1.605
959	ORF7a:V24F	0.556536	0.391136	0.00331598	-0.00836198	0.0149939	1.00332	0.991673	1.01511	B.1.177.63
960	ORF1a:T4090I	0.556423	0.391055	0.00171429	-0.00432418	0.00775276	1.00172	0.995685	1.00778	C.17 (B.1.1.1.17), C.36 (B.1.1.1.36), B.1.1.242, B.1.1.414, B.1.313
961	ORF1a:T2836I	0.555977	0.390732	0.00234591	-0.00592405	0.0106159	1.00235	0.994093	1.01067	B.1.1.395
962	ORF1a:E913D	0.555641	0.390489	0.00239738	-0.00605912	0.0108539	1.0024	0.993959	1.01091	C.30 (B.1.1.1.30)
963	ORF1a:D935G	0.55437	0.389572	0.00244127	-0.0061898	0.0110724	1.00244	0.993829	1.01113	AM.1 (B.1.1.216.1), B.1.601
964	ORF1a:P1921S	0.554166	0.389424	0.00209342	-0.00531056	0.00949741	1.0021	0.994704	1.00954	B.1.1.388, B.1.595.4
965	ORF1b:S2198I	0.550774	0.386976	0.00222491	-0.00569257	0.0101424	1.00223	0.994324	1.01019	B.1.177.37
966	ORF7b:M1I	0.54458	0.382508	0.00229234	-0.00595787	0.0105425	1.0023	0.99406	1.0106	B.1.36.34
967	ORF1a:T2906I	0.544545	0.382482	0.00283713	-0.00737447	0.0130487	1.00284	0.992653	1.01313	AE.7 (B.1.1.306.7)
968	S:Q23H	0.544015	0.3821	0.00239064	-0.0062223	0.0110036	1.00239	0.993797	1.01106	B.1.177.6
969	ORF1a:A2129V	0.538453	0.378091	0.00220933	-0.0058326	0.0102513	1.00221	0.994184	1.0103	B.1.338
970	ORF1b:G128C	0.538261	0.377953	0.00229263	-0.00605551	0.0106408	1.0023	0.993963	1.0107	B.1.1.413
971	ORF1a:T1246I	0.537427	0.377352	0.000713375	-0.00188826	0.00331501	1.00071	0.998114	1.00332	B.1.1.1, B.1.1.375
972	ORF1b:D729Y	0.537246	0.377222	0.00205198	-0.00543398	0.00953793	1.00205	0.994581	1.00958	B.1.1.277
973	ORF7b:H42Y	0.532706	0.373952	0.00232825	-0.00623798	0.0108945	1.00233	0.993781	1.01095	K.3 (B.1.1.277.3), B.1.499.1
974	ORF1b:D260N	0.532517	0.373816	0.0024601	-0.00659446	0.0115147	1.00246	0.993427	1.01158	B.1.618
975	ORF7b:H37L	0.531851	0.373337	0.00303799	-0.00815754	0.0142335	1.00304	0.991876	1.01434	G.1 (B.1.258.2.1)
976	ORF7a:Q62H	0.531834	0.373325	0.00169401	-0.0045489	0.00793691	1.0017	0.995461	1.00797	B.1.36.25
977	ORF1a:A2891V	0.531251	0.372905	0.00275544	-0.0074103	0.0129212	1.00276	0.992617	1.01301	AF.1 (B.1.1.305.1)
978	M:L17F	0.526228	0.369291	0.00228976	-0.00623858	0.0108181	1.00229	0.993781	1.01088	B.1.460
979	ORF1b:P2531S	0.525891	0.369048	0.00156736	-0.0042741	0.00740882	1.00157	0.995735	1.00744	B.1.1.98
980	ORF1a:P1321S	0.524404	0.367979	0.00278518	-0.00762446	0.0131948	1.00279	0.992405	1.01328	B.1.139
981	ORF1b:A302S	0.524399	0.367976	0.0021761	-0.00595716	0.0103094	1.00218	0.994061	1.01036	B.1.1.345
982	ORF1a:M902V	0.523705	0.367477	0.00276949	-0.0075953	0.0131343	1.00277	0.992433	1.01322	B.1.1.523
983	ORF1b:G170C	0.523319	0.367199	0.00310388	-0.00852093	0.0147287	1.00311	0.991515	1.01484	AE.8 (B.1.1.306.8)
984	N:T205A	0.523062	0.367015	0.00234907	-0.00645311	0.0111512	1.00235	0.993568	1.01121	B.1.1.435
985	ORF1a:M3761I	0.52005	0.36485	0.00188147	-0.00520942	0.00897237	1.00188	0.994804	1.00901	AD.1 (B.1.1.315.1)
986	S:L841F	0.518462	0.363709	0.00247966	-0.0068943	0.0118536	1.00248	0.993129	1.01192	AH.2 (B.1.1.241.2)
987	ORF1b:S1779C	0.517513	0.363027	0.00231896	-0.00646359	0.0111015	1.00232	0.993557	1.01116	B.1.36.34
988	ORF1a:T4161N	0.517056	0.362698	0.00179639	-0.00501305	0.00860583	1.0018	0.994999	1.00864	B.1.1.297
989	ORF1a:S911F	0.516287	0.362146	0.00210821	-0.00589511	0.0101115	1.00211	0.994122	1.01016	B.1.1.405
990	N:Q242R	0.515902	0.361869	0.00269314	-0.00753838	0.0129247	1.0027	0.99249	1.01301	B.1.377
991	ORF1b:S2312L	0.513625	0.360234	0.00240094	-0.00676091	0.0115628	1.0024	0.993262	1.01163	B.1.622
992	N:T379I	0.511206	0.358498	0.0019844	-0.00562378	0.00959257	1.00199	0.994392	1.00964	B.1.1.442, B.1.325
993	ORF1a:S3099L	0.511095	0.358418	0.00223504	-0.00633595	0.010806	1.00224	0.993684	1.01086	B.1.1.466
994	S:E180G	0.510458	0.357961	0.00250043	-0.00710028	0.0121011	1.0025	0.992925	1.01217	B.1.1.449
995	ORF9b:L14F	0.509282	0.357117	0.00311443	-0.00887141	0.0151003	1.00312	0.991168	1.01521	B.1.103
996	ORF1b:Q2070H	0.507858	0.356095	0.00364117	-0.0104111	0.0176934	1.00365	0.989643	1.01785	B.1.139
997	ORF8:Q29L	0.504311	0.353551	0.00291769	-0.00842168	0.0142571	1.00292	0.991614	1.01436	B.1.618
998	ORF1a:S1520F	0.502121	0.351981	0.00170761	-0.00495784	0.00837307	1.00171	0.995054	1.00841	B.1.1.337
999	S:S673T	0.500613	0.3509	0.00282976	-0.00824909	0.0139086	1.00283	0.991785	1.01401	B.1.1.433
1000	ORF1a:L39K	0.50002	0.350475	0.00313323	-0.00914833	0.0154148	1.00314	0.990893	1.01553	AT.1 (B.1.1.370.1)
1001	ORF1b:L1245S	0.499388	0.350022	0.00168994	-0.00494263	0.00832252	1.00169	0.99507	1.00836	B.1.593
1002	S:M1237I	0.49766	0.348784	0.00194319	-0.00570978	0.00959616	1.00195	0.994307	1.00964	C.1.1 (B.1.1.1.1.1), B.1.177.71
1003	ORF7a:E121*	0.497009	0.348317	0.00237744	-0.00699804	0.0117529	1.00238	0.993026	1.01182	B.1.36.34
1004	ORF1b:V1685L	0.496662	0.348069	0.00302071	-0.00889982	0.0149412	1.00303	0.99114	1.01505	M.3 (B.1.1.294.3)
1005	ORF1b:D2179A	0.490584	0.343716	0.00218932	-0.00655738	0.010936	1.00219	0.993464	1.011	AH.2 (B.1.1.241.2)
1006	ORF1a:S1534I	0.490549	0.343692	0.00256176	-0.00767362	0.0127971	1.00257	0.992356	1.01288	B.1.145
1007	ORF1a:P2018S	0.489668	0.343061	0.00191808	-0.00575931	0.00959547	1.00192	0.994257	1.00964	B.1.177.6
1008	ORF1b:A434V	0.489448	0.342904	0.00266636	-0.00801092	0.0133436	1.00267	0.992021	1.01343	AJ.1 (B.1.1.240.1)
1009	ORF1a:P2018Q	0.486509	0.3408	0.00160226	-0.00485265	0.00805718	1.0016	0.995159	1.00809	B.1.466.1
1010	ORF1b:G2180V	0.485036	0.339746	0.00232636	-0.00707413	0.0117268	1.00233	0.992951	1.0118	B.1.1.145
1011	ORF7a:E95Q	0.483914	0.338944	0.00173564	-0.0052941	0.00876539	1.00174	0.99472	1.0088	AB.1 (B.1.160.16.1)
1012	ORF1b:K1507N	0.482861	0.338191	0.00174682	-0.00534364	0.00883729	1.00175	0.994671	1.00888	B.1.428.3
1013	S:H146-	0.480589	0.336566	0.00225765	-0.00694962	0.0114649	1.00226	0.993074	1.01153	B.1.618
1014	S:D936H	0.479779	0.335988	0.00219787	-0.00678072	0.0111765	1.0022	0.993242	1.01124	AS.2 (B.1.1.317.2)
1015	ORF1b:V1760I	0.479571	0.335839	0.00245149	-0.00756752	0.0124705	1.00245	0.992461	1.01255	V.2 (B.1.177.54.2)
1016	ORF7a:P34S	0.477181	0.334131	0.00295825	-0.00919241	0.0151089	1.00296	0.99085	1.01522	B.1.618
1017	ORF3a:D183N	0.47652	0.333659	0.00168327	-0.00524016	0.0086067	1.00168	0.994774	1.00864	B.1.110.3
1018	ORF1b:S904L	0.472587	0.330849	0.00265511	-0.00835644	0.0136666	1.00266	0.991678	1.01376	B.1.1.392
1019	ORF1a:S1189G	0.470381	0.329274	0.00228892	-0.00724847	0.0118263	1.00229	0.992778	1.0119	B.1.618
1020	ORF1a:S3885F	0.467942	0.327533	0.00151593	-0.00483351	0.00786537	1.00152	0.995178	1.0079	B.1.264
1021	S:Y145-	0.46786	0.327474	0.00256478	-0.00817962	0.0133092	1.00257	0.991854	1.0134	B.1.618
1022	ORF1b:V1706I	0.466415	0.326442	0.00201736	-0.00645999	0.0104947	1.00202	0.993561	1.01055	B.1.258.12
1023	M:I73M	0.464272	0.324914	0.00192158	-0.00619053	0.0100337	1.00192	0.993829	1.01008	B.1.1.413
1024	ORF7b:N38I	0.464171	0.324842	0.002089	-0.00673179	0.0109098	1.00209	0.993291	1.01097	B.1.1.403
1025	ORF1b:A2168T	0.463774	0.324558	0.0023137	-0.00746429	0.0120917	1.00232	0.992563	1.01217	B.1.400, B.1.421
1026	N:D377A	0.462305	0.323511	0.00178177	-0.00577213	0.00933567	1.00178	0.994245	1.00938	B.1.480
1027	S:D1084Y	0.462001	0.323294	0.00188178	-0.00610136	0.00986492	1.00188	0.993917	1.00991	A.15, B.1.1.269
1028	ORF1b:K798R	0.459992	0.321861	0.00217339	-0.00708712	0.0114339	1.00218	0.992938	1.0115	B.1.387
1029	ORF1a:A967V	0.459299	0.321367	0.00204274	-0.00667423	0.0107597	1.00204	0.993348	1.01082	A.2.5
1030	ORF1a:A2320T	0.458715	0.32095	0.00200396	-0.00655841	0.0105663	1.00201	0.993463	1.01062	B.1.1.328
1031	S:Y144F	0.454019	0.317603	0.00173629	-0.00575915	0.00923173	1.00174	0.994257	1.00927	A.29
1032	ORF1a:V2795I	0.451972	0.316145	0.00136892	-0.00456735	0.00730518	1.00137	0.995443	1.00733	B.1.36.25
1033	ORF1b:L320I	0.449652	0.314493	0.00218734	-0.00734693	0.0117216	1.00219	0.99268	1.01179	B.1.145
1034	ORF1a:D75E	0.449048	0.314062	0.00150823	-0.00507475	0.00809121	1.00151	0.994938	1.00812	A.3
1035	S:H1083Q	0.447048	0.312638	0.00285689	-0.00966838	0.0153822	1.00286	0.990378	1.0155	B.1.184
1036	N:G18S	0.446893	0.312528	0.00230246	-0.00779556	0.0124005	1.00231	0.992235	1.01248	B.1.618
1037	ORF1b:Q2247H	0.446267	0.312083	0.00148969	-0.00505287	0.00803224	1.00149	0.99496	1.00806	B.1.1.461
1038	M:R107H	0.446059	0.311934	0.00155234	-0.00526857	0.00837325	1.00155	0.994745	1.00841	AM.4 (B.1.1.216.4)
1039	N:E367Q	0.445884	0.31181	0.00232677	-0.00790094	0.0125545	1.00233	0.99213	1.01263	B.1.618
1040	ORF1a:T4217I	0.444831	0.31106	0.00194389	-0.00662105	0.0105088	1.00195	0.993401	1.01056	B.1.225
1041	ORF1b:M657T	0.444233	0.310634	0.00169966	-0.00579928	0.00919861	1.0017	0.994218	1.00924	C.2 (B.1.1.1.2)
1042	ORF1b:D837A	0.442358	0.3093	0.00223307	-0.00766103	0.0121272	1.00224	0.992368	1.0122	B.1.531
1043	ORF3a:R68I	0.441678	0.308816	0.00164778	-0.00566432	0.00895988	1.00165	0.994352	1.009	B.1.177.84
1044	ORF1a:K2059N	0.441066	0.308381	0.00234253	-0.00806697	0.012752	1.00235	0.991965	1.01283	B.1.1.347
1045	ORF7a:*122L	0.439421	0.30721	0.00210502	-0.00728407	0.0114941	1.00211	0.992742	1.01156	B.1.36.34
1046	ORF1a:S2500F	0.438204	0.306345	0.00253754	-0.00881216	0.0138872	1.00254	0.991227	1.01398	B.1.208
1047	ORF3a:G254V	0.43746	0.305816	0.00243283	-0.00846704	0.0133327	1.00244	0.991569	1.01342	B.1.1.236
1048	ORF1a:P3371S	0.435225	0.304227	0.000885207	-0.00310118	0.00487159	1.00089	0.996904	1.00488	B.1.1.135, B.1.1.160, B.1.1.284, B.1.1.320, B.1.1.392, B.1.258.15, B.1.318, B.1.44
1049	ORF1a:Y3722C	0.434636	0.303808	0.00177659	-0.00623483	0.00978802	1.00178	0.993785	1.00984	B.1.214.3
1050	ORF9b:S50L	0.434178	0.303482	0.00283607	-0.00996649	0.0156386	1.00284	0.990083	1.01576	B.1.214.2
1051	S:E281V	0.433196	0.302785	0.0019233	-0.00677851	0.0106251	1.00193	0.993244	1.01068	B.1.219
1052	ORF3a:Y189C	0.432486	0.30228	0.00199592	-0.0070493	0.0110411	1.002	0.992975	1.0111	B.1.1.17
1053	ORF1b:G662V	0.43104	0.301252	0.00184395	-0.0065406	0.0102285	1.00185	0.993481	1.01028	B.1.432
1054	ORF1a:P971S	0.429146	0.299906	0.00199443	-0.00711437	0.0111032	1.002	0.992911	1.01117	B.1.568
1055	ORF1b:T1336I	0.428644	0.29955	0.00209485	-0.0074838	0.0116735	1.0021	0.992544	1.01174	C.1.1 (B.1.1.1.1.1)
1056	ORF1b:I1598V	0.426553	0.298065	0.00204547	-0.00735322	0.0114442	1.00205	0.992674	1.01151	B.1.1.328
1057	ORF3a:T269M	0.422365	0.295091	0.00172458	-0.00627825	0.00972741	1.00173	0.993741	1.00977	B.1.569
1058	E:V62F	0.419957	0.293381	0.00206825	-0.00758439	0.0117209	1.00207	0.992444	1.01179	A.12
1059	ORF1b:P452S	0.416469	0.290906	0.00227979	-0.00844924	0.0130088	1.00228	0.991586	1.01309	B.1.1.347
1060	ORF1a:L1145F	0.41447	0.289488	0.00180812	-0.0067422	0.0103584	1.00181	0.99328	1.01041	B.1.36.33
1061	ORF1a:K1053R	0.414385	0.289428	0.00156058	-0.00582068	0.00894185	1.00156	0.994196	1.00898	B.1.466.1
1062	ORF3a:D155H	0.413448	0.288764	0.0013315	-0.0049805	0.00764349	1.00133	0.995032	1.00767	B.1.470
1063	M:L16I	0.413005	0.288449	0.002118	-0.00793323	0.0121692	1.00212	0.992098	1.01224	AT.1 (B.1.1.370.1)
1064	ORF1a:E972G	0.41235	0.287985	0.00196845	-0.0073879	0.0113248	1.00197	0.992639	1.01139	B.1.460
1065	ORF8:I71T	0.412277	0.287933	0.00181898	-0.00682845	0.0104664	1.00182	0.993195	1.01052	C.19 (B.1.1.1.19)
1066	S:T95N	0.411859	0.287636	0.0020788	-0.00781385	0.0119715	1.00208	0.992217	1.01204	B.1.543
1067	ORF3a:L95M	0.411346	0.287273	0.00226706	-0.00853494	0.0130691	1.00227	0.991501	1.01315	AT.1 (B.1.1.370.1)
1068	N:S202R	0.408465	0.285231	0.00109371	-0.00415429	0.00634171	1.00109	0.995854	1.00636	B.1.544
1069	ORF3a:M125I	0.405924	0.283429	0.00209302	-0.00801294	0.012199	1.0021	0.992019	1.01227	B.1.1.337
1070	E:P71S	0.405628	0.283219	0.00184104	-0.00705474	0.0107368	1.00184	0.99297	1.01079	B.1.285, B.1.363, B.1.576
1071	ORF1a:A385V	0.405253	0.282954	0.00252586	-0.00969022	0.0147419	1.00253	0.990357	1.01485	B.1.1.279
1072	N:Q384H	0.404298	0.282277	0.00097079	-0.00373543	0.00567701	1.00097	0.996272	1.00569	C.1 (B.1.1.1.1), B.1.1.375, B.1.1.452
1073	S:R357K	0.401044	0.279973	0.00195434	-0.0075968	0.0115055	1.00196	0.992432	1.01157	B.1.1.176
1074	ORF1b:S1089L	0.398336	0.278054	0.00179487	-0.00703659	0.0106263	1.0018	0.992988	1.01068	B.1.1.330
1075	ORF1a:K2200N	0.396447	0.276717	0.00144547	-0.00570069	0.00859163	1.00145	0.994316	1.00863	B.1.1.159, B.1.570
1076	ORF1a:K837R	0.395308	0.275911	0.00169608	-0.00671323	0.0101054	1.0017	0.993309	1.01016	B.1.203, B.1.97
1077	ORF3a:W131L	0.39454	0.275367	0.00210252	-0.00834222	0.0125473	1.0021	0.991692	1.01263	B.1.310
1078	N:G18C	0.393853	0.274882	0.00234113	-0.0093092	0.0139915	1.00234	0.990734	1.01409	B.1.103
1079	ORF1a:G963S	0.393798	0.274843	0.00175672	-0.0069866	0.0105	1.00176	0.993038	1.01056	B.1.1.196
1080	ORF8:S69P	0.392429	0.273874	0.0015137	-0.00604637	0.00907376	1.00151	0.993972	1.00912	B.1.177.37
1081	ORF1b:P1652S	0.391577	0.273271	0.00141747	-0.00567739	0.00851233	1.00142	0.994339	1.00855	B.1.593
1082	ORF1b:P1095S	0.391539	0.273244	0.00160534	-0.00643067	0.00964136	1.00161	0.99359	1.00969	K.2 (B.1.1.277.2)
1083	ORF7a:Q94*	0.388154	0.270849	0.00164307	-0.00665352	0.00993966	1.00164	0.993369	1.00999	B.1.1.145
1084	ORF1b:A1291V	0.386857	0.269932	0.0016694	-0.00678842	0.0101272	1.00167	0.993235	1.01018	P.3 (B.1.1.28.3)
1085	ORF1a:G3676S	0.380181	0.265212	0.00248301	-0.0103178	0.0152838	1.00249	0.989735	1.0154	B.1.601
1086	N:K249R	0.380137	0.265181	0.00137104	-0.00569798	0.00844008	1.00137	0.994318	1.00848	B.1.466.1
1087	S:N658D	0.379603	0.264803	0.00247653	-0.0103103	0.0152634	1.00248	0.989743	1.01538	B.1.203
1088	ORF1a:G442V	0.376684	0.262741	0.00174873	-0.00735027	0.0108477	1.00175	0.992677	1.01091	B.1.1.308
1089	ORF1a:C3059G	0.37606	0.262301	0.00146354	-0.0061642	0.00909128	1.00146	0.993855	1.00913	B.1.1.219
1090	ORF1a:T654A	0.375284	0.261752	0.00180245	-0.00761106	0.011216	1.0018	0.992418	1.01128	C.19 (B.1.1.1.19)
1091	ORF1a:N1555S	0.371455	0.259048	0.00201662	-0.008624	0.0126572	1.00202	0.991413	1.01274	B.1.177.59
1092	ORF1a:P3395S	0.371209	0.258874	0.0015454	-0.00661424	0.00970504	1.00155	0.993408	1.00975	AS.1 (B.1.1.317.1)
1093	ORF1a:F190L	0.368738	0.25713	0.000934799	-0.00403397	0.00590356	1.00094	0.995974	1.00592	B.1.425, B.1.426, B.1.594
1094	ORF1a:M3712I	0.367111	0.255982	0.0015972	-0.00693007	0.0101245	1.0016	0.993094	1.01018	B.1.1.311
1095	S:P479S	0.363651	0.25354	0.00149063	-0.00654342	0.00952469	1.00149	0.993478	1.00957	B.1.1.384
1096	ORF1b:D1381Y	0.361541	0.252051	0.00179661	-0.00794309	0.0115363	1.0018	0.992088	1.0116	B.1.1.182
1097	ORF3a:W128C	0.361494	0.252018	0.00134678	-0.00595527	0.00864884	1.00135	0.994062	1.00869	B.1.1.219
1098	ORF1a:A776V	0.358608	0.249983	0.00178505	-0.0079711	0.0115412	1.00179	0.992061	1.01161	AU.1 (B.1.466.2.1)
1099	ORF1b:Y1200C	0.357236	0.249015	0.00173907	-0.00780227	0.0112804	1.00174	0.992228	1.01134	B.1.618
1100	ORF1b:A576S	0.356171	0.248264	0.00177159	-0.00797724	0.0115204	1.00177	0.992054	1.01159	B.1.460
1101	ORF9b:S63F	0.355674	0.247914	0.00120427	-0.00543193	0.00784047	1.0012	0.994583	1.00787	B.1.36.33
1102	N:S202I	0.353532	0.246404	0.0020651	-0.00938372	0.0135139	1.00207	0.99066	1.01361	B.1.520
1103	ORF1a:L3027F	0.352575	0.245729	0.00150057	-0.0068411	0.00984224	1.0015	0.993182	1.00989	B.1.131, B.1.536
1104	N:S33G	0.351593	0.245038	0.00130884	-0.00598731	0.00860499	1.00131	0.994031	1.00864	B.1.177.42
1105	ORF1b:D1127Y	0.34826	0.242689	0.00126444	-0.00585167	0.00838055	1.00127	0.994165	1.00842	B.1.149, B.1.482
1106	ORF1a:Q2034L	0.345862	0.240999	0.00146128	-0.00681963	0.00974218	1.00146	0.993204	1.00979	B.1.1.219
1107	ORF1b:P1427S	0.345244	0.240564	0.000957282	-0.00447724	0.00639181	1.00096	0.995533	1.00641	B.1.1.224, B.1.1.334, B.1.282
1108	ORF1b:T1511I	0.343471	0.239316	0.0011736	-0.00552337	0.00787058	1.00117	0.994492	1.0079	B.1.160.10, B.1.214.1, B.1.243.1, B.1.36.16
1109	ORF1a:V3281A	0.342755	0.238812	0.00170982	-0.00806738	0.011487	1.00171	0.991965	1.01155	B.1.1.403
1110	ORF1b:P1936S	0.342611	0.23871	0.0014578	-0.00688178	0.00979738	1.00146	0.993142	1.00985	B.44
1111	N:G214-	0.342005	0.238284	0.00155153	-0.00733996	0.010443	1.00155	0.992687	1.0105	B.1.437
1112	S:L189F	0.341755	0.238107	0.00144283	-0.00683182	0.00971749	1.00144	0.993191	1.00976	B.1.258.17, B.1.258.23, B.1.258.24, B.1.258.4, B.1.258.5
1113	ORF1a:T4065I	0.341643	0.238028	0.0014982	-0.00709679	0.0100932	1.0015	0.992928	1.01014	B.1.160.10
1114	ORF1a:L450F	0.33999	0.236865	0.0019166	-0.00913217	0.0129654	1.00192	0.990909	1.01305	M.3 (B.1.1.294.3)
1115	ORF3a:Q213K	0.339342	0.236409	0.00105367	-0.00503208	0.00713942	1.00105	0.994981	1.00716	A.2.3
1116	ORF1a:V306F	0.33881	0.236034	0.00248552	-0.0118928	0.0168639	1.00249	0.988178	1.01701	B.1.400
1117	ORF1a:I1002T	0.337353	0.235009	0.00181493	-0.00872949	0.0123593	1.00182	0.991309	1.01244	B.1.534
1118	ORF1a:V1085F	0.337006	0.234764	0.00154251	-0.00742844	0.0105135	1.00154	0.992599	1.01057	B.1.137
1119	ORF3a:I62T	0.336279	0.234253	0.0019734	-0.00952833	0.0134751	1.00198	0.990517	1.01357	B.1.561
1120	N:H145Y	0.335669	0.233824	0.000801952	-0.00388062	0.00548453	1.0008	0.996127	1.0055	B.1.1.389, B.1.177.87, B.1.276
1121	ORF1a:E1205K	0.335237	0.233519	0.00151688	-0.00735159	0.0103854	1.00152	0.992675	1.01044	C.19 (B.1.1.1.19)
1122	ORF1a:L2524F	0.331901	0.231172	0.00161233	-0.00790891	0.0111336	1.00161	0.992122	1.0112	B.1.139
1123	ORF1b:T2048I	0.327913	0.228368	0.00174992	-0.0087095	0.0122093	1.00175	0.991328	1.01228	B.1.559
1124	ORF1a:A4257V	0.327254	0.227904	0.00217685	-0.0108605	0.0152142	1.00218	0.989198	1.01533	AC.1 (B.1.1.405.1)
1125	ORF3a:T89I	0.326991	0.227719	0.00117367	-0.00586122	0.00820856	1.00117	0.994156	1.00824	B.1.451
1126	N:A35T	0.325947	0.226985	0.00128033	-0.00641844	0.00897909	1.00128	0.993602	1.00902	B.1.1.415
1127	ORF1a:V1339I	0.32576	0.226854	0.00124358	-0.00623854	0.00872571	1.00124	0.993781	1.00876	AA.7 (B.1.177.15.7)
1128	ORF1a:T945N	0.324438	0.225924	0.00164638	-0.00829957	0.0115923	1.00165	0.991735	1.01166	A.22
1129	ORF1a:G3676C	0.322381	0.224478	0.00187997	-0.00954961	0.0133096	1.00188	0.990496	1.0134	B.1.1.176
1130	ORF1b:P2256L	0.321896	0.224138	0.00171692	-0.00873709	0.0121709	1.00172	0.991301	1.01225	B.1.1.57
1131	S:S256L	0.321166	0.223624	0.00131606	-0.00671536	0.00934747	1.00132	0.993307	1.00939	B.1.177.39, B.1.177.47
1132	ORF1a:V3976F	0.321089	0.22357	0.00122241	-0.00623932	0.00868415	1.00122	0.99378	1.00872	B.1.1.100, B.1.1.141, B.1.1.218, B.1.1.232
1133	ORF1a:A1670V	0.320289	0.223008	0.00137437	-0.00703591	0.00978466	1.00138	0.992989	1.00983	B.1.337
1134	E:F26L	0.318606	0.221825	0.001477	-0.00760902	0.010563	1.00148	0.99242	1.01062	B.1.1.72
1135	ORF1b:S2363F	0.31824	0.221568	0.00159382	-0.00822216	0.0114098	1.0016	0.991812	1.01148	B.1.287
1136	ORF1b:D2090Y	0.314921	0.219236	0.00120327	-0.0062855	0.00869205	1.0012	0.993734	1.00873	B.1.160.28
1137	ORF1a:A3454V	0.314854	0.21919	0.000851182	-0.00444742	0.00614978	1.00085	0.995562	1.00617	B.1.1.328, B.1.1.93, B.1.177.20
1138	ORF1b:A517V	0.313705	0.218383	0.00110161	-0.00578102	0.00798425	1.0011	0.994236	1.00802	B.1.160.25
1139	ORF1b:T239I	0.311359	0.216735	0.00129619	-0.00686318	0.00945557	1.0013	0.99316	1.0095	B.1.309
1140	ORF3a:P240L	0.310884	0.216401	0.00130864	-0.00694166	0.00955895	1.00131	0.993082	1.0096	B.1.466.1, B.1.604
1141	ORF8:S69L	0.309689	0.215563	0.00175159	-0.00933389	0.0128371	1.00175	0.99071	1.01292	B.1.251
1142	ORF1a:M3669I	0.307411	0.213963	0.00107168	-0.00576104	0.0079044	1.00107	0.994256	1.00794	B.1.1.157, B.1.1.405
1143	ORF9b:R32C	0.307163	0.213789	0.00139917	-0.00752874	0.0103271	1.0014	0.9925	1.01038	A.28, B.1.466
1144	ORF1b:A1884S	0.306885	0.213594	0.00121619	-0.00655117	0.00898355	1.00122	0.99347	1.00902	B.1.1.425
1145	ORF1b:P909L	0.306574	0.213375	0.00140052	-0.0075532	0.0103542	1.0014	0.992475	1.01041	B.1.219
1146	ORF1a:K1212-	0.30505	0.212306	0.000953834	-0.00517461	0.00708228	1.00095	0.994839	1.00711	B.1.1.442
1147	ORF1b:A2623S	0.304994	0.212267	0.00102792	-0.00557771	0.00763354	1.00103	0.994438	1.00766	B.1.218
1148	ORF1a:F1779L	0.303689	0.21135	0.000934547	-0.00509688	0.00696598	1.00093	0.994916	1.00699	B.1.1.337
1149	ORF1b:Q1204H	0.302787	0.210718	0.00170177	-0.00931395	0.0127175	1.0017	0.990729	1.0128	B.1.601
1150	ORF1a:P1158S	0.302713	0.210665	0.000816316	-0.00446906	0.0061017	1.00082	0.995541	1.00612	B.1.1.229, B.1.1.342, B.1.1.373, B.1.116
1151	ORF1a:I476V	0.302347	0.210409	0.00114252	-0.00626385	0.00854889	1.00114	0.993756	1.00859	B.1.36.37
1152	ORF1a:A2994V	0.301949	0.21013	0.00124705	-0.00684761	0.00934171	1.00125	0.993176	1.00939	AK.1 (B.1.1.232.1), B.1.22.1, B.1.367, B.4.2
1153	ORF1a:A3755S	0.301849	0.21006	0.00159101	-0.00873973	0.0119218	1.00159	0.991298	1.01199	B.1.1.182
1154	ORF1b:A1525S	0.301605	0.209888	0.0013264	-0.00729312	0.00994591	1.00133	0.992733	1.01	B.1.160.25
1155	ORF1a:E352D	0.301282	0.209661	0.00167398	-0.00921599	0.012564	1.00168	0.990826	1.01264	B.1.1.176
1156	N:Q240K	0.299109	0.208137	0.00200821	-0.0111509	0.0151673	1.00201	0.988911	1.01528	B.1.1.267
1157	S:D796G	0.29419	0.204687	0.00140258	-0.00794175	0.0107469	1.0014	0.99209	1.0108	B.1.443
1158	ORF1a:T2532I	0.291715	0.202952	0.00124609	-0.0071261	0.00961828	1.00125	0.992899	1.00966	B.1.594
1159	ORF1a:S2695G	0.291585	0.202861	0.00113966	-0.00652089	0.00880022	1.00114	0.9935	1.00884	B.1.36.38
1160	ORF3a:V255-	0.291243	0.202621	0.00129949	-0.00744561	0.0100446	1.0013	0.992582	1.0101	B.1.1.38
1161	ORF8:R52K	0.290214	0.201899	0.000942868	-0.00542481	0.00731054	1.00094	0.99459	1.00734	C.1.1 (B.1.1.1.1.1), B.1.1.375
1162	ORF1a:S3673-	0.290067	0.201796	0.00183036	-0.0105373	0.014198	1.00183	0.989518	1.0143	B.1.1.176
1163	ORF1a:P1207-	0.289967	0.201727	0.000872952	-0.00502756	0.00677346	1.00087	0.994985	1.0068	B.1.1.442
1164	ORF1a:E3608D	0.28778	0.200193	0.00105685	-0.00614094	0.00825463	1.00106	0.993878	1.00829	B.1.177.6
1165	ORF1a:A354V	0.286675	0.199419	0.001454	-0.00848685	0.0113949	1.00146	0.991549	1.01146	B.1.1.467
1166	M:I52T	0.282547	0.196527	0.000936269	-0.00555841	0.00743095	1.00094	0.994457	1.00746	B.1.254
1167	ORF1b:K469N	0.281131	0.195535	0.000951203	-0.0056803	0.00758271	1.00095	0.994336	1.00761	B.1.1.182, B.1.245
1168	ORF3a:Y109C	0.279074	0.194094	0.0012268	-0.00738914	0.00984275	1.00123	0.992638	1.00989	B.1.1.467, B.1.279
1169	N:P364S	0.275659	0.191702	0.00140485	-0.00858379	0.0113935	1.00141	0.991453	1.01146	B.1.318
1170	ORF1b:S106A	0.274386	0.190811	0.00170289	-0.010461	0.0138668	1.0017	0.989594	1.01396	AE.4 (B.1.1.306.4)
1171	ORF1a:K3978Q	0.272951	0.189806	0.00122142	-0.00754916	0.009992	1.00122	0.992479	1.01004	B.1.574
1172	ORF1b:A434S	0.27238	0.189406	0.00136096	-0.00843209	0.011154	1.00136	0.991603	1.01122	B.1.1.176
1173	ORF1b:V1092I	0.272265	0.189326	0.000843594	-0.00522921	0.0069164	1.00084	0.994784	1.00694	B.1.239
1174	ORF1a:T1022I	0.272072	0.18919	0.00131275	-0.00814408	0.0107696	1.00131	0.991889	1.01083	B.1.417
1175	ORF1b:V2368F	0.271554	0.188828	0.0013579	-0.00844287	0.0111587	1.00136	0.991593	1.01122	AE.2 (B.1.1.306.2)
1176	ORF1a:V1550F	0.269255	0.187219	0.000843893	-0.00529898	0.00698677	1.00084	0.994715	1.00701	B.1.160.8
1177	ORF1b:A1291S	0.269125	0.187128	0.00116826	-0.00733983	0.00967635	1.00117	0.992687	1.00972	M.2 (B.1.1.294.2)
1178	ORF8:V114F	0.267334	0.185875	0.00139084	-0.00880613	0.0115878	1.00139	0.991233	1.01166	B.1.1.364
1179	ORF1b:A2585S	0.267209	0.185787	0.000912757	-0.00578225	0.00760777	1.00091	0.994234	1.00764	AW.1 (B.1.1.464.1), B.1.177.61
1180	ORF1a:P286L	0.265614	0.184671	0.00129655	-0.0082707	0.0108638	1.0013	0.991763	1.01092	A.27, B.1.36.21
1181	ORF1a:Q3036R	0.265208	0.184387	0.00141243	-0.0090258	0.0118507	1.00141	0.991015	1.01192	B.1.531
1182	S:D1146H	0.265203	0.184383	0.0013186	-0.00842643	0.0110636	1.00132	0.991609	1.01113	B.1.194
1183	ORF1b:K82R	0.259786	0.180594	0.000875994	-0.00573297	0.00748496	1.00088	0.994283	1.00751	K.1 (B.1.1.277.1), B.1.240.2
1184	S:P1162R	0.258992	0.180039	0.000907447	-0.0059598	0.0077747	1.00091	0.994058	1.0078	B.1.177.52
1185	ORF1b:I1755T	0.258717	0.179846	0.00104567	-0.006876	0.00896734	1.00105	0.993148	1.00901	B.1.536
1186	ORF1a:C1847R	0.257528	0.179015	0.00148531	-0.00981891	0.0127895	1.00149	0.990229	1.01287	B.1.232
1187	N:A134V	0.256427	0.178245	0.00126664	-0.00841472	0.010948	1.00127	0.991621	1.01101	B.1.496
1188	ORF1a:K4039R	0.254242	0.176717	0.00102562	-0.0068809	0.00893213	1.00103	0.993143	1.00897	B.1.1.415
1189	ORF1a:L747F	0.253706	0.176342	0.00132901	-0.00893804	0.0115961	1.00133	0.991102	1.01166	B.1.499.1
1190	ORF3a:A143T	0.252781	0.175696	0.000854731	-0.00577251	0.00748198	1.00086	0.994244	1.00751	B.1.1.258
1191	ORF1a:E1210-	0.248518	0.172716	0.00073001	-0.00502729	0.00648731	1.00073	0.994985	1.00651	B.1.1.442
1192	ORF8:V32L	0.247917	0.172296	0.0013366	-0.00923021	0.0119034	1.00134	0.990812	1.01197	B.1.1.327, B.1.232
1193	ORF1a:T4010I	0.24791	0.172291	0.00108223	-0.00747383	0.00963829	1.00108	0.992554	1.00968	B.1.304
1194	ORF3a:V112F	0.247445	0.171966	0.000939974	-0.00650537	0.00838532	1.00094	0.993516	1.00842	B.4.8
1195	ORF1a:E1209-	0.246	0.170956	0.00076569	-0.00533481	0.00686619	1.00077	0.994679	1.00689	B.1.1.442
1196	ORF3a:G188S	0.245224	0.170414	0.00104901	-0.00733524	0.00943325	1.00105	0.992692	1.00948	B.1.1.352, B.1.1.400
1197	S:H207R	0.244855	0.170156	0.00169593	-0.0118793	0.0152712	1.0017	0.988191	1.01539	B.1.1.97
1198	ORF9b:V30L	0.244747	0.170081	0.00106261	-0.00744692	0.00957215	1.00106	0.992581	1.00962	B.1.120, W.4 (B.1.177.53.4)
1199	ORF1a:S2151G	0.243073	0.168911	0.00101662	-0.00718064	0.00921387	1.00102	0.992845	1.00926	B.1.1.376
1200	ORF1a:R2115G	0.241958	0.168132	0.00170107	-0.0120783	0.0154805	1.0017	0.987994	1.0156	B.1.462
1201	ORF1a:A1078V	0.241687	0.167943	0.00136634	-0.00971403	0.0124467	1.00137	0.990333	1.01252	B.1.1.100
1202	ORF1a:A405D	0.238893	0.165991	0.000863237	-0.00621907	0.00794555	1.00086	0.9938	1.00798	B.1.1.453
1203	ORF1a:A3620V	0.238225	0.165524	0.00123073	-0.00889495	0.0113564	1.00123	0.991144	1.01142	B.1.1.253
1204	N:A35V	0.238152	0.165474	0.00102764	-0.00742968	0.00948495	1.00103	0.992598	1.00953	A.28, B.1.466
1205	N:S33I	0.236501	0.16432	0.00103588	-0.00754883	0.00962059	1.00104	0.99248	1.00967	B.1.120, W.4 (B.1.177.53.4)
1206	S:N481K	0.235123	0.163359	0.000816407	-0.00598908	0.00762189	1.00082	0.994029	1.00765	B.1.428.3
1207	ORF1a:S3344F	0.233988	0.162566	0.0012975	-0.00957076	0.0121658	1.0013	0.990475	1.01224	B.1.1.449
1208	ORF1a:D930N	0.233423	0.162171	0.00144103	-0.0106587	0.0135408	1.00144	0.989398	1.01363	B.1.258.15
1209	S:T859I	0.233227	0.162034	0.000747208	-0.00553209	0.00702651	1.00075	0.994483	1.00705	AH.1 (B.1.1.241.1), AH.2 (B.1.1.241.2), B.1.1.483, B.1.534, B.1.552
1210	ORF1b:T1540I	0.232621	0.161612	0.000746585	-0.00554381	0.00703698	1.00075	0.994472	1.00706	B.1.1.158
1211	ORF1a:P1862S	0.232213	0.161327	0.0012529	-0.00932203	0.0118278	1.00125	0.990721	1.0119	B.1.232
1212	ORF1b:F1214Y	0.231364	0.160734	0.0011191	-0.00836115	0.0105993	1.00112	0.991674	1.01066	B.1.594
1213	ORF1b:A2268S	0.227859	0.158287	0.00097937	-0.00744484	0.00940358	1.00098	0.992583	1.00945	B.1.1.193
1214	ORF7a:E33V	0.227081	0.157745	0.00092901	-0.00708938	0.0089474	1.00093	0.992936	1.00899	AB.1 (B.1.160.16.1)
1215	ORF1a:H2357Y	0.22693	0.157639	0.00126328	-0.00964753	0.0121741	1.00126	0.990399	1.01225	AP.1 (B.1.1.70.1)
1216	N:T247I	0.226634	0.157432	0.000692724	-0.00529806	0.00668351	1.00069	0.994716	1.00671	B.1.443, B.1.604
1217	ORF1a:K798N	0.219912	0.152742	0.000815256	-0.0064507	0.00808121	1.00082	0.99357	1.00811	AM.4 (B.1.1.216.4), B.1.36.2, B.1.488
1218	ORF1a:E57G	0.217567	0.151107	0.00100054	-0.00801284	0.0100139	1.001	0.992019	1.01006	B.1.1.171
1219	ORF1a:T1035I	0.21595	0.149979	0.000870149	-0.00702731	0.00876761	1.00087	0.992997	1.00881	B.1.1.93
1220	N:G215-	0.214843	0.149206	0.000961423	-0.00780942	0.00973227	1.00096	0.992221	1.00978	B.1.437
1221	ORF1a:D223H	0.211055	0.146565	0.000852132	-0.0070612	0.00876547	1.00085	0.992964	1.0088	B.1.569
1222	ORF1a:C689G	0.211023	0.146543	0.000954091	-0.00790741	0.00981559	1.00095	0.992124	1.00986	B.1.574
1223	ORF3a:I63T	0.208252	0.144611	0.000887209	-0.00746274	0.00923716	1.00089	0.992565	1.00928	B.1.160.9
1224	ORF1a:M2606V	0.203587	0.141359	0.000874902	-0.00754791	0.00929771	1.00088	0.992481	1.00934	AA.7 (B.1.177.15.7)
1225	ORF1a:M3862I	0.203099	0.141019	0.000917646	-0.00793791	0.0097732	1.00092	0.992094	1.00982	B.1.1.269, B.1.367
1226	ORF1b:V2236F	0.202465	0.140577	0.00124228	-0.0107837	0.0132682	1.00124	0.989274	1.01336	B.1.1.152
1227	S:W64C	0.202394	0.140528	0.00111648	-0.0096954	0.0119284	1.00112	0.990351	1.012	U.2 (B.1.177.60.2)
1228	ORF8:I58-	0.201704	0.140047	0.000793587	-0.00691771	0.00850489	1.00079	0.993106	1.00854	B.1.348
1229	ORF1b:T2517I	0.199959	0.138831	0.000997268	-0.00877777	0.0107723	1.001	0.991261	1.01083	B.1.500
1230	ORF1a:N3537D	0.199701	0.138651	0.00075593	-0.00666314	0.008175	1.00076	0.993359	1.00821	B.1.254
1231	ORF1a:K1208-	0.199349	0.138405	0.00069284	-0.00611905	0.00750473	1.00069	0.9939	1.00753	B.1.1.442
1232	ORF1b:T1404M	0.197885	0.137386	0.000635845	-0.00566191	0.0069336	1.00064	0.994354	1.00696	B.1.1.157, B.1.1.388
1233	S:D138H	0.19761	0.137194	0.000976093	-0.00870515	0.0106573	1.00098	0.991333	1.01071	B.1.1.186
1234	ORF8:H17Y	0.19731	0.136985	0.00110865	-0.00990404	0.0121213	1.00111	0.990145	1.0122	B.1.160.9
1235	ORF1b:D2505N	0.196395	0.136348	0.000981469	-0.00881329	0.0107762	1.00098	0.991225	1.01083	B.1.134
1236	ORF1a:V3751F	0.196167	0.136189	0.00111577	-0.0100322	0.0122638	1.00112	0.990018	1.01234	B.1.1.364
1237	ORF1b:T2217I	0.195443	0.135684	0.000698318	-0.00630465	0.00770129	1.0007	0.993715	1.00773	B.1.587
1238	S:P812S	0.195155	0.135484	0.000926285	-0.00837649	0.0102291	1.00093	0.991659	1.01028	B.1.463
1239	ORF1a:R1464W	0.193129	0.134072	0.00086396	-0.00790393	0.00963186	1.00086	0.992127	1.00968	B.1.1.44
1240	ORF1a:V3747I	0.19268	0.133759	0.000986064	-0.00904431	0.0110164	1.00099	0.990996	1.01108	B.1.595.2
1241	ORF1a:I1206-	0.192037	0.133312	0.000610536	-0.00562069	0.00684176	1.00061	0.994395	1.00687	B.1.1.442
1242	S:V772I	0.189678	0.131669	0.000891464	-0.00832011	0.010103	1.00089	0.991714	1.01015	B.1.258.17, B.1.258.23, B.1.258.24, B.1.258.4, B.1.258.5
1243	ORF3a:D210Y	0.189658	0.131655	0.000780387	-0.00728429	0.00884507	1.00078	0.992742	1.00888	B.1.493
1244	ORF1a:E1205-	0.189358	0.131445	0.000621838	-0.00581455	0.00705823	1.00062	0.994202	1.00708	B.1.1.442
1245	ORF1b:T2163I	0.18881	0.131064	0.000786998	-0.00738251	0.00895651	1.00079	0.992645	1.009	AW.1 (B.1.1.464.1)
1246	ORF1a:T1665I	0.185535	0.128783	0.000538654	-0.00515162	0.00622893	1.00054	0.994862	1.00625	Y.1 (B.1.177.52.1), B.1.544
1247	ORF1b:D2576G	0.183256	0.127197	0.000923209	-0.00895073	0.0107972	1.00092	0.991089	1.01086	B.1.1.418
1248	ORF3a:L106F	0.181178	0.12575	0.000678747	-0.00666387	0.00802136	1.00068	0.993358	1.00805	B.1.1.514
1249	ORF1a:A498V	0.17978	0.124777	0.000674916	-0.00668304	0.00803288	1.00068	0.993339	1.00807	B.1.313
1250	ORF1b:V658I	0.179343	0.124473	0.000681867	-0.00676998	0.00813371	1.00068	0.993253	1.00817	B.1.177.64
1251	ORF1a:D983G	0.178967	0.124211	0.00056517	-0.0056243	0.00675464	1.00057	0.994392	1.00678	B.1.177.30
1252	ORF8:S54L	0.178351	0.123782	0.000609393	-0.00608744	0.00730623	1.00061	0.993931	1.00733	B.1.160.13
1253	ORF1a:L3899I	0.176709	0.122639	0.000683619	-0.00689874	0.00826598	1.00068	0.993125	1.0083	B.1.1.337
1254	S:E180V	0.17655	0.122529	0.000874356	-0.00883226	0.010581	1.00087	0.991207	1.01064	B.1.287
1255	S:R847K	0.175885	0.122066	0.000658628	-0.00668074	0.007998	1.00066	0.993342	1.00803	B.1.1.363
1256	M:A2V	0.175704	0.12194	0.000584437	-0.00593493	0.00710381	1.00058	0.994083	1.00713	B.1.1.236, B.1.1.429, B.1.448, B.1.554
1257	N:S206-	0.172913	0.119998	0.000718882	-0.00742961	0.00886737	1.00072	0.992598	1.00891	B.1.1.93
1258	ORF1a:M598K	0.171751	0.119189	0.000840341	-0.00874934	0.01043	1.00084	0.991289	1.01048	K.1 (B.1.1.277.1)
1259	ORF9b:A29T	0.171377	0.118929	0.000718508	-0.00749877	0.00893579	1.00072	0.992529	1.00898	B.1.422
1260	S:E583Q	0.170437	0.118275	0.000679046	-0.00712972	0.00848781	1.00068	0.992896	1.00852	B.1.177.26
1261	ORF1a:V3892I	0.169258	0.117455	0.00108259	-0.0114535	0.0136187	1.00108	0.988612	1.01371	B.1.400
1262	N:D144Y	0.168142	0.116678	0.000711214	-0.0075791	0.00900153	1.00071	0.99245	1.00904	B.1.1.483, B.1.463
1263	ORF1a:A2636V	0.166402	0.115467	0.000543814	-0.0058615	0.00694913	1.00054	0.994156	1.00697	B.1.1.453
1264	ORF3a:W45L	0.166006	0.115192	0.000725404	-0.00783914	0.00928995	1.00073	0.992191	1.00933	AH.3 (B.1.1.241.3), B.1.463, B.1.466.1
1265	ORF3a:R30H	0.165917	0.11513	0.000810219	-0.00876085	0.0103813	1.00081	0.991277	1.01044	K.2 (B.1.1.277.2)
1266	ORF1b:Q866H	0.16574	0.115007	0.00069774	-0.0075534	0.00894888	1.0007	0.992475	1.00899	B.1.1.415
1267	ORF1a:G30A	0.165731	0.115001	0.000860966	-0.00932099	0.0110429	1.00086	0.990722	1.0111	B.1.1.159
1268	ORF1a:R398C	0.16545	0.114806	0.000622157	-0.00674806	0.00799238	1.00062	0.993275	1.00802	B.1.1.394
1269	ORF1a:A2785V	0.165176	0.114615	0.000853124	-0.00926994	0.0109762	1.00085	0.990773	1.01104	B.1.1.193
1270	ORF1b:Q923H	0.163924	0.113744	0.00103543	-0.0113448	0.0134156	1.00104	0.988719	1.01351	L.4 (B.1.1.10.4)
1271	ORF7b:V21F	0.163902	0.113729	0.0011202	-0.0122753	0.0145157	1.00112	0.9878	1.01462	B.1.177.34
1272	ORF1a:V1211-	0.163669	0.113566	0.000560819	-0.00615509	0.00727673	1.00056	0.993864	1.0073	B.1.1.442
1273	ORF1b:P1452L	0.163096	0.113168	0.000953816	-0.0105084	0.012416	1.00095	0.989547	1.01249	C.36.3.1 (B.1.1.1.36.3.1)
1274	ORF1a:F3271Y	0.162136	0.112501	0.000837246	-0.00928369	0.0109582	1.00084	0.990759	1.01102	B.1.611
1275	ORF1b:H346Y	0.161541	0.112086	0.000561298	-0.00624888	0.00737147	1.00056	0.993771	1.0074	B.1.160.24
1276	ORF1a:A1074V	0.160828	0.11159	0.00059488	-0.00665475	0.00784451	1.0006	0.993367	1.00788	B.1.1.130
1277	S:M177I	0.159337	0.110554	0.000735656	-0.00831344	0.00978475	1.00074	0.991721	1.00983	B.1.1.168, B.1.258.15
1278	ORF1a:S838I	0.158232	0.109785	0.00104795	-0.0119326	0.0140285	1.00105	0.988138	1.01413	B.1.258.15
1279	ORF1a:E622V	0.157581	0.109333	0.000845267	-0.00966799	0.0113585	1.00085	0.990379	1.01142	B.1.1.145
1280	S:P26L	0.157019	0.108942	0.000627662	-0.00720701	0.00846233	1.00063	0.992819	1.0085	B.1.544
1281	ORF1a:D75G	0.156991	0.108922	0.000774687	-0.00889693	0.0104463	1.00077	0.991143	1.0105	B.1.1.363
1282	ORF1a:V3660M	0.156851	0.108825	0.000807316	-0.00928064	0.0108953	1.00081	0.990762	1.01095	B.1.1.152
1283	S:S254F	0.156837	0.108815	0.000652997	-0.00750738	0.00881338	1.00065	0.992521	1.00885	B.1.177.78
1284	ORF1b:T1048N	0.155326	0.107764	0.000836823	-0.00972256	0.0113962	1.00084	0.990325	1.01146	C.4 (B.1.1.1.4)
1285	ORF1a:N313D	0.154771	0.107379	0.000661551	-0.00771606	0.00903917	1.00066	0.992314	1.00908	B.1.164
1286	ORF1a:G989V	0.154088	0.106904	0.000889657	-0.0104266	0.0122059	1.00089	0.989628	1.01228	B.1.517
1287	ORF1a:E57K	0.152938	0.106104	0.000518548	-0.00612685	0.00716395	1.00052	0.993892	1.00719	B.1.177.78
1288	ORF1a:E647D	0.152179	0.105577	0.000865419	-0.0102806	0.0120114	1.00087	0.989772	1.01208	B.1.614
1289	ORF1b:D295Y	0.150942	0.104717	0.000750209	-0.00899114	0.0104916	1.00075	0.991049	1.01055	B.1.1.400
1290	N:A55S	0.150248	0.104234	0.000595459	-0.00717224	0.00836316	1.0006	0.992853	1.0084	B.1.177.26
1291	ORF8:C37S	0.149943	0.104022	0.000868473	-0.0104837	0.0122206	1.00087	0.989571	1.0123	M.3 (B.1.1.294.3)
1292	ORF3a:V77I	0.149493	0.103709	0.000747497	-0.00905272	0.0105477	1.00075	0.990988	1.0106	AM.1 (B.1.1.216.1)
1293	ORF1a:D294G	0.146003	0.101283	0.00100123	-0.0124395	0.014442	1.001	0.987638	1.01455	B.1.177.89
1294	ORF1a:C2239F	0.143708	0.0996881	0.0011337	-0.0143283	0.0165956	1.00113	0.985774	1.01673	B.1.1.190
1295	ORF7a:S83L	0.142274	0.0986919	0.000599703	-0.00766177	0.00886118	1.0006	0.992368	1.0089	B.1.486
1296	ORF7a:S36P	0.141874	0.0984135	0.000630886	-0.0080847	0.00934647	1.00063	0.991948	1.00939	B.1.1.258
1297	ORF1a:K2059-	0.141125	0.097893	0.000902545	-0.0116321	0.0134372	1.0009	0.988435	1.01353	L.1 (B.1.1.10.1)
1298	ORF1a:K1077N	0.140416	0.0974002	0.000626711	-0.00812111	0.00937454	1.00063	0.991912	1.00942	B.1.240.2
1299	ORF3a:S40L	0.138094	0.0957867	0.000506166	-0.00667784	0.00769018	1.00051	0.993344	1.00772	C.4 (B.1.1.1.4), B.1.304
1300	ORF1b:E1288D	0.136691	0.0948122	0.000607311	-0.0081007	0.00931532	1.00061	0.991932	1.00936	AW.1 (B.1.1.464.1), B.1.598
1301	ORF1a:I3512T	0.136232	0.0944933	0.000695071	-0.00930488	0.010695	1.0007	0.990738	1.01075	B.1.445
1302	N:P207-	0.135505	0.0939881	0.000531239	-0.00715267	0.00821515	1.00053	0.992873	1.00825	B.1.1.93
1303	ORF3a:A143V	0.134604	0.0933621	0.000856295	-0.0116122	0.0133248	1.00086	0.988455	1.01341	AE.5 (B.1.1.306.5)
1304	ORF6:I33T	0.133677	0.0927179	0.000333606	-0.00455772	0.00522493	1.00033	0.995453	1.00524	B.1.1.33, B.1.1.393
1305	ORF1a:L590F	0.130775	0.0907023	0.000373676	-0.0052267	0.00597406	1.00037	0.994787	1.00599	B.1.1.464, B.1.36.9
1306	ORF1a:T568I	0.12949	0.0898091	0.000467216	-0.00660461	0.00753904	1.00047	0.993417	1.00757	B.1.117
1307	ORF1a:T3567N	0.12889	0.0893927	0.000682956	-0.0097024	0.0110683	1.00068	0.990345	1.01113	B.1.536
1308	ORF7a:R118I	0.127778	0.0886206	0.0008413	-0.0120632	0.0137458	1.00084	0.988009	1.01384	AE.4 (B.1.1.306.4)
1309	S:A892S	0.127688	0.0885576	0.000541072	-0.00776421	0.00884636	1.00054	0.992266	1.00889	B.1.1.16
1310	ORF3a:Y154N	0.127679	0.0885515	0.000808387	-0.0116009	0.0132177	1.00081	0.988466	1.01331	B.1.1.403
1311	ORF3a:R30L	0.127358	0.0883283	0.000471802	-0.00678897	0.00773258	1.00047	0.993234	1.00776	B.1.160.24
1312	ORF1b:A1057G	0.126227	0.0875431	0.00078168	-0.0113557	0.0129191	1.00078	0.988709	1.013	AU.1 (B.1.466.2.1)
1313	N:P168S	0.125848	0.0872799	0.000447774	-0.00652589	0.00742144	1.00045	0.993495	1.00745	N.7 (B.1.1.33.7)
1314	ORF1a:G894S	0.125791	0.0872402	0.00054204	-0.00790355	0.00898763	1.00054	0.992128	1.00903	B.1.110.1, B.1.194
1315	ORF1a:L969F	0.12439	0.0862671	0.000661091	-0.00975547	0.0110777	1.00066	0.990292	1.01114	B.1.1.145
1316	ORF1a:V3593I	0.123707	0.0857928	0.000510179	-0.00757289	0.00859325	1.00051	0.992456	1.00863	B.1.160.26
1317	N:A208S	0.123669	0.0857666	0.000523534	-0.00777366	0.00882073	1.00052	0.992256	1.00886	B.1.1.456
1318	N:T366R	0.120404	0.0834988	0.000559991	-0.00855571	0.00967569	1.00056	0.991481	1.00972	B.1.181
1319	ORF1a:G442S	0.119862	0.0831228	0.000707623	-0.0108633	0.0122786	1.00071	0.989195	1.01235	B.1.1.449
1320	S:D178G	0.119544	0.0829018	0.000506607	-0.00779941	0.00881262	1.00051	0.992231	1.00885	B.1.587
1321	ORF1a:V2061-	0.117918	0.0817729	0.000786737	-0.0122899	0.0138634	1.00079	0.987785	1.01396	L.1 (B.1.1.10.1)
1322	ORF1a:C2041Y	0.117306	0.0813478	0.00063213	-0.00992959	0.0111939	1.00063	0.99012	1.01126	B.1.1.363
1323	N:Q7K	0.116457	0.0807584	0.000633692	-0.0100313	0.0112987	1.00063	0.990019	1.01136	C.19 (B.1.1.1.19), B.1.36.36
1324	ORF1b:G2510C	0.115453	0.0800614	0.000347898	-0.00555812	0.00625391	1.00035	0.994457	1.00627	U.1 (B.1.177.60.1), U.2 (B.1.177.60.2)
1325	S:Q52H	0.115229	0.0799058	0.000642555	-0.0102869	0.011572	1.00064	0.989766	1.01164	B.1.382
1326	ORF1a:N1898S	0.111317	0.0771901	0.000527972	-0.00876804	0.00982398	1.00053	0.99127	1.00987	B.1.1.44
1327	ORF1a:E2212G	0.110795	0.0768276	0.000683361	-0.0114053	0.012772	1.00068	0.98866	1.01285	B.1.1.310
1328	ORF8:L4F	0.109687	0.0760581	0.000561645	-0.00947426	0.0105976	1.00056	0.99057	1.01065	B.1.240.2
1329	S:V213G	0.109563	0.0759725	0.000615367	-0.0103929	0.0116236	1.00062	0.989661	1.01169	B.1.243.1
1330	ORF1a:I3619V	0.108235	0.0750506	0.00054658	-0.0093511	0.0104443	1.00055	0.990692	1.0105	B.1.1.308
1331	ORF1a:D2060-	0.108055	0.0749257	0.000779935	-0.013367	0.0149268	1.00078	0.986722	1.01504	L.1 (B.1.1.10.1)
1332	ORF1a:T2056-	0.107792	0.0747428	0.000670653	-0.0115238	0.0128651	1.00067	0.988542	1.01295	L.1 (B.1.1.10.1)
1333	S:L938F	0.106205	0.0736413	0.000479041	-0.00836146	0.00931954	1.00048	0.991673	1.00936	B.1.1.193
1334	N:T325I	0.105641	0.0732502	0.000523085	-0.00918171	0.0102279	1.00052	0.99086	1.01028	B.1.616
1335	S:F1121L	0.105378	0.0730672	0.00042998	-0.0075674	0.00842736	1.00043	0.992461	1.00846	B.1.9.1
1336	ORF1b:A373T	0.105232	0.0729659	0.000600174	-0.0105782	0.0117786	1.0006	0.989478	1.01185	B.1.1.433
1337	ORF3a:V121L	0.10347	0.0717431	0.000632389	-0.0113466	0.0126113	1.00063	0.988718	1.01269	B.1.1.386
1338	ORF1a:P2055-	0.102858	0.0713185	0.00065624	-0.0118484	0.0131609	1.00066	0.988221	1.01325	L.1 (B.1.1.10.1)
1339	ORF1a:G603S	0.101167	0.0701449	0.000526386	-0.00967156	0.0107243	1.00053	0.990375	1.01078	G.1 (B.1.258.2.1)
1340	N:A308S	0.101018	0.0700413	0.000523331	-0.00963042	0.0106771	1.00052	0.990416	1.01073	B.1.1.141
1341	ORF1a:A1092T	0.100517	0.0696939	0.000550611	-0.0101856	0.0112869	1.00055	0.989866	1.01135	B.1.393
1342	ORF3a:R126S	0.100016	0.0693463	0.000376504	-0.00700164	0.00775465	1.00038	0.993023	1.00778	B.1.1.54
1343	N:A251V	0.0999627	0.0693091	0.000508357	-0.00945897	0.0104757	1.00051	0.990586	1.01053	B.1.1.364
1344	ORF1a:T2158I	0.0989222	0.0685869	0.00047675	-0.00896919	0.00992269	1.00048	0.991071	1.00997	B.1.240.2
1345	ORF8:Q29R	0.0983623	0.0681984	0.000514237	-0.00973243	0.0107609	1.00051	0.990315	1.01082	M.3 (B.1.1.294.3)
1346	ORF1a:K1817N	0.0957233	0.0663672	0.000473544	-0.00922241	0.0101695	1.00047	0.99082	1.01022	B.1.1.395
1347	ORF1a:T4088I	0.0954172	0.0661547	0.000447843	-0.0087513	0.00964699	1.00045	0.991287	1.00969	B.1.258.18
1348	ORF1a:I2057-	0.0931187	0.0645599	0.000654891	-0.0131293	0.0144391	1.00066	0.986957	1.01454	L.1 (B.1.1.10.1)
1349	N:R32H	0.0929654	0.0644535	0.000369067	-0.00741188	0.00815001	1.00037	0.992616	1.00818	B.1.422
1350	M:K15N	0.0926768	0.0642533	0.000523607	-0.0105498	0.011597	1.00052	0.989506	1.01166	B.1.1.193
1351	N:D128N	0.0905554	0.0627814	0.000330114	-0.0068148	0.00747503	1.00033	0.993208	1.0075	B.1.218
1352	S:N164T	0.0894905	0.0620426	0.000390944	-0.00817125	0.00895314	1.00039	0.991862	1.00899	B.1.177.30, B.1.177.9
1353	ORF1a:E3608K	0.0852336	0.0590893	0.000325282	-0.00715464	0.00780521	1.00033	0.992871	1.00784	B.1.570
1354	S:G257D	0.0844114	0.0585189	0.000397517	-0.0088325	0.00962754	1.0004	0.991206	1.00967	B.1.249
1355	ORF1a:Q2058-	0.0815441	0.0565299	0.000477205	-0.0109927	0.0119471	1.00048	0.989067	1.01202	L.1 (B.1.1.10.1)
1356	ORF1a:A4044T	0.0802766	0.0556507	0.000521043	-0.0122003	0.0132424	1.00052	0.987874	1.01333	B.1.199
1357	ORF6:I26M	0.0798989	0.0553887	0.000292492	-0.00688251	0.00746749	1.00029	0.993141	1.0075	B.1.1.453
1358	S:T73I	0.0789713	0.0547453	0.000378196	-0.00900812	0.00976451	1.00038	0.991032	1.00981	B.1.1.16
1359	S:D867G	0.0786934	0.0545526	0.000343387	-0.00820911	0.00889589	1.00034	0.991825	1.00894	B.1.1.425
1360	ORF3a:L275F	0.0785254	0.054436	0.000252324	-0.00604559	0.00655024	1.00025	0.993973	1.00657	B.1.1.433, B.1.504
1361	ORF1a:M1586I	0.0783708	0.0543288	0.000264949	-0.00636112	0.00689102	1.00027	0.993659	1.00691	B.1.177.52
1362	ORF1a:V2149F	0.0775223	0.0537403	0.000399394	-0.00969831	0.0104971	1.0004	0.990349	1.01055	B.1.1.392
1363	ORF1a:H1545Y	0.0767892	0.0532318	0.000421957	-0.0103481	0.011192	1.00042	0.989705	1.01125	AD.2.1 (B.1.1.315.2.1)
1364	ORF1b:R1605K	0.0760994	0.0527533	0.000357246	-0.00884375	0.00955824	1.00036	0.991195	1.0096	B.1.310
1365	ORF1a:S1587L	0.0756675	0.0524538	0.000296536	-0.00738443	0.00797751	1.0003	0.992643	1.00801	B.1.177.30
1366	ORF1b:R945K	0.0751731	0.0521109	0.000361474	-0.00906313	0.00978608	1.00036	0.990978	1.00983	AM.2 (B.1.1.216.2)
1367	ORF1a:R2267G	0.0751595	0.0521015	0.000355287	-0.00890968	0.00962025	1.00036	0.99113	1.00967	B.1.1.273
1368	ORF1b:V2233I	0.0714505	0.0495291	0.000276851	-0.00731747	0.00787117	1.00028	0.992709	1.0079	B.1.1.375
1369	ORF1b:E1242A	0.0708133	0.0490872	0.000381101	-0.010167	0.0109292	1.00038	0.989885	1.01099	B.1.159
1370	ORF1a:T1581M	0.0690437	0.04786	0.000384341	-0.0105261	0.0112947	1.00038	0.989529	1.01136	B.1.1.433
1371	S:T747I	0.0665739	0.0461473	0.000228084	-0.00648681	0.00694299	1.00023	0.993534	1.00697	N.2 (B.1.1.33.2), B.1.1.72
1372	S:P1263T	0.0661322	0.045841	0.000268369	-0.00768531	0.00822205	1.00027	0.992344	1.00826	B.1.36.2
1373	ORF1a:I4098L	0.0658944	0.0456761	0.000309048	-0.00888328	0.00950138	1.00031	0.991156	1.00955	B.1.341
1374	N:K256R	0.0655008	0.0454031	0.000283083	-0.00818754	0.00875371	1.00028	0.991846	1.00879	C.36.3.1 (B.1.1.1.36.3.1)
1375	ORF1a:D992N	0.0654794	0.0453883	0.000207525	-0.00600423	0.00641929	1.00021	0.994014	1.00644	B.1.218
1376	ORF1a:V2071F	0.0638792	0.0442786	0.000282997	-0.00840002	0.00896601	1.00028	0.991635	1.00901	B.1.1.481
1377	ORF3a:N137Y	0.0623604	0.0432255	0.000326631	-0.00993927	0.0105925	1.00033	0.99011	1.01065	B.1.1.363
1378	ORF1a:I1215V	0.0615542	0.0426665	0.000248194	-0.00765462	0.00815101	1.00025	0.992375	1.00818	B.1.1.442
1379	S:T1120S	0.0610785	0.0423366	0.000309564	-0.00962411	0.0102432	1.00031	0.990422	1.0103	B.1.570
1380	ORF8:P93L	0.060761	0.0421165	0.000233522	-0.00729919	0.00776623	1.00023	0.992727	1.0078	C.1.1 (B.1.1.1.1.1)
1381	ORF1b:E2274G	0.0606946	0.0420705	0.000167245	-0.00523347	0.00556796	1.00017	0.99478	1.00558	B.1.1.228
1382	ORF1b:D2183Y	0.0604523	0.0419025	0.000304163	-0.00955732	0.0101656	1.0003	0.990488	1.01022	B.1.279
1383	ORF3a:F43V	0.0603986	0.0418652	0.000254916	-0.00801722	0.00852705	1.00025	0.992015	1.00856	B.1.177.2
1384	ORF1a:S2493I	0.0598371	0.0414759	0.000228507	-0.00725624	0.00771326	1.00023	0.99277	1.00774	B.1.417
1385	ORF1b:A1219T	0.0569501	0.0394742	0.000208956	-0.00698237	0.00740028	1.00021	0.993042	1.00743	B.1.127, B.1.36.33
1386	N:K342R	0.0542894	0.0376295	0.000290033	-0.0101808	0.0107608	1.00029	0.989871	1.01082	B.1.1.320
1387	ORF1a:E1192D	0.0541785	0.0375526	0.000319379	-0.0112345	0.0118733	1.00032	0.988828	1.01194	B.1.112
1388	S:D80Y	0.054035	0.0374531	0.000220507	-0.00777776	0.00821877	1.00022	0.992252	1.00825	B.1.1.417, B.1.177.30, B.1.177.9, B.1.367
1389	ORF1a:G3278C	0.0515665	0.0357417	0.000142462	-0.00527229	0.00555721	1.00014	0.994742	1.00557	B.1.221.3
1390	ORF1a:L204F	0.0506556	0.0351101	0.000184089	-0.00693868	0.00730686	1.00018	0.993085	1.00733	B.1.480
1391	ORF1a:F1214-	0.0483287	0.033497	0.000158347	-0.00626338	0.00658008	1.00016	0.993756	1.0066	B.1.1.442
1392	S:E819D	0.0481014	0.0333394	0.000310997	-0.012361	0.012983	1.00031	0.987715	1.01307	C.21 (B.1.1.1.21)
1393	ORF1a:A1043V	0.0476277	0.033011	0.000197835	-0.00794341	0.00833908	1.0002	0.992088	1.00837	B.1.1.186
1394	N:K127R	0.0466276	0.0323177	0.000200708	-0.00823595	0.00863737	1.0002	0.991798	1.00867	AM.3 (B.1.1.216.3)
1395	ORF3a:F105V	0.0462511	0.0320567	0.000288886	-0.0119531	0.0125309	1.00029	0.988118	1.01261	B.1.1.327
1396	ORF1a:A656V	0.0458641	0.0317884	0.000175916	-0.00734171	0.00769354	1.00018	0.992685	1.00772	B.1.1.29
1397	N:P122H	0.0446031	0.0309143	0.000145764	-0.00625945	0.00655098	1.00015	0.99376	1.00657	B.1.1.228
1398	S:V62I	0.0434729	0.0301308	0.000203057	-0.00895169	0.00935781	1.0002	0.991088	1.0094	B.1.1.425
1399	S:Q787R	0.0432019	0.0299429	0.00026414	-0.0117192	0.0122475	1.00026	0.988349	1.01232	B.1.579
1400	ORF3a:A103T	0.0421935	0.0292439	0.000226875	-0.0103119	0.0107656	1.00023	0.989741	1.01082	B.1.1.365
1401	S:R847T	0.0418571	0.0290107	0.000276475	-0.0126695	0.0132225	1.00028	0.98741	1.01331	B.1.488
1402	ORF1b:D2142Y	0.0418387	0.0289979	0.000133111	-0.00610258	0.0063688	1.00013	0.993916	1.00639	B.1.1.266, B.1.1.517, B.1.438.3
1403	N:M210L	0.0415794	0.0288182	0.000175453	-0.00809504	0.00844595	1.00018	0.991938	1.00848	B.1.1.93
1404	ORF1b:S1187I	0.0411504	0.0285208	0.000150472	-0.00701642	0.00731737	1.00015	0.993008	1.00734	B.1.1.375
1405	ORF1b:M897I	0.0408863	0.0283377	0.00020831	-0.00977742	0.010194	1.00021	0.99027	1.01025	B.1.160.13
1406	ORF1a:E1142K	0.0407993	0.0282774	0.000219925	-0.0103451	0.010785	1.00022	0.989708	1.01084	B.1.248
1407	ORF8:E59*	0.0405287	0.0280899	0.000153922	-0.00728971	0.00759756	1.00015	0.992737	1.00763	B.1.1.352, B.1.1.400, B.1.1.447
1408	ORF3a:V202I	0.0405076	0.0280752	0.00016349	-0.00774701	0.00807399	1.00016	0.992283	1.00811	B.1.88.1
1409	ORF1a:Q4100H	0.0401778	0.0278466	0.00015522	-0.00741679	0.00772723	1.00016	0.992611	1.00776	B.1.177.20
1410	ORF1b:I192V	0.0390541	0.0270677	0.000198489	-0.00976284	0.0101598	1.0002	0.990285	1.01021	B.1.348
1411	ORF1a:V3005I	0.0387312	0.0268439	0.000254351	-0.0126169	0.0131256	1.00025	0.987462	1.01321	B.1.500
1412	S:A688S	0.0376049	0.0260632	0.000123244	-0.00630022	0.00654671	1.00012	0.99372	1.00657	C.1.1 (B.1.1.1.1.1), M.1 (B.1.1.294.1)
1413	ORF1a:P1786S	0.0371031	0.0257153	0.000152594	-0.00790813	0.00821332	1.00015	0.992123	1.00825	B.1.1.15
1414	ORF1a:V1020F	0.0367666	0.025482	0.000117617	-0.00615235	0.00638759	1.00012	0.993867	1.00641	B.1.1.286
1415	N:E367D	0.036113	0.025029	0.000140313	-0.00747493	0.00775556	1.00014	0.992553	1.00779	B.1.556
1416	ORF1a:Y1734H	0.035962	0.0249244	0.000127807	-0.0068378	0.00709341	1.00013	0.993186	1.00712	B.1.1.363
1417	ORF1b:A788V	0.035287	0.0244565	0.000132091	-0.00720471	0.00746889	1.00013	0.992821	1.0075	B.1.573
1418	ORF1a:V2071-	0.0349129	0.0241972	0.000248094	-0.0136796	0.0141758	1.00025	0.986414	1.01428	L.1 (B.1.1.10.1)
1419	ORF1b:C1732S	0.0345673	0.0239576	0.000120344	-0.00670315	0.00694384	1.00012	0.993319	1.00697	B.1.1.303
1420	ORF1b:F1757L	0.0328447	0.0227636	0.000118304	-0.00694135	0.00717796	1.00012	0.993083	1.0072	A.3
1421	ORF3a:K136N	0.0323787	0.0224406	0.000154997	-0.00922734	0.00953733	1.00015	0.990815	1.00958	B.1.1.363
1422	ORF1a:S3149F	0.0321632	0.0222913	0.000108012	-0.00647405	0.00669008	1.00011	0.993547	1.00671	B.1.1.319, B.1.1.415
1423	S:R214L	0.0315308	0.0218529	0.000107753	-0.00659022	0.00680572	1.00011	0.993431	1.00683	B.1.379
1424	N:P364L	0.0308575	0.0213862	0.000109454	-0.00684272	0.00706163	1.00011	0.993181	1.00709	B.1.573
1425	ORF1a:H83R	0.0301575	0.0209011	0.000121461	-0.0077724	0.00801532	1.00012	0.992258	1.00805	AM.3 (B.1.1.216.3)
1426	ORF1a:V366I	0.0299885	0.0207839	0.000213568	-0.0137446	0.0141718	1.00021	0.986349	1.01427	C.28 (B.1.1.1.28)
1427	ORF1a:H3633Q	0.0278629	0.0193106	0.000145667	-0.010101	0.0103923	1.00015	0.98995	1.01045	B.1.249
1428	ORF1a:K1860T	0.0278283	0.0192866	9.68411e-05	-0.00672373	0.00691741	1.0001	0.993299	1.00694	B.1.348
1429	ORF1a:K734N	0.0269232	0.0186593	0.000129032	-0.00926427	0.00952233	1.00013	0.990779	1.00957	B.1.177.37
1430	ORF1a:E2050G	0.0268159	0.0185849	0.000158618	-0.0114347	0.011752	1.00016	0.98863	1.01182	B.1.287
1431	ORF1a:G2868S	0.0258599	0.0179223	0.00016013	-0.0119764	0.0122967	1.00016	0.988095	1.01237	B.1.488
1432	ORF3a:K67N	0.0250407	0.0173545	9.88318e-05	-0.00763684	0.00783451	1.0001	0.992392	1.00787	B.1.258.20
1433	ORF1a:A4396V	0.0248762	0.0172405	9.9045e-05	-0.00770458	0.00790267	1.0001	0.992325	1.00793	B.1.570
1434	ORF1a:V1287A	0.0238917	0.0165582	8.38265e-05	-0.00679292	0.00696058	1.00008	0.99323	1.00698	B.1.1.192
1435	ORF1b:Q2415L	0.0238196	0.0165082	7.93328e-05	-0.00644846	0.00660713	1.00008	0.993572	1.00663	B.1.348
1436	ORF1a:A2345V	0.0238193	0.016508	7.88432e-05	-0.00640874	0.00656643	1.00008	0.993612	1.00659	AA.6 (B.1.177.15.6), B.1.614
1437	ORF1b:V2475I	0.0218898	0.0151707	0.000158101	-0.0139979	0.0143141	1.00016	0.9861	1.01442	B.1.1.327
1438	ORF1b:A2431S	0.0216137	0.0149793	0.000101418	-0.0090953	0.00929814	1.0001	0.990946	1.00934	B.1.1.518
1439	ORF1b:Y1072F	0.0209615	0.0145273	8.84325e-05	-0.00818026	0.00835713	1.00009	0.991853	1.00839	AM.3 (B.1.1.216.3)
1440	ORF1a:V3810F	0.0208292	0.0144357	0.000108168	-0.0100701	0.0102864	1.00011	0.98998	1.01034	B.1.500
1441	ORF1a:S2132G	0.0197803	0.0137087	7.63037e-05	-0.00748438	0.00763699	1.00008	0.992544	1.00767	AK.2 (B.1.1.232.2)
1442	ORF1a:P1220H	0.0197455	0.0136846	6.33873e-05	-0.00622851	0.00635529	1.00006	0.993791	1.00638	B.1.544
1443	ORF1a:D2074-	0.0196232	0.0135998	0.000133736	-0.0132238	0.0134913	1.00013	0.986863	1.01358	L.1 (B.1.1.10.1)
1444	ORF1b:I1690V	0.0191362	0.0132623	7.22841e-05	-0.00733118	0.00747575	1.00007	0.992696	1.0075	B.1.1.258
1445	ORF7a:A8T	0.0189577	0.0131385	0.000100552	-0.0102952	0.0104963	1.0001	0.989758	1.01055	B.1.120
1446	ORF1b:M2408I	0.0181237	0.0125605	9.01489e-05	-0.00965891	0.00983921	1.00009	0.990388	1.00989	B.1.1.425
1447	ORF1a:L4182F	0.0179915	0.0124689	8.21652e-05	-0.00886877	0.00903311	1.00008	0.99117	1.00907	B.1.1.333
1448	ORF1a:Q946H	0.0176325	0.0122201	9.71292e-05	-0.0106994	0.0108936	1.0001	0.989358	1.01095	B.1.491
1449	ORF1b:K2307R	0.0176021	0.012199	9.03694e-05	-0.00997212	0.0101529	1.00009	0.990077	1.0102	B.1.1.456
1450	S:T883A	0.0169428	0.0117421	0.000124251	-0.0142493	0.0144978	1.00012	0.985852	1.0146	C.21 (B.1.1.1.21)
1451	N:T166I	0.0145902	0.0101116	7.14299e-05	-0.00952404	0.0096669	1.00007	0.990521	1.00971	B.1.1.506, B.1.438.4
1452	ORF1a:T2069-	0.0114943	0.00796596	7.15406e-05	-0.0121273	0.0122704	1.00007	0.987946	1.01235	L.1 (B.1.1.10.1)
1453	ORF1a:D1962E	0.0110824	0.00768049	5.85252e-05	-0.0102919	0.010409	1.00006	0.989761	1.01046	B.1.1.450
1454	ORF1a:T1496I	0.010944	0.00758461	6.06228e-05	-0.0107963	0.0109176	1.00006	0.989262	1.01098	B.1.1.175
1455	ORF1a:P380S	0.0109222	0.00756951	5.34232e-05	-0.00953322	0.00964007	1.00005	0.990512	1.00969	B.1.359
1456	ORF1a:S984I	0.0106915	0.00740959	4.58666e-05	-0.00836242	0.00845416	1.00005	0.991672	1.00849	B.1.615
1457	S:T22N	0.0106629	0.00738979	4.83734e-05	-0.00884321	0.00893996	1.00005	0.991196	1.00898	B.1.515
1458	ORF1a:R1628C	0.0103199	0.00715208	5.75624e-05	-0.0108747	0.0109899	1.00006	0.989184	1.01105	B.1.438.3
1459	ORF1a:P2685T	0.00912738	0.0063256	4.82475e-05	-0.0103122	0.0104087	1.00005	0.989741	1.01046	B.1.1.279, B.1.1.425
1460	ORF1a:T1168N	0.00588771	0.00408039	2.46562e-05	-0.00818318	0.00823249	1.00002	0.99185	1.00827	AW.1 (B.1.1.464.1)
1461	ORF1a:V2061F	0.00587251	0.00406985	3.06945e-05	-0.0102136	0.010275	1.00003	0.989838	1.01033	B.1.1.112
1462	S:E154Q	0.00576541	0.00399563	3.11701e-05	-0.0105652	0.0106275	1.00003	0.98949	1.01068	B.1.1.456
1463	ORF1a:L3799I	0.00401143	0.00278006	2.20685e-05	-0.0107605	0.0108046	1.00002	0.989297	1.01086	B.1.248
1464	ORF1a:A2139V	0.00398764	0.00276357	1.34502e-05	-0.00659748	0.00662438	1.00001	0.993424	1.00665	B.1.177.78
1465	ORF1a:S2083R	0.00238564	0.00165333	1.07717e-05	-0.00883893	0.00886047	1.00001	0.9912	1.0089	B.1.112
1466	ORF1a:P80S	0.00180021	0.0012476	6.47095e-06	-0.00703874	0.00705168	1.00001	0.992986	1.00708	B.1.160.27
1467	ORF1b:S769N	0.00171181	0.00118634	7.89854e-06	-0.00903568	0.00905148	1.00001	0.991005	1.00909	B.1.1.343
1468	ORF8:D75V	0.00137225	0.000951018	6.41665e-06	-0.00915837	0.0091712	1.00001	0.990883	1.00921	B.1.491
1469	ORF3a:P240S	0.00134539	0.000932399	5.67814e-06	-0.00826625	0.00827761	1.00001	0.991768	1.00831	B.1.1.219, B.1.571
1470	ORF1a:A2249V	0.000380731	0.00026386	2.27693e-06	-0.0117191	0.0117236	1	0.988349	1.01179	B.1.1.14
1471	S:A67S	-0.000216481	-0.000150029	-1.4528e-06	-0.0131548	0.0131519	0.999999	0.986931	1.01324	B.1.541
1472	S:V213L	-0.00125547	-0.00087008	-4.57648e-06	-0.00714913	0.00713998	0.999995	0.992876	1.00717	C.3 (B.1.1.1.3)
1473	ORF3a:G18S	-0.00192689	-0.0013354	-1.19983e-05	-0.0122163	0.0121923	0.999988	0.987858	1.01227	B.1.294
1474	ORF1a:A2584V	-0.00202858	-0.00140588	-9.87085e-06	-0.00954684	0.0095271	0.99999	0.990499	1.00957	B.1.483
1475	ORF1b:L1248F	-0.00241293	-0.00167224	-1.1793e-05	-0.00959099	0.0095674	0.999988	0.990455	1.00961	B.1.362.2
1476	ORF1b:T310I	-0.0027458	-0.00190294	-1.48501e-05	-0.0106149	0.0105852	0.999985	0.989441	1.01064	B.1.1.40
1477	ORF1a:D48G	-0.00499784	-0.00346368	-1.40595e-05	-0.00552766	0.00549954	0.999986	0.994488	1.00551	B.1.177.17
1478	ORF1b:A241V	-0.00631248	-0.00437477	-2.51854e-05	-0.00784503	0.00779466	0.999975	0.992186	1.00783	B.1.9.1
1479	ORF1a:Q526K	-0.00635085	-0.00440136	-2.53433e-05	-0.00784665	0.00779597	0.999975	0.992184	1.00783	AM.3 (B.1.1.216.3)
1480	ORF1a:N3985H	-0.00637151	-0.00441568	-3.96439e-05	-0.0122346	0.0121554	0.99996	0.98784	1.01223	L.1 (B.1.1.10.1)
1481	ORF8:Q91K	-0.00707529	-0.00490343	-4.3651e-05	-0.0121356	0.0120483	0.999956	0.987938	1.01212	B.1.1.165
1482	ORF1a:L2062-	-0.00841132	-0.00582935	-5.71525e-05	-0.0133745	0.0132602	0.999943	0.986714	1.01335	L.1 (B.1.1.10.1)
1483	ORF3a:Y154H	-0.00962611	-0.00667125	-4.17593e-05	-0.00854434	0.00846082	0.999958	0.991492	1.0085	AM.3 (B.1.1.216.3)
1484	ORF3a:A99T	-0.0119384	-0.00827375	-3.71897e-05	-0.00614276	0.00606838	0.999963	0.993876	1.00609	B.1.603
1485	ORF1a:P4220S	-0.0139983	-0.00970137	-5.69768e-05	-0.00803456	0.00792061	0.999943	0.991998	1.00795	B.1.177.25
1486	S:G1167V	-0.0162035	-0.0112297	-6.99253e-05	-0.00852805	0.0083882	0.99993	0.991508	1.00842	B.1.177.11
1487	ORF1b:G2068R	-0.0170597	-0.0118231	-6.46149e-05	-0.00748814	0.00735891	0.999935	0.99254	1.00739	B.1.1.303
1488	M:D215N	-0.0173907	-0.0120525	-0.000101168	-0.0115029	0.0113006	0.999899	0.988563	1.01136	B.1.579
1489	ORF1a:G59S	-0.0181437	-0.0125744	-6.39952e-05	-0.00697703	0.00684904	0.999936	0.993047	1.00687	B.1.1.461
1490	ORF1a:T1444N	-0.0202983	-0.0140677	-9.4135e-05	-0.00918362	0.00899536	0.999906	0.990858	1.00904	B.1.403
1491	S:V1104I	-0.0207692	-0.014394	-0.000112142	-0.0106948	0.0104706	0.999888	0.989362	1.01053	B.1.1.421
1492	ORF1a:A3571V	-0.0210498	-0.0145885	-5.55126e-05	-0.00522434	0.00511331	0.999945	0.994789	1.00513	B.1.1.207, B.1.1.411, B.1.177.11, B.1.531
1493	ORF1a:M3312I	-0.0216553	-0.0150082	-0.000140451	-0.0128523	0.0125714	0.99986	0.98723	1.01265	B.1.1.370
1494	ORF3a:T229I	-0.0230751	-0.0159922	-8.81162e-05	-0.00757257	0.00739634	0.999912	0.992456	1.00742	B.1.536
1495	S:L560Q	-0.0267096	-0.0185113	-0.000152659	-0.0113549	0.0110496	0.999847	0.988709	1.01111	B.1.1.400
1496	ORF1b:E2164A	-0.0275956	-0.0191253	-0.000171746	-0.01237	0.0120265	0.999828	0.987706	1.0121	AQ.1 (B.1.1.39.1)
1497	S:A771S	-0.027989	-0.019398	-0.000114711	-0.00814749	0.00791807	0.999885	0.991886	1.00795	B.1.36.2
1498	M:N121K	-0.0296458	-0.0205464	-0.000118967	-0.00798418	0.00774625	0.999881	0.992048	1.00778	B.1.622
1499	N:R209-	-0.0297313	-0.0206056	-0.000116451	-0.00779323	0.00756033	0.999884	0.992237	1.00759	B.1.1.93
1500	S:D198G	-0.0307789	-0.0213317	-0.000111956	-0.00724117	0.00701727	0.999888	0.992785	1.00704	B.1.1.196, B.1.1.483
1501	ORF1a:P1213-	-0.0322453	-0.0223481	-9.85201e-05	-0.00608687	0.00588983	0.999901	0.993932	1.00591	B.1.1.442
1502	ORF1a:E2070-	-0.0324221	-0.0224707	-0.00022907	-0.0140767	0.0136186	0.999771	0.986022	1.01371	L.1 (B.1.1.10.1)
1503	ORF1a:L2688F	-0.0341209	-0.0236482	-0.000119124	-0.0069618	0.00672355	0.999881	0.993062	1.00675	B.1.1.72, B.1.160.8
1504	S:N1074D	-0.0342484	-0.0237366	-0.00025174	-0.0146583	0.0141548	0.999748	0.985449	1.01426	B.1.592
1505	ORF1a:A1298V	-0.0348813	-0.0241752	-0.000164111	-0.00938543	0.00905721	0.999836	0.990658	1.0091	B.1.1.157, B.1.1.279
1506	ORF1a:C2064-	-0.0353941	-0.0245307	-0.00024474	-0.0137974	0.0133079	0.999755	0.986297	1.0134	L.1 (B.1.1.10.1)
1507	ORF1b:M1582I	-0.0354747	-0.0245866	-0.00016619	-0.00934814	0.00901576	0.999834	0.990695	1.00906	B.1.168
1508	ORF1a:R3480S	-0.0360175	-0.0249628	-0.000159779	-0.0088545	0.00853494	0.99984	0.991185	1.00857	B.1.88.1
1509	S:I834V	-0.0360353	-0.0249752	-0.000192393	-0.0106566	0.0102719	0.999808	0.9894	1.01032	B.1.1.456
1510	ORF1a:D2980A	-0.036155	-0.0250581	-0.000148509	-0.00819917	0.00790215	0.999852	0.991834	1.00793	B.1.1.159
1511	ORF1a:H2125N	-0.0362267	-0.0251078	-0.000183157	-0.0100925	0.00972616	0.999817	0.989958	1.00977	B.1.388
1512	ORF1a:G298C	-0.0393751	-0.0272902	-0.000232574	-0.0118093	0.0113442	0.999767	0.98826	1.01141	B.1.1.400
1513	S:T572I	-0.0394335	-0.0273307	-0.000157424	-0.00798186	0.00766701	0.999843	0.99205	1.0077	B.1.1.486, B.1.177.88, B.1.284
1514	ORF3a:G18D	-0.04109	-0.028479	-0.000261784	-0.0127487	0.0122251	0.999738	0.987332	1.0123	B.1.1.290
1515	N:N196S	-0.0420396	-0.0291372	-0.000145145	-0.00691206	0.00662177	0.999855	0.993112	1.00664	B.1.1.286
1516	ORF1a:K2067-	-0.0425214	-0.0294712	-0.000294923	-0.013889	0.0132992	0.999705	0.986207	1.01339	L.1 (B.1.1.10.1)
1517	ORF1a:E797G	-0.0432102	-0.0299487	-0.000174933	-0.00810968	0.00775982	0.999825	0.991923	1.00779	B.1.1.320
1518	ORF1a:S391F	-0.0434031	-0.0300824	-0.00015816	-0.00730022	0.00698391	0.999842	0.992726	1.00701	B.1.1.171
1519	ORF1a:I2075-	-0.0439165	-0.0304383	-0.000321854	-0.014686	0.0140423	0.999678	0.985421	1.01414	L.1 (B.1.1.10.1)
1520	ORF1b:I2687V	-0.0453777	-0.0314513	-0.000262564	-0.0116033	0.0110781	0.999737	0.988464	1.01114	B.1.1.414
1521	ORF1b:K798E	-0.0462634	-0.0320653	-0.000253828	-0.0110073	0.0104997	0.999746	0.989053	1.01056	B.1.1.320
1522	ORF1b:V157L	-0.047161	-0.0326874	-0.000275815	-0.0117384	0.0111868	0.999724	0.98833	1.01125	C.30.1 (B.1.1.1.30.1)
1523	ORF1a:I1128V	-0.0472404	-0.0327425	-0.000248064	-0.01054	0.0100439	0.999752	0.989515	1.01009	B.1.1.445
1524	ORF1a:T490I	-0.0481114	-0.0333463	-0.000268707	-0.0112153	0.0106779	0.999731	0.988847	1.01074	B.1.487
1525	ORF1a:D1554A	-0.0489139	-0.0339027	-0.000220025	-0.00903634	0.00859629	0.99978	0.991004	1.00863	B.1.1.365
1526	ORF1b:A2655V	-0.0513196	-0.0355705	-0.000258108	-0.0101156	0.00959937	0.999742	0.989935	1.00965	B.1.375
1527	ORF1a:E2551D	-0.0513939	-0.035622	-0.000213753	-0.00836546	0.00793795	0.999786	0.991669	1.00797	U.2 (B.1.177.60.2)
1528	N:S180T	-0.0515924	-0.0357596	-0.000277768	-0.01083	0.0102745	0.999722	0.989228	1.01033	B.1.293
1529	ORF1a:T3255A	-0.0523433	-0.0362802	-0.000225629	-0.00867417	0.00822292	0.999774	0.991363	1.00826	B.1.36.2
1530	ORF3a:F207L	-0.0530417	-0.0367644	-0.000309985	-0.0117643	0.0111444	0.99969	0.988305	1.01121	B.1.1.237
1531	ORF1b:S1201F	-0.0542996	-0.0376365	-0.000190231	-0.0070567	0.00667624	0.99981	0.992968	1.0067	B.1.348
1532	ORF1a:N3491S	-0.0547526	-0.0379506	-0.000204844	-0.0075376	0.00712791	0.999795	0.992491	1.00715	B.1.544
1533	ORF1a:V1300A	-0.0547804	-0.0379698	-0.000330107	-0.0121409	0.0114806	0.99967	0.987933	1.01155	B.1.357
1534	ORF1a:A1146V	-0.0580951	-0.0402681	-0.000280031	-0.00972749	0.00916743	0.99972	0.99032	1.00921	B.1.1.357
1535	ORF1a:Q3777H	-0.0584151	-0.0404899	-0.000178867	-0.0061803	0.00582256	0.999821	0.993839	1.00584	B.1.1.376, B.1.96
1536	ORF1a:V1887I	-0.0593008	-0.041104	-0.000201433	-0.00685906	0.00645619	0.999799	0.993164	1.00648	B.1.1.263
1537	ORF1a:V2072-	-0.0600342	-0.0416125	-0.000443615	-0.0149265	0.0140393	0.999556	0.985184	1.01414	L.1 (B.1.1.10.1)
1538	ORF1a:E3909G	-0.0603801	-0.0418524	-0.000319435	-0.0106884	0.0100495	0.999681	0.989368	1.0101	B.1.1.433
1539	ORF1a:D1417N	-0.0610177	-0.0422945	-0.000283525	-0.00939069	0.00882365	0.999717	0.990653	1.00886	B.1.1.144
1540	ORF1a:N9S	-0.0632402	-0.0438356	-0.000268974	-0.00860511	0.00806716	0.999731	0.991432	1.0081	B.1.177.37
1541	ORF1b:V1706L	-0.0638828	-0.0442812	-0.000294264	-0.00932247	0.00873394	0.999706	0.990721	1.00877	B.1.44
1542	ORF1a:E2063-	-0.0659549	-0.045718	-0.00045514	-0.0139804	0.0130701	0.999545	0.986117	1.01316	L.1 (B.1.1.10.1)
1543	ORF1b:V1607L	-0.0664728	-0.0460772	-0.00029642	-0.00903641	0.00844357	0.999704	0.991004	1.00848	B.1.1.461
1544	ORF1a:G3541R	-0.066697	-0.0462327	-0.000222512	-0.00676127	0.00631624	0.999777	0.993262	1.00634	B.1.1.303
1545	ORF9b:I5F	-0.0680154	-0.0471469	-0.000355201	-0.0105909	0.00988045	0.999645	0.989465	1.00993	B.1.1.423
1546	ORF3a:S58I	-0.0689693	-0.0478084	-0.000378196	-0.0111257	0.0103694	0.999622	0.988936	1.01042	B.1.532
1547	ORF1a:G493D	-0.0693294	-0.0480581	-0.000329698	-0.00965036	0.00899097	0.99967	0.990396	1.00903	B.1.1.130
1548	S:G1124V	-0.0696568	-0.0482852	-0.00032683	-0.009523	0.00886934	0.999673	0.990522	1.00891	B.1.434
1549	ORF6:I14T	-0.070271	-0.0487111	-0.000350552	-0.010128	0.00942688	0.99965	0.989923	1.00947	B.1.1.486
1550	ORF1a:H2125Q	-0.0707172	-0.0490206	-0.000313394	-0.00899928	0.00837249	0.999687	0.991041	1.00841	B.1.567
1551	ORF1a:G345S	-0.0715358	-0.0495883	-0.000281979	-0.00800773	0.00744378	0.999718	0.992024	1.00747	B.1.385, B.1.437
1552	ORF1a:E233G	-0.0716592	-0.0496738	-0.000243678	-0.00690855	0.0064212	0.999756	0.993115	1.00644	B.1.160.19
1553	ORF7b:L25F	-0.0719797	-0.0498961	-0.000267554	-0.00755289	0.00701778	0.999732	0.992476	1.00704	B.1.1.445
1554	ORF1a:V2066-	-0.0724933	-0.0502523	-0.000498772	-0.0139838	0.0129863	0.999501	0.986113	1.01307	L.1 (B.1.1.10.1)
1555	S:S477R	-0.0729492	-0.0505685	-0.000369786	-0.010305	0.00956543	0.99963	0.989748	1.00961	B.1.1.433
1556	ORF1a:S2517P	-0.0730055	-0.0506075	-0.000354459	-0.00987055	0.00916164	0.999646	0.990178	1.0092	B.1.168
1557	ORF1b:A1259S	-0.0731793	-0.0507281	-0.000495427	-0.0137645	0.0127736	0.999505	0.98633	1.01286	B.1.1.481
1558	ORF1a:L1683F	-0.0743999	-0.0515746	-0.000303204	-0.00829071	0.00768431	0.999697	0.991744	1.00771	B.1.167
1559	ORF1b:M1765V	-0.0744099	-0.0515816	-0.000414769	-0.0113398	0.0105103	0.999585	0.988724	1.01057	AQ.2 (B.1.1.39.2)
1560	ORF1a:T2068-	-0.0747296	-0.0518033	-0.000485996	-0.0132324	0.0122604	0.999514	0.986855	1.01234	L.1 (B.1.1.10.1)
1561	ORF1a:A2344T	-0.0748059	-0.0518562	-0.000369811	-0.0100591	0.00931949	0.99963	0.989991	1.00936	B.1.1.518
1562	ORF1b:V2287A	-0.0755058	-0.0523417	-0.000431279	-0.0116263	0.0107638	0.999569	0.988441	1.01082	B.1.1.144
1563	ORF1a:R426C	-0.0757136	-0.0524858	-0.000266801	-0.00717336	0.00663976	0.999733	0.992852	1.00666	B.1.36.26
1564	ORF7b:C41F	-0.0760683	-0.0527318	-0.000266502	-0.00713315	0.00660015	0.999734	0.992892	1.00662	A.6, B.1.1.237, B.1.1.325, B.1.160.18, B.1.160.26
1565	M:M109I	-0.0767564	-0.053209	-0.00021859	-0.00580026	0.00536308	0.999781	0.994217	1.00538	B.1.1.114, B.1.36.26
1566	ORF9b:Q77H	-0.0770189	-0.0533911	-0.000381338	-0.0100856	0.0093229	0.999619	0.989965	1.00937	B.1.105
1567	ORF1a:G3514R	-0.0790291	-0.0547854	-0.000537046	-0.0138561	0.012782	0.999463	0.986239	1.01286	B.1.110.2
1568	N:P344L	-0.0813018	-0.0563619	-0.000457437	-0.011485	0.0105701	0.999543	0.988581	1.01063	B.1.224
1569	ORF1a:T2825I	-0.0817631	-0.0566819	-0.000353004	-0.00881496	0.00810895	0.999647	0.991224	1.00814	B.1.567
1570	N:M210-	-0.0822975	-0.0570526	-0.00052805	-0.0131039	0.0120478	0.999472	0.986982	1.01212	B.1.1.370
1571	ORF7b:F19L	-0.0828066	-0.0574057	-0.000314677	-0.00776282	0.00713347	0.999685	0.992267	1.00716	B.1.258.18
1572	ORF9b:E27Q	-0.0828744	-0.0574527	-0.000401774	-0.00990365	0.0091001	0.999598	0.990145	1.00914	B.1.355
1573	ORF1b:V839L	-0.0836496	-0.0579905	-0.000449269	-0.0109759	0.0100774	0.999551	0.989084	1.01013	B.1.388
1574	ORF1a:G4178V	-0.083987	-0.0582245	-0.000489174	-0.0119048	0.0109264	0.999511	0.988166	1.01099	B.1.1.514
1575	ORF3a:E241Q	-0.0842691	-0.0584202	-0.000456142	-0.0110653	0.010153	0.999544	0.988996	1.0102	B.1.1.514
1576	ORF1b:S1881G	-0.0844294	-0.0585314	-0.000433182	-0.0104892	0.0096228	0.999567	0.989566	1.00967	L.4 (B.1.1.10.4)
1577	N:G30A	-0.0849081	-0.0588635	-0.000410683	-0.00989062	0.00906925	0.999589	0.990158	1.00911	B.1.355
1578	ORF7a:E16D	-0.0861985	-0.0597587	-0.000466415	-0.0110717	0.0101388	0.999534	0.988989	1.01019	B.1.1.467
1579	ORF8:L60F	-0.0869433	-0.0602754	-0.000269611	-0.00634746	0.00580824	0.99973	0.993673	1.00583	AB.1 (B.1.160.16.1), B.1.258.23
1580	N:R191L	-0.0882724	-0.0611974	-0.000363567	-0.00843607	0.00770894	0.999636	0.991599	1.00774	B.1.355
1581	ORF1a:N2065-	-0.0884785	-0.0613404	-0.000605801	-0.0140254	0.0128138	0.999394	0.986072	1.0129	L.1 (B.1.1.10.1)
1582	ORF1a:V2356A	-0.0887567	-0.0615335	-0.000376141	-0.00868224	0.00792997	0.999624	0.991355	1.00796	B.1.355
1583	ORF1a:V111L	-0.0892075	-0.0618462	-0.000512862	-0.0117809	0.0107552	0.999487	0.988288	1.01081	B.1.1.169
1584	ORF8:H40Y	-0.0919971	-0.0637817	-0.000326088	-0.00727326	0.00662109	0.999674	0.992753	1.00664	B.1.1.138, B.1.177.39
1585	ORF1a:A2388V	-0.0933501	-0.0647204	-0.000455688	-0.0100232	0.00911187	0.999544	0.990027	1.00915	B.1.554
1586	ORF1b:N141S	-0.0954635	-0.0661869	-0.000537306	-0.0115688	0.0104941	0.999463	0.988498	1.01055	B.1.1.144
1587	N:D81Y	-0.0958232	-0.0664365	-0.000472274	-0.0101321	0.0091876	0.999528	0.989919	1.00923	B.1.105
1588	ORF1b:V957I	-0.097732	-0.067761	-0.000507198	-0.0106788	0.0096644	0.999493	0.989378	1.00971	B.1.1.426
1589	N:P365L	-0.097907	-0.0678825	-0.000373888	-0.00785861	0.00711084	0.999626	0.992172	1.00714	B.1.1.338
1590	ORF1a:G2073-	-0.0986548	-0.0684014	-0.000655456	-0.0136773	0.0123664	0.999345	0.986416	1.01244	L.1 (B.1.1.10.1)
1591	N:G179C	-0.0995856	-0.0690473	-0.000567844	-0.0117437	0.010608	0.999432	0.988325	1.01066	B.1.117
1592	ORF8:T87I	-0.0998184	-0.0692089	-0.000399251	-0.00823865	0.00744016	0.999601	0.991795	1.00747	B.1.1.422
1593	S:I1210T	-0.100999	-0.0700279	-0.000547157	-0.0111652	0.0100709	0.999453	0.988897	1.01012	B.1.1.446
1594	ORF3a:P262S	-0.101221	-0.0701826	-0.000423739	-0.00862866	0.00778118	0.999576	0.991408	1.00781	B.1.1.357
1595	ORF1a:I1023-	-0.101555	-0.0704144	-0.000532889	-0.0108174	0.00975158	0.999467	0.989241	1.0098	B.4.1
1596	ORF1a:T2016I	-0.101949	-0.0706876	-0.000398441	-0.00805844	0.00726156	0.999602	0.991974	1.00729	B.1.36.23, B.1.524
1597	ORF1b:R2613H	-0.102271	-0.0709107	-0.000408667	-0.00824057	0.00742323	0.999591	0.991793	1.00745	B.1.567
1598	ORF1a:T2106I	-0.104858	-0.0727067	-0.000336609	-0.00662835	0.00595513	0.999663	0.993394	1.00597	B.1.1.134, B.1.160.21
1599	ORF1a:Y2141C	-0.105106	-0.0728789	-0.000636041	-0.0124966	0.0112245	0.999364	0.987581	1.01129	B.1.1.345
1600	ORF1a:M85-	-0.105436	-0.0731078	-0.000576275	-0.0112887	0.0101362	0.999424	0.988775	1.01019	B.1.1.298, B.1.110.1
1601	ORF1a:R550C	-0.105848	-0.0733935	-0.000557215	-0.0108751	0.00976063	0.999443	0.989184	1.00981	B.1.279
1602	ORF1a:G1125C	-0.108222	-0.0750414	-0.000659186	-0.0125975	0.0112791	0.999341	0.987482	1.01134	B.1.369.1
1603	ORF1b:V2691F	-0.109682	-0.0760547	-0.000505114	-0.00953128	0.00852106	0.999495	0.990514	1.00856	B.1.249
1604	S:Y144V	-0.109882	-0.0761937	-0.000486345	-0.00916128	0.0081886	0.999514	0.990881	1.00822	B.1.616
1605	ORF1a:K2208N	-0.110038	-0.0763019	-0.00044739	-0.00841619	0.00752142	0.999553	0.991619	1.00755	B.1.177.25
1606	ORF1a:A566T	-0.110426	-0.0765711	-0.000447263	-0.00838582	0.0074913	0.999553	0.991649	1.00752	B.1.602
1607	ORF3a:G251D	-0.110728	-0.0767808	-0.000493827	-0.00923494	0.00824729	0.999506	0.990808	1.00828	B.1.36.26
1608	N:N8I	-0.112709	-0.0781563	-0.000647382	-0.0119051	0.0106103	0.999353	0.988165	1.01067	B.1.1.423
1609	S:T51I	-0.115052	-0.0797827	-0.000409837	-0.00739162	0.00657195	0.99959	0.992636	1.00659	B.1.177.61, B.1.177.62
1610	ORF1b:E2274A	-0.115613	-0.0801728	-0.0005183	-0.0093049	0.0082683	0.999482	0.990738	1.0083	B.1.1.15
1611	ORF1a:P2221S	-0.117931	-0.0817821	-0.000701456	-0.0123593	0.0109564	0.999299	0.987717	1.01102	L.1 (B.1.1.10.1)
1612	ORF8:W45S	-0.119368	-0.0827794	-0.000681871	-0.0118779	0.0105142	0.999318	0.988192	1.01057	B.1.1.446
1613	S:D614A	-0.120417	-0.0835082	-0.000874247	-0.0151039	0.0133554	0.999126	0.98501	1.01345	A.24
1614	S:P251L	-0.12109	-0.0839757	-0.000379392	-0.00652023	0.00576144	0.999621	0.993501	1.00578	B.1.1.249, AB.1 (B.1.160.16.1)
1615	ORF1b:K2674R	-0.12214	-0.0847044	-0.000460976	-0.00785822	0.00693627	0.999539	0.992173	1.00696	B.1.616
1616	S:R21T	-0.122394	-0.0848813	-0.000564794	-0.00960913	0.00847954	0.999435	0.990437	1.00852	B.1.1.358
1617	M:L46F	-0.123042	-0.0853314	-0.00075117	-0.0127167	0.0112143	0.999249	0.987364	1.01128	B.36
1618	ORF1a:Y3160H	-0.124556	-0.0863828	-0.000438211	-0.0073337	0.00645728	0.999562	0.992693	1.00648	B.1.616
1619	ORF1a:M807R	-0.126628	-0.0878215	-0.000719373	-0.0118539	0.0104152	0.999281	0.988216	1.01047	B.1.177.61
1620	ORF1b:Y1784C	-0.126916	-0.0880218	-0.000605514	-0.00995644	0.00874542	0.999395	0.990093	1.00878	B.1.168
1621	N:S37P	-0.127624	-0.0885135	-0.000616621	-0.0100863	0.00885301	0.999384	0.989964	1.00889	B.1.1.29
1622	ORF1a:A2080-	-0.127798	-0.0886342	-0.000743476	-0.0121457	0.0106588	0.999257	0.987928	1.01072	B.1.1.178
1623	ORF1a:A4394V	-0.128779	-0.0893154	-0.000445862	-0.00723172	0.00634	0.999554	0.992794	1.00636	B.1.369.1
1624	ORF1a:A3518V	-0.13026	-0.090344	-0.000517026	-0.00829651	0.00726246	0.999483	0.991738	1.00729	A.12, B.1.227
1625	ORF1a:D147G	-0.131217	-0.0910091	-0.000522998	-0.00833492	0.00728892	0.999477	0.9917	1.00732	B.1.361
1626	ORF1a:M3627I	-0.132598	-0.0919682	-0.00082081	-0.0129534	0.0113118	0.99918	0.98713	1.01138	B.1.1.268
1627	S:L822F	-0.133437	-0.0925515	-0.000516468	-0.00810249	0.00706956	0.999484	0.99193	1.00709	B.1.546
1628	ORF1b:G2610N	-0.133626	-0.0926827	-0.000663747	-0.0103993	0.00907177	0.999336	0.989655	1.00911	B.1.518
1629	S:I1172V	-0.134135	-0.093036	-0.00078124	-0.0121967	0.0106342	0.999219	0.987877	1.01069	B.1.163
1630	ORF7a:A66T	-0.134478	-0.0932743	-0.000532313	-0.00829058	0.00722595	0.999468	0.991744	1.00725	B.1.177.26
1631	N:S412N	-0.134988	-0.093629	-0.000664308	-0.0103097	0.00898113	0.999336	0.989743	1.00902	B.1.77
1632	ORF1b:S598I	-0.135097	-0.0937049	-0.000569112	-0.00882566	0.00768744	0.999431	0.991213	1.00772	B.1.1.232
1633	ORF1a:G989C	-0.135848	-0.0942263	-0.00058319	-0.00899725	0.00783087	0.999417	0.991043	1.00786	AF.1 (B.1.1.305.1)
1634	ORF8:I9T	-0.136575	-0.0947315	-0.000764544	-0.0117364	0.0102073	0.999236	0.988332	1.01026	B.1.258.18
1635	ORF1b:S1273L	-0.136888	-0.0949492	-0.00055411	-0.00848784	0.00737962	0.999446	0.991548	1.00741	B.1.1.417, B.1.603
1636	ORF9b:I5L	-0.138199	-0.09586	-0.000512513	-0.00778105	0.00675603	0.999488	0.992249	1.00678	M.1 (B.1.1.294.1)
1637	S:S254Y	-0.138985	-0.0964063	-0.000707936	-0.0106912	0.00927534	0.999292	0.989366	1.00932	B.1.160.27
1638	S:V622A	-0.140318	-0.0973322	-0.000658172	-0.00985153	0.00853519	0.999342	0.990197	1.00857	B.1.160.21
1639	ORF1b:A1798S	-0.142118	-0.0985831	-0.000732767	-0.0108384	0.00937291	0.999268	0.98922	1.00942	B.1.1.279, AF.1 (B.1.1.305.1)
1640	ORF1b:T1522I	-0.142401	-0.0987799	-0.000598008	-0.00882881	0.00763279	0.999402	0.99121	1.00766	B.1.1.302, B.1.1.303
1641	ORF1a:Q3826H	-0.142499	-0.0988477	-0.000611815	-0.00902687	0.00780325	0.999388	0.991014	1.00783	B.1.1.93
1642	S:A684V	-0.142681	-0.0989744	-0.000593817	-0.0087509	0.00756327	0.999406	0.991287	1.00759	B.1.362.1
1643	ORF1a:T3665I	-0.142686	-0.0989777	-0.000426509	-0.00628513	0.00543212	0.999574	0.993735	1.00545	B.1.36.26
1644	ORF1a:K292N	-0.142794	-0.099053	-0.000660416	-0.00972515	0.00840433	0.99934	0.990322	1.00844	B.1.251
1645	S:M1237T	-0.143357	-0.0994442	-0.000988969	-0.0145101	0.0125321	0.999012	0.985595	1.01261	L.1 (B.1.1.10.1)
1646	N:T271I	-0.144156	-0.0999992	-0.000565521	-0.00825444	0.0071234	0.999435	0.99178	1.00715	B.1.407
1647	ORF1a:P4389L	-0.144176	-0.100014	-0.000981924	-0.0143304	0.0123666	0.999019	0.985772	1.01244	B.1.1.155
1648	ORF1b:Q1546H	-0.144845	-0.100478	-0.000486781	-0.00707366	0.0061001	0.999513	0.992951	1.00612	B.1.1.303
1649	M:A2S	-0.147389	-0.102246	-0.000562754	-0.00804623	0.00692072	0.999437	0.991986	1.00694	B.1.1.210
1650	ORF1b:A2222V	-0.147586	-0.102384	-0.00055057	-0.00786221	0.00676107	0.99945	0.992169	1.00678	B.1.604
1651	S:T307I	-0.149288	-0.103567	-0.000732099	-0.0103436	0.00887945	0.999268	0.98971	1.00892	B.1.402
1652	E:V58F	-0.149511	-0.103722	-0.000574048	-0.00809932	0.00695122	0.999426	0.991933	1.00698	N.3 (B.1.1.33.3)
1653	ORF1a:F548L	-0.150244	-0.104231	-0.000719985	-0.0101123	0.00867236	0.99928	0.989939	1.00871	B.1.606
1654	ORF7b:M1K	-0.150623	-0.104495	-0.000499119	-0.00699384	0.0059956	0.999501	0.993031	1.00601	B.1.616
1655	ORF1a:N869S	-0.151017	-0.104769	-0.000647779	-0.00905492	0.00775936	0.999352	0.990986	1.00779	B.1.1.417
1656	ORF7a:G38V	-0.151645	-0.105205	-0.000762143	-0.0106126	0.0090883	0.999238	0.989444	1.00913	AK.2 (B.1.1.232.2)
1657	ORF1a:N2596S	-0.152171	-0.105571	-0.000775578	-0.010765	0.00921387	0.999225	0.989293	1.00926	B.1.351.2, B.1.351.3
1658	ORF3a:M260I	-0.152493	-0.105795	-0.000876806	-0.0121462	0.0103926	0.999124	0.987927	1.01045	B.1.1.345
1659	ORF1a:Q663K	-0.153367	-0.106402	-0.000701185	-0.00966201	0.00825965	0.999299	0.990385	1.00829	B.1.407
1660	M:L17I	-0.154002	-0.106844	-0.000656511	-0.00901182	0.0076988	0.999344	0.991029	1.00773	B.1.1.279
1661	ORF3a:T223S	-0.154211	-0.106989	-0.000844031	-0.0115713	0.00988328	0.999156	0.988495	1.00993	B.1.258.24
1662	ORF1b:M1573I	-0.156927	-0.108878	-0.000420013	-0.00566582	0.00482579	0.99958	0.99435	1.00484	B.1.1.97, B.1.258.14, B.1.357
1663	ORF1a:C3147F	-0.157015	-0.108939	-0.00055151	-0.00743582	0.0063328	0.999449	0.992592	1.00635	B.1.425
1664	ORF1a:D1089Y	-0.157593	-0.109341	-0.000689493	-0.00926462	0.00788564	0.999311	0.990778	1.00792	B.1.458
1665	ORF1a:S1189N	-0.157765	-0.109461	-0.000588104	-0.0078943	0.00671809	0.999412	0.992137	1.00674	B.1.215
1666	ORF3a:V90L	-0.157778	-0.109469	-0.00092597	-0.0124287	0.0105767	0.999074	0.987648	1.01063	B.1.163
1667	ORF1a:D3240A	-0.159139	-0.110416	-0.000704636	-0.00938296	0.00797369	0.999296	0.990661	1.00801	B.1.500
1668	ORF8:V114I	-0.15935	-0.110562	-0.000916519	-0.0121895	0.0103565	0.999084	0.987885	1.01041	B.1.1.393
1669	ORF1b:M454I	-0.159708	-0.110811	-0.000527704	-0.00700379	0.00594839	0.999472	0.993021	1.00597	B.1.592, B.1.606
1670	ORF1a:Q611L	-0.159945	-0.110976	-0.00101685	-0.0134773	0.0114436	0.998984	0.986613	1.01151	N.2 (B.1.1.33.2)
1671	ORF7a:T28I	-0.161236	-0.111875	-0.000675709	-0.00888953	0.00753811	0.999325	0.99115	1.00757	B.1.1.30
1672	ORF1a:V3660L	-0.162276	-0.112597	-0.000639158	-0.0083589	0.00708058	0.999361	0.991676	1.00711	B.1.407
1673	ORF1a:I4114V	-0.162708	-0.112898	-0.00111331	-0.0145242	0.0122976	0.998887	0.985581	1.01237	B.1.1.409
1674	ORF1b:V1116I	-0.163665	-0.113564	-0.000678335	-0.00880171	0.00744505	0.999322	0.991237	1.00747	B.1.1.26
1675	ORF1b:R1736K	-0.164331	-0.114027	-0.000563393	-0.00728295	0.00615617	0.999437	0.992743	1.00618	B.1.1.286
1676	ORF1a:T1242I	-0.164649	-0.114248	-0.000764158	-0.00986061	0.00833229	0.999236	0.990188	1.00837	B.1.110.2
1677	S:V1122L	-0.16492	-0.114437	-0.000689737	-0.00888681	0.00750734	0.99931	0.991153	1.00754	AK.1 (B.1.1.232.1), B.1.1.302
1678	N:N8T	-0.165939	-0.115145	-0.000622048	-0.00796928	0.00672519	0.999378	0.992062	1.00675	M.1 (B.1.1.294.1)
1679	ORF8:E19-	-0.16642	-0.11548	-0.000738416	-0.00943491	0.00795808	0.999262	0.990609	1.00799	AM.2 (B.1.1.216.2)
1680	S:S247G	-0.168445	-0.116889	-0.00086898	-0.0109801	0.00924216	0.999131	0.98908	1.00928	B.1.77
1681	E:F20L	-0.168461	-0.1169	-0.00059344	-0.00749784	0.00631097	0.999407	0.99253	1.00633	B.1.616
1682	S:I119V	-0.17027	-0.118159	-0.000936151	-0.0117121	0.00983981	0.999064	0.988356	1.00989	B.1.205
1683	ORF1a:T1542I	-0.172348	-0.119605	-0.000737126	-0.00911981	0.00764556	0.999263	0.990922	1.00767	C.30 (B.1.1.1.30), B.1.326
1684	ORF1a:P1541S	-0.17379	-0.120608	-0.00078816	-0.00967682	0.0081005	0.999212	0.99037	1.00813	B.1.592
1685	S:T549A	-0.17386	-0.120657	-0.000873169	-0.0107166	0.00897026	0.999127	0.989341	1.00901	B.1.1.299
1686	ORF1b:Q1867K	-0.174036	-0.120779	-0.000777464	-0.00953312	0.0079782	0.999223	0.990512	1.00801	B.1.198
1687	ORF1a:A1074D	-0.175342	-0.121688	-0.00102746	-0.0125123	0.0104574	0.998973	0.987566	1.01051	B.1.1.107
1688	S:H66D	-0.175812	-0.122015	-0.000665706	-0.00808705	0.00675563	0.999335	0.991946	1.00678	B.1.616
1689	ORF1a:D203Y	-0.177673	-0.12331	-0.000791867	-0.00952719	0.00794346	0.999208	0.990518	1.00798	B.1.1.198
1690	ORF1a:A3456S	-0.179022	-0.12425	-0.000960272	-0.0114735	0.00955295	0.99904	0.988592	1.0096	B.1.479
1691	ORF1a:L2572I	-0.179087	-0.124295	-0.000982872	-0.0117396	0.00977388	0.999018	0.988329	1.00982	B.1.1.332
1692	ORF1b:Q813R	-0.180276	-0.125122	-0.000658244	-0.00781468	0.00649819	0.999342	0.992216	1.00652	B.1.616
1693	ORF1a:E2031K	-0.18044	-0.125236	-0.000813357	-0.00964815	0.00802144	0.999187	0.990398	1.00805	B.1.1.98
1694	ORF3a:T190I	-0.180809	-0.125494	-0.00077478	-0.00917335	0.00762379	0.999225	0.990869	1.00765	B.1.160.25
1695	ORF1a:T609I	-0.181756	-0.126152	-0.000671883	-0.00791715	0.00657338	0.999328	0.992114	1.0066	B.33
1696	S:N211Y	-0.182369	-0.126579	-0.00102447	-0.0120347	0.0099858	0.998976	0.988037	1.01004	B.1.1.175
1697	ORF1a:M3733I	-0.182442	-0.12663	-0.000971462	-0.0114078	0.0094649	0.999029	0.988657	1.00951	B.1.1.210
1698	ORF1a:T945I	-0.183815	-0.127586	-0.0010495	-0.0122399	0.010141	0.998951	0.987835	1.01019	B.1.367
1699	ORF1b:V2199F	-0.184884	-0.12833	-0.001058	-0.0122739	0.0101579	0.998943	0.987801	1.01021	B.1.1.234
1700	ORF1b:V193I	-0.185055	-0.128449	-0.00127825	-0.0148164	0.01226	0.998723	0.985293	1.01234	B.1.476
1701	ORF1a:C655R	-0.185224	-0.128567	-0.00119908	-0.0138873	0.0114891	0.998802	0.986209	1.01156	B.1.1.402
1702	ORF1a:L3495F	-0.186965	-0.129779	-0.00107229	-0.0123132	0.0101686	0.998928	0.987762	1.01022	B.1.1.165
1703	S:Q949R	-0.187342	-0.130042	-0.000676003	-0.0077483	0.00639629	0.999324	0.992282	1.00642	B.1.616
1704	E:L73F	-0.189469	-0.131523	-0.000644937	-0.00731649	0.00602662	0.999355	0.99271	1.00604	B.1.221.2, B.1.40
1705	S:V483A	-0.190293	-0.132097	-0.000883651	-0.00998499	0.00821769	0.999117	0.990065	1.00825	B.1.616
1706	S:G669S	-0.191154	-0.132697	-0.000751772	-0.00845993	0.00695638	0.999249	0.991576	1.00698	B.1.616
1707	ORF1b:D2666G	-0.192956	-0.133952	-0.00102922	-0.0114836	0.00942515	0.998971	0.988582	1.00947	B.1.294
1708	ORF1a:V2715I	-0.193932	-0.134631	-0.00081408	-0.00904154	0.00741339	0.999186	0.990999	1.00744	B.1.1.218, B.1.1.72
1709	S:N1187D	-0.195506	-0.135728	-0.000725412	-0.00799772	0.0065469	0.999275	0.992034	1.00657	B.1.616
1710	ORF1a:K1233R	-0.196394	-0.136346	-0.000903497	-0.00992019	0.0081132	0.999097	0.990129	1.00815	B.1.160.21
1711	ORF1a:P732S	-0.197785	-0.137316	-0.000597652	-0.00652011	0.00532481	0.999403	0.993501	1.00534	B.1.369.1
1712	ORF1a:V2943I	-0.199003	-0.138164	-0.000908127	-0.0098522	0.00803595	0.999092	0.990196	1.00807	B.1.36.28
1713	ORF1a:T151A	-0.201332	-0.139788	-0.00125811	-0.0135058	0.0109896	0.998743	0.986585	1.01105	B.1.274
1714	ORF1a:Y534C	-0.201772	-0.140094	-0.000772193	-0.00827309	0.0067287	0.999228	0.991761	1.00675	B.1.177.25
1715	S:A1020V	-0.202626	-0.140689	-0.00100368	-0.0107121	0.00870473	0.998997	0.989345	1.00874	B.1.489
1716	M:A83S	-0.20366	-0.14141	-0.000865341	-0.00919312	0.00746244	0.999135	0.990849	1.00749	B.1.606
1717	ORF1b:T899I	-0.203815	-0.141518	-0.000880823	-0.00935115	0.0075895	0.99912	0.990692	1.00762	B.1.1.177, B.1.1.402
1718	ORF1a:A566V	-0.204094	-0.141712	-0.000995227	-0.0105526	0.00856219	0.999005	0.989503	1.0086	B.1.1.120
1719	ORF1a:V751L	-0.206197	-0.143178	-0.00121827	-0.0127983	0.0103618	0.998782	0.987283	1.01042	B.1.561
1720	E:R69I	-0.20695	-0.143703	-0.00131354	-0.0137537	0.0111266	0.998687	0.98634	1.01119	B.1.491
1721	ORF1b:P821S	-0.208289	-0.144637	-0.00138719	-0.0144404	0.011666	0.998614	0.985663	1.01173	B.1.9.3
1722	ORF9b:I5T	-0.210513	-0.146187	-0.000982267	-0.0101276	0.00816307	0.999018	0.989924	1.0082	B.1.616, B.1.620, B.4.8
1723	ORF1a:V1291F	-0.211541	-0.146904	-0.0013131	-0.0134792	0.010853	0.998688	0.986611	1.01091	B.1.1.152, B.1.36.36
1724	ORF8:G96R	-0.211722	-0.14703	-0.00112754	-0.0115654	0.00931036	0.998873	0.988501	1.00935	B.1.1.230
1725	ORF9b:S6T	-0.212137	-0.147319	-0.00135237	-0.0138471	0.0111423	0.998649	0.986248	1.0112	AP.1 (B.1.1.70.1)
1726	ORF7a:*122R	-0.212813	-0.147791	-0.000742281	-0.00757854	0.00609398	0.999258	0.99245	1.00611	B.1.616
1727	ORF1a:S505P	-0.213102	-0.147992	-0.00140792	-0.014357	0.0115412	0.998593	0.985746	1.01161	B.1.110.2
1728	ORF1b:K2538R	-0.214003	-0.148621	-0.000992709	-0.0100845	0.0080991	0.999008	0.989966	1.00813	B.1.361
1729	ORF1a:Q575H	-0.215272	-0.149506	-0.00101234	-0.0102293	0.00820462	0.998988	0.989823	1.00824	B.1.309
1730	S:T22I	-0.217475	-0.151042	-0.000928103	-0.00929251	0.0074363	0.999072	0.990751	1.00746	B.1.1.487
1731	ORF1b:S1893F	-0.217967	-0.151386	-0.00119761	-0.0119666	0.00957134	0.998803	0.988105	1.00962	B.1.508
1732	N:P142S	-0.218524	-0.151774	-0.000907937	-0.0090513	0.00723543	0.999092	0.99099	1.00726	B.1.429.1
1733	ORF1a:D992Y	-0.220222	-0.152958	-0.000770339	-0.00762631	0.00608563	0.99923	0.992403	1.0061	B.1.127
1734	ORF1b:A869V	-0.220923	-0.153447	-0.00138717	-0.0136937	0.0109194	0.998614	0.9864	1.01098	B.1.1.426
1735	ORF9b:E65*	-0.221294	-0.153706	-0.000987462	-0.00973325	0.00775832	0.999013	0.990314	1.00779	B.1.1.15
1736	ORF1b:N1188S	-0.222223	-0.154354	-0.00108867	-0.0106905	0.00851317	0.998912	0.989366	1.00855	AF.1 (B.1.1.305.1)
1737	ORF1a:S1478Y	-0.22303	-0.154918	-0.0009273	-0.00907631	0.00722171	0.999073	0.990965	1.00725	B.1.160.23
1738	ORF1a:K399R	-0.223087	-0.154957	-0.00122743	-0.0120112	0.00955632	0.998773	0.988061	1.0096	B.1.1.296
1739	ORF1b:T2336I	-0.224117	-0.155676	-0.000834367	-0.00813113	0.0064624	0.999166	0.991902	1.00648	B.1.1.118, B.1.1.148, B.1.1.268
1740	ORF1a:Q526H	-0.224992	-0.156287	-0.0012691	-0.0123245	0.00978633	0.998732	0.987751	1.00983	B.1.219
1741	ORF7a:P84S	-0.225903	-0.156923	-0.00111057	-0.010746	0.00852487	0.99889	0.989312	1.00856	B.1.1.480
1742	ORF1a:G465D	-0.226311	-0.157207	-0.00171566	-0.0165741	0.0131428	0.998286	0.983562	1.01323	B.1.9.2
1743	ORF1a:S2261Y	-0.227528	-0.158056	-0.00082778	-0.00795841	0.00630285	0.999173	0.992073	1.00632	B.1.616
1744	ORF1a:G645C	-0.227826	-0.158264	-0.00159426	-0.0153096	0.012121	0.998407	0.984807	1.01219	B.1.1.458
1745	N:T24I	-0.227954	-0.158353	-0.000854971	-0.00820608	0.00649614	0.999145	0.991827	1.00652	B.1.309, B.1.488
1746	ORF1a:T512K	-0.232052	-0.161214	-0.00119394	-0.0112782	0.00889035	0.998807	0.988785	1.00893	B.1.1.203
1747	ORF3a:L147F	-0.232337	-0.161413	-0.00119603	-0.0112856	0.0088935	0.998805	0.988778	1.00893	B.1.1.350
1748	N:S327L	-0.233006	-0.161881	-0.00128761	-0.0121185	0.00954327	0.998713	0.987955	1.00959	B.1.1.422
1749	ORF6:D53Y	-0.233966	-0.16255	-0.00130857	-0.0122707	0.00965352	0.998692	0.987804	1.0097	B.1.475
1750	ORF1b:L252*	-0.234537	-0.162949	-0.00127115	-0.0118938	0.00935154	0.99873	0.988177	1.0094	B.1.1.53
1751	S:E1258V	-0.23622	-0.164124	-0.00120007	-0.0111572	0.00875711	0.998801	0.988905	1.0088	B.1.1.480
1752	ORF1a:V1287M	-0.236871	-0.164579	-0.00119105	-0.0110462	0.00866415	0.99881	0.989015	1.0087	B.1.456
1753	S:A352S	-0.23711	-0.164746	-0.00102532	-0.00950066	0.00745002	0.998975	0.990544	1.00748	AH.3 (B.1.1.241.3)
1754	ORF3a:T32I	-0.240137	-0.16686	-0.00115214	-0.0105557	0.00825146	0.998848	0.9895	1.00829	B.1.604
1755	ORF3a:G224R	-0.240234	-0.166928	-0.00105249	-0.0096393	0.00753432	0.998948	0.990407	1.00756	B.1.1.332
1756	ORF3a:Y156C	-0.241102	-0.167534	-0.0015314	-0.0139805	0.0109177	0.99847	0.986117	1.01098	AP.1 (B.1.1.70.1)
1757	ORF1a:L320F	-0.241677	-0.167936	-0.000759667	-0.00692045	0.00540112	0.999241	0.993103	1.00542	B.1.258.22
1758	ORF1a:E755K	-0.242577	-0.168565	-0.00109538	-0.00994575	0.007755	0.998905	0.990104	1.00779	B.1.279
1759	ORF1b:A37S	-0.242595	-0.168577	-0.00129164	-0.011727	0.00914374	0.998709	0.988341	1.00919	B.1.1.350
1760	ORF7a:V29L	-0.245265	-0.170443	-0.00114887	-0.0103298	0.00803202	0.998852	0.989723	1.00806	AK.2 (B.1.1.232.2)
1761	ORF1b:A1491V	-0.247369	-0.171913	-0.00148979	-0.0132938	0.0103142	0.998511	0.986794	1.01037	B.1.1.399
1762	ORF7a:E95*	-0.248016	-0.172365	-0.00102494	-0.00912465	0.00707476	0.998976	0.990917	1.0071	B.1.177.61
1763	ORF1a:T1240I	-0.249882	-0.173669	-0.00134376	-0.0118836	0.0091961	0.998657	0.988187	1.00924	B.1.1.202
1764	ORF1b:P1967S	-0.250191	-0.173885	-0.00108983	-0.00962739	0.00744773	0.998911	0.990419	1.00748	C.5 (B.1.1.1.5)
1765	ORF1a:I3341V	-0.250335	-0.173986	-0.0013429	-0.0118569	0.00917115	0.998658	0.988213	1.00921	B.1.1.147
1766	ORF1b:T1996M	-0.251075	-0.174503	-0.00125644	-0.0110645	0.00855165	0.998744	0.988996	1.00859	B.1.1.120
1767	ORF1b:Q2555R	-0.251357	-0.1747	-0.00156737	-0.013789	0.0106542	0.998434	0.986306	1.01071	C.13 (B.1.1.1.13)
1768	ORF1a:A540V	-0.253187	-0.17598	-0.00062158	-0.00543333	0.00419017	0.999379	0.994581	1.0042	B.1.70
1769	S:P384L	-0.253554	-0.176236	-0.000935562	-0.00816742	0.00629629	0.999065	0.991866	1.00632	B.1.463
1770	N:R209K	-0.254092	-0.176612	-0.00100724	-0.00877664	0.00676217	0.998993	0.991262	1.00679	B.1.425
1771	ORF1b:N2695L	-0.254329	-0.176778	-0.00137766	-0.0119945	0.00923914	0.998623	0.988077	1.00928	B.1.1.340
1772	S:M1229T	-0.254624	-0.176984	-0.000974186	-0.00847296	0.00652459	0.999026	0.991563	1.00655	W.3 (B.1.177.53.3)
1773	ORF1a:S771C	-0.255875	-0.177859	-0.00114305	-0.00989863	0.00761253	0.998858	0.99015	1.00764	B.1.1.255
1774	ORF3a:K136E	-0.25682	-0.178519	-0.00116981	-0.0100974	0.00775777	0.998831	0.989953	1.00779	B.1.1.14
1775	N:R68L	-0.260771	-0.181283	-0.00110581	-0.00941715	0.00720552	0.998895	0.990627	1.00723	B.1.1.15
1776	ORF3a:G172D	-0.26129	-0.181646	-0.000834815	-0.00709684	0.00542721	0.999166	0.992928	1.00544	B.1.258.20, B.1.478
1777	ORF7a:F87L	-0.261311	-0.181661	-0.00142368	-0.012102	0.00925463	0.998577	0.987971	1.0093	B.1.169
1778	ORF1a:E899D	-0.261653	-0.1819	-0.000940699	-0.00798718	0.00610578	0.99906	0.992045	1.00612	B.1.177.61
1779	ORF1b:V2178F	-0.262066	-0.182188	-0.000897532	-0.00761008	0.00581502	0.999103	0.992419	1.00583	B.1.177.45
1780	ORF1b:D1973G	-0.262714	-0.182642	-0.00121028	-0.0102395	0.00781894	0.99879	0.989813	1.00785	B.1.177.88
1781	S:F59Y	-0.263027	-0.182861	-0.000912158	-0.00770916	0.00588484	0.999088	0.99232	1.0059	B.1.463
1782	ORF6:D61Y	-0.264163	-0.183656	-0.00141835	-0.0119419	0.00910516	0.998583	0.988129	1.00915	C.5 (B.1.1.1.5)
1783	S:A706S	-0.265074	-0.184293	-0.00140865	-0.0118242	0.00900694	0.998592	0.988245	1.00905	B.1.115
1784	ORF1a:I2490T	-0.266897	-0.185569	-0.00121481	-0.0101358	0.0077062	0.998786	0.989915	1.00774	B.1.458
1785	ORF3a:R134H	-0.268432	-0.186643	-0.00137526	-0.0114168	0.00866626	0.998626	0.988648	1.0087	B.1.1.271
1786	ORF1a:H2520Q	-0.26908	-0.187096	-0.00108308	-0.00897219	0.00680603	0.998918	0.991068	1.00683	B.1.463
1787	N:D371V	-0.272738	-0.189657	-0.00143975	-0.0117862	0.00890667	0.998561	0.988283	1.00895	B.1.1.101
1788	ORF1a:S2024-	-0.274836	-0.191126	-0.00130967	-0.0106494	0.0080301	0.998691	0.989407	1.00806	B.1.1.262
1789	ORF1a:T512I	-0.276636	-0.192386	-0.0015301	-0.0123709	0.00931066	0.998471	0.987705	1.00935	B.1.110.1, B.1.476
1790	ORF1b:V1077L	-0.277393	-0.192916	-0.000828202	-0.00667999	0.00502359	0.999172	0.993342	1.00504	B.1.603
1791	ORF7a:F6L	-0.2777	-0.193131	-0.000988855	-0.00796806	0.00599035	0.999012	0.992064	1.00601	B.1.160.23
1792	ORF1a:Y182H	-0.278132	-0.193434	-0.00169144	-0.0136109	0.010228	0.99831	0.986481	1.01028	B.1.1.138
1793	ORF3a:E194K	-0.278481	-0.193678	-0.00141831	-0.0114004	0.00856383	0.998583	0.988664	1.0086	B.1.1.203
1794	ORF1a:P2079S	-0.279504	-0.194395	-0.0012117	-0.0097085	0.0072851	0.998789	0.990339	1.00731	B.1.1.394
1795	ORF1b:P1666L	-0.28086	-0.195344	-0.00174187	-0.0138974	0.0104137	0.99826	0.986199	1.01047	B.1.1.383
1796	ORF8:I58L	-0.281177	-0.195567	-0.00137771	-0.0109811	0.0082257	0.998623	0.989079	1.00826	B.1.1.120
1797	ORF1b:A2028S	-0.283079	-0.196899	-0.000956944	-0.00758257	0.00566869	0.999044	0.992446	1.00568	B.1.1.345, B.1.36.2
1798	ORF1a:T3959I	-0.283558	-0.197235	-0.00150446	-0.0119033	0.00889441	0.998497	0.988167	1.00893	B.1.36.36
1799	ORF1a:K2589R	-0.283616	-0.197275	-0.00139165	-0.0110088	0.00822554	0.998609	0.989052	1.00826	B.1.1.178, B.1.177.26
1800	ORF3a:L140F	-0.284148	-0.197648	-0.000934923	-0.00738374	0.00551389	0.999066	0.992643	1.00553	B.1.291
1801	ORF3a:K21N	-0.284166	-0.197661	-0.00111224	-0.00878363	0.00655915	0.998888	0.991255	1.00658	B.1.570
1802	N:D402Y	-0.286586	-0.199357	-0.00101213	-0.00793407	0.00590982	0.998988	0.992097	1.00593	M.1 (B.1.1.294.1), B.1.393
1803	ORF1b:P2612L	-0.287243	-0.199817	-0.00105797	-0.00827684	0.00616091	0.998943	0.991757	1.00618	B.1.1.44, B.1.578
1804	N:R40C	-0.287257	-0.199827	-0.00121877	-0.00953452	0.00709697	0.998782	0.990511	1.00712	B.1.1.217
1805	ORF7a:I3T	-0.289153	-0.201155	-0.00123333	-0.00959321	0.00712656	0.998767	0.990453	1.00715	B.1.258.23
1806	ORF1b:T1230I	-0.289153	-0.201156	-0.00156267	-0.0121549	0.00902956	0.998439	0.987919	1.00907	B.1.585
1807	ORF1b:S442C	-0.289796	-0.201606	-0.00148172	-0.0115029	0.00853951	0.998519	0.988563	1.00858	B.1.1.45
1808	ORF1b:A1428S	-0.29085	-0.202345	-0.000832676	-0.00644387	0.00477852	0.999168	0.993577	1.00479	B.1.603
1809	ORF1b:A1131V	-0.293435	-0.204158	-0.00157773	-0.012116	0.00896051	0.998424	0.987957	1.009	B.1.585
1810	ORF1a:E1024K	-0.293664	-0.204318	-0.00151782	-0.011648	0.00861239	0.998483	0.98842	1.00865	B.4.1
1811	ORF1b:V2172I	-0.295705	-0.205749	-0.0010258	-0.00782493	0.00577333	0.998975	0.992206	1.00579	B.1.258.22
1812	ORF1b:M2322I	-0.296597	-0.206375	-0.00171318	-0.0130342	0.0096078	0.998288	0.98705	1.00965	AP.1 (B.1.1.70.1)
1813	ORF1a:S2083N	-0.298563	-0.207754	-0.000966276	-0.00730954	0.00537699	0.999034	0.992717	1.00539	B.1.160.18
1814	ORF1a:I1667V	-0.302824	-0.210744	-0.00128276	-0.00958518	0.00701965	0.998718	0.990461	1.00704	B.1.309
1815	ORF1a:Q3332R	-0.304089	-0.211631	-0.00121709	-0.00906165	0.00662748	0.998784	0.990979	1.00665	B.1.1.187
1816	ORF1a:A2710V	-0.304456	-0.211889	-0.00186611	-0.0138793	0.0101471	0.998136	0.986217	1.0102	B.1.6
1817	N:G25C	-0.304968	-0.212248	-0.000921451	-0.00684342	0.00500052	0.999079	0.99318	1.00501	B.1.115, B.1.160.28
1818	ORF1b:A2282V	-0.306432	-0.213276	-0.00171886	-0.0127128	0.00927509	0.998283	0.987368	1.00932	B.1.1.63
1819	ORF1a:A3070V	-0.306964	-0.21365	-0.00171916	-0.012696	0.00925766	0.998282	0.987384	1.0093	B.1.486
1820	ORF1a:I1232V	-0.307484	-0.214014	-0.00137055	-0.0101067	0.00736561	0.99863	0.989944	1.00739	B.1.1.229
1821	ORF1b:D870Y	-0.309603	-0.215502	-0.00149875	-0.0109867	0.0079892	0.998502	0.989073	1.00802	B.1.159
1822	ORF1a:A2199V	-0.31045	-0.216096	-0.00154825	-0.0113228	0.00822634	0.998453	0.988741	1.00826	L.4 (B.1.1.10.4)
1823	M:L124F	-0.310525	-0.216149	-0.00155559	-0.0113741	0.00826296	0.998446	0.98869	1.0083	B.1.1.88
1824	ORF1a:I785V	-0.312878	-0.217802	-0.0018033	-0.0130997	0.00949309	0.998198	0.986986	1.00954	B.1.1.268
1825	ORF1b:A34V	-0.313145	-0.217989	-0.00143113	-0.0103886	0.0075263	0.99857	0.989665	1.00755	B.1.97
1826	ORF1b:Y1192C	-0.316984	-0.220686	-0.00112253	-0.00806327	0.00581823	0.998878	0.991969	1.00584	B.1.369.1
1827	ORF1a:R73C	-0.32158	-0.223915	-0.00127759	-0.00906423	0.00650905	0.998723	0.990977	1.00653	B.1.258.23
1828	M:V23L	-0.322357	-0.224461	-0.00181654	-0.0128613	0.00922821	0.998185	0.987221	1.00927	B.1.1.213
1829	ORF1a:N1172S	-0.322568	-0.224609	-0.00164292	-0.0116255	0.00833968	0.998358	0.988442	1.00837	B.1.1.430
1830	S:I834T	-0.323492	-0.225259	-0.00119728	-0.00845131	0.00605675	0.998803	0.991584	1.00608	AK.2 (B.1.1.232.2)
1831	M:I48V	-0.323988	-0.225608	-0.00160228	-0.0112952	0.00809069	0.998399	0.988768	1.00812	B.1.375
1832	N:N196I	-0.324879	-0.226234	-0.0013231	-0.00930522	0.00665903	0.998678	0.990738	1.00668	B.1.463
1833	ORF1a:P2605S	-0.327662	-0.228191	-0.00103413	-0.00721992	0.00515166	0.998966	0.992806	1.00516	B.1.106, B.1.357, B.37
1834	ORF1a:P926S	-0.328235	-0.228594	-0.00152253	-0.0106139	0.00756883	0.998479	0.989442	1.0076	B.1.362.1
1835	S:K1045N	-0.329137	-0.229228	-0.00166021	-0.0115465	0.00822608	0.998341	0.98852	1.00826	B.1.177.38
1836	ORF1b:T2081I	-0.329807	-0.229699	-0.00182288	-0.0126559	0.00901009	0.998179	0.987424	1.00905	B.1.588.1
1837	ORF1a:L1434I	-0.329829	-0.229715	-0.00168014	-0.0116641	0.00830383	0.998321	0.988404	1.00834	B.1.1.341
1838	S:S640F	-0.332323	-0.231469	-0.00117828	-0.0081275	0.00577094	0.998822	0.991905	1.00579	B.1.1.118
1839	ORF1b:N1047S	-0.332787	-0.231795	-0.00186041	-0.0128174	0.00909655	0.998141	0.987264	1.00914	B.1.1.197
1840	ORF1b:D1746Y	-0.333538	-0.232324	-0.00197803	-0.0136015	0.00964541	0.998024	0.986491	1.00969	B.1.1.242
1841	ORF1b:A1225D	-0.333681	-0.232425	-0.00169923	-0.0116801	0.00828165	0.998302	0.988388	1.00832	B.4.1
1842	ORF3a:W69C	-0.335706	-0.233849	-0.00123742	-0.00846186	0.00598703	0.998763	0.991574	1.00601	B.1.1.178, M.2 (B.1.1.294.2)
1843	ORF1b:V1814F	-0.335961	-0.234029	-0.00181834	-0.0124264	0.0087897	0.998183	0.987651	1.00883	B.1.1.249
1844	ORF1a:A3392V	-0.336861	-0.234662	-0.00122776	-0.00837124	0.00591573	0.998773	0.991664	1.00593	B.1.1.55
1845	ORF1a:P371L	-0.338507	-0.235821	-0.00123541	-0.00838848	0.00591766	0.998765	0.991647	1.00594	B.1.1.320
1846	ORF1a:S3195G	-0.33954	-0.236548	-0.00138964	-0.0094112	0.00663193	0.998611	0.990633	1.00665	S.1 (B.1.1.217.1)
1847	ORF7b:F19S	-0.341323	-0.237803	-0.00187253	-0.0126251	0.00888003	0.998129	0.987454	1.00892	B.1.1.86
1848	ORF1a:G192D	-0.343062	-0.239028	-0.00206303	-0.0138494	0.00972337	0.997939	0.986246	1.00977	B.1.1.399
1849	ORF1b:V2120L	-0.343335	-0.23922	-0.00156404	-0.0104925	0.00736445	0.998437	0.989562	1.00739	B.1.1.515
1850	ORF1a:K290N	-0.343898	-0.239616	-0.00130701	-0.00875599	0.00614197	0.998694	0.991282	1.00616	B.1.397
1851	ORF3a:T24I	-0.34455	-0.240075	-0.00129577	-0.00866675	0.0060752	0.998705	0.991371	1.00609	AT.1 (B.1.1.370.1), B.1.36.31, B.1.598
1852	ORF8:Y111F	-0.345385	-0.240663	-0.00139113	-0.00928539	0.00650314	0.99861	0.990758	1.00652	B.1.160.9
1853	ORF1a:L3180M	-0.346229	-0.241258	-0.00182035	-0.0121251	0.00848445	0.998181	0.987948	1.00852	B.1.1.86
1854	S:N185S	-0.346597	-0.241517	-0.00193888	-0.012903	0.00902527	0.998063	0.98718	1.00907	B.1.1.147
1855	S:V213A	-0.348513	-0.242867	-0.00158164	-0.0104764	0.00731317	0.99842	0.989578	1.00734	B.1.458
1856	ORF1b:I1611V	-0.349193	-0.243346	-0.00210993	-0.0139527	0.00973279	0.997892	0.986144	1.00978	B.1.405
1857	ORF1a:G1100V	-0.351292	-0.244825	-0.00201159	-0.0132349	0.00921168	0.99799	0.986852	1.00925	B.1.434
1858	ORF1a:V365F	-0.351747	-0.245146	-0.00114105	-0.00749906	0.00521696	0.99886	0.992529	1.00523	B.1.258.22
1859	ORF7a:H47Y	-0.353028	-0.246048	-0.00141612	-0.00927822	0.00644599	0.998585	0.990765	1.00647	B.1.1.266, B.1.407
1860	ORF1a:I1912V	-0.353309	-0.246246	-0.00190144	-0.0124496	0.00864671	0.9981	0.987628	1.00868	B.1.561
1861	ORF6:I32V	-0.354443	-0.247046	-0.00119772	-0.00782072	0.00542529	0.998803	0.99221	1.00544	B.1.369.1
1862	ORF1a:D335N	-0.356317	-0.248367	-0.00221272	-0.014384	0.00995859	0.99779	0.985719	1.01001	B.1.466
1863	N:S188L	-0.358302	-0.249767	-0.00161833	-0.0104708	0.00723417	0.998383	0.989584	1.00726	B.1.93
1864	ORF7a:L96F	-0.358681	-0.250034	-0.00138782	-0.00897137	0.00619573	0.998613	0.991069	1.00621	B.1.1.270
1865	ORF1b:V1691L	-0.367165	-0.256019	-0.00212894	-0.0134935	0.00923557	0.997873	0.986597	1.00928	AH.3 (B.1.1.241.3)
1866	ORF1b:T1774I	-0.368651	-0.257069	-0.00130835	-0.00826429	0.00564759	0.998693	0.99177	1.00566	B.1.1.4, B.1.1.456
1867	ORF1a:M3655V	-0.369357	-0.257567	-0.00205701	-0.0129724	0.00885835	0.997945	0.987111	1.0089	B.1.177.29
1868	ORF1a:A1352V	-0.372613	-0.259866	-0.00100659	-0.00630129	0.00428812	0.998994	0.993719	1.0043	B.1.12
1869	N:Q229H	-0.373431	-0.260443	-0.00169964	-0.0106203	0.007221	0.998302	0.989436	1.00725	B.1.1.132
1870	ORF3a:I186V	-0.373858	-0.260745	-0.00194914	-0.0121676	0.00826932	0.998053	0.987906	1.0083	C.27 (B.1.1.1.27)
1871	ORF1a:E1687D	-0.375399	-0.261833	-0.00182577	-0.0113582	0.00770663	0.998176	0.988706	1.00774	B.1.1.234
1872	S:N370S	-0.376347	-0.262503	-0.00109814	-0.0068171	0.00462082	0.998902	0.993206	1.00463	B.1.603
1873	N:A414S	-0.378283	-0.263871	-0.00107828	-0.00666507	0.00450851	0.998922	0.993357	1.00452	B.1.1.159, B.1.575.1
1874	ORF1a:E910D	-0.379081	-0.264435	-0.0016714	-0.0103131	0.00697025	0.99833	0.98974	1.00699	C.5 (B.1.1.1.5)
1875	ORF1a:T2277I	-0.379587	-0.264793	-0.00232339	-0.01432	0.00967322	0.997679	0.985782	1.00972	B.1.1.185
1876	ORF1a:I201V	-0.381926	-0.266445	-0.00220442	-0.013517	0.0091082	0.997798	0.986574	1.00915	B.1.486
1877	M:L90F	-0.383217	-0.267358	-0.00168894	-0.010327	0.00694916	0.998312	0.989726	1.00697	B.1.1.88
1878	ORF1a:I4049V	-0.383304	-0.26742	-0.00162636	-0.0099425	0.00668978	0.998375	0.990107	1.00671	B.1.1.4
1879	ORF1a:A2344S	-0.383325	-0.267435	-0.00173348	-0.0105969	0.0071299	0.998268	0.989459	1.00716	B.1.115
1880	ORF1a:L1556I	-0.38364	-0.267657	-0.0015314	-0.00935509	0.0062923	0.99847	0.990689	1.00631	B.1.325, B.1.572
1881	S:D178N	-0.385227	-0.268779	-0.00174002	-0.0105929	0.00711289	0.998262	0.989463	1.00714	B.1.1.341, B.1.1.370
1882	ORF1b:A2132T	-0.386089	-0.269389	-0.00133273	-0.00809829	0.00543283	0.998668	0.991934	1.00545	B.1.369.1
1883	S:S698L	-0.387549	-0.270421	-0.00123319	-0.00746984	0.00500346	0.998768	0.992558	1.00502	B.1.1.262, B.1.515
1884	ORF1a:S443F	-0.38826	-0.270924	-0.00149267	-0.0090278	0.00604245	0.998508	0.991013	1.00606	B.1.1.30, B.1.1.424
1885	ORF1a:M2254I	-0.388589	-0.271157	-0.0017069	-0.0103161	0.00690233	0.998295	0.989737	1.00693	AF.1 (B.1.1.305.1)
1886	ORF1a:L2869F	-0.388808	-0.271312	-0.00189364	-0.0114394	0.00765209	0.998108	0.988626	1.00768	B.1.177.24
1887	ORF1a:E2088G	-0.389573	-0.271853	-0.00171462	-0.010341	0.00691173	0.998287	0.989712	1.00694	B.1.36.28
1888	S:S691A	-0.391141	-0.272962	-0.00185961	-0.0111779	0.0074587	0.998142	0.988884	1.00749	B.1.1.234
1889	S:P631S	-0.392753	-0.274103	-0.00161811	-0.00969302	0.0064568	0.998383	0.990354	1.00648	B.1.110.2
1890	ORF1a:E910G	-0.400289	-0.279438	-0.00176833	-0.0104267	0.00689006	0.998233	0.989627	1.00691	B.1.177.70
1891	ORF7b:C12Y	-0.402724	-0.281162	-0.00108847	-0.00638581	0.00420887	0.998912	0.993635	1.00422	B.1.603
1892	ORF1a:N470D	-0.402852	-0.281253	-0.00212283	-0.0124509	0.00820521	0.997879	0.987626	1.00824	B.1.1.265
1893	S:V6F	-0.404724	-0.282579	-0.00115794	-0.00676549	0.00444962	0.998843	0.993257	1.00446	B.1.1.483, B.1.160.11, B.1.528
1894	ORF1a:N2023-	-0.404883	-0.282692	-0.00172078	-0.0100507	0.00660919	0.998281	0.99	1.00663	B.1.1.262
1895	ORF1a:L1762F	-0.404972	-0.282755	-0.00158788	-0.0092728	0.00609705	0.998413	0.99077	1.00612	M.1 (B.1.1.294.1)
1896	ORF1a:L1130F	-0.405749	-0.283306	-0.00150292	-0.00876274	0.0057569	0.998498	0.991276	1.00577	B.1.1.107, B.1.1.424
1897	ORF1a:V1295A	-0.407044	-0.284223	-0.00210457	-0.0122383	0.00802916	0.997898	0.987836	1.00806	B.1.1.178
1898	S:S689R	-0.407045	-0.284224	-0.00168493	-0.00979802	0.00642817	0.998316	0.99025	1.00645	C.1.1 (B.1.1.1.1.1), B.1.1.375
1899	ORF1b:H873R	-0.409955	-0.286287	-0.00139364	-0.00805655	0.00526926	0.998607	0.991976	1.00528	B.1.127
1900	ORF1b:E427G	-0.411347	-0.287274	-0.00154875	-0.00892812	0.00583063	0.998452	0.991112	1.00585	B.1.308, B.1.445
1901	ORF7b:W29C	-0.412616	-0.288173	-0.00133247	-0.00766182	0.00499689	0.998668	0.992367	1.00501	B.1.1.203
1902	E:T30I	-0.414018	-0.289168	-0.00169152	-0.00969922	0.00631617	0.99831	0.990348	1.00634	B.1.486, B.1.616
1903	ORF1a:Q1021R	-0.414308	-0.289373	-0.00150776	-0.0086405	0.00562498	0.998493	0.991397	1.00564	S.1 (B.1.1.217.1)
1904	ORF1a:Y118C	-0.417332	-0.291518	-0.00196966	-0.01122	0.00728067	0.998032	0.988843	1.00731	B.1.211
1905	ORF1b:T1050I	-0.418462	-0.29232	-0.00172729	-0.00981747	0.00636288	0.998274	0.990231	1.00638	B.1.280
1906	ORF1a:E754A	-0.421777	-0.294673	-0.00179272	-0.0101234	0.00653793	0.998209	0.989928	1.00656	B.1.1.55
1907	ORF1a:S2600A	-0.422044	-0.294863	-0.00201495	-0.0113724	0.00734245	0.997987	0.988692	1.00737	B.1.227
1908	ORF1b:A370V	-0.422325	-0.295062	-0.00123396	-0.00696061	0.0044927	0.998767	0.993064	1.0045	B.1.603
1909	ORF8:S21N	-0.422568	-0.295234	-0.00147964	-0.00834255	0.00538327	0.998521	0.991692	1.0054	B.1.444
1910	ORF1a:S2022-	-0.423489	-0.295889	-0.0016858	-0.00948792	0.00611632	0.998316	0.990557	1.00614	B.1.1.262
1911	S:N978S	-0.425195	-0.2971	-0.00171048	-0.00959502	0.00617407	0.998291	0.990451	1.00619	B.1.604
1912	ORF1b:D131Y	-0.426017	-0.297684	-0.00182185	-0.0102036	0.00655987	0.99818	0.989848	1.00658	B.1.36.21
1913	ORF1a:I2663V	-0.426224	-0.29783	-0.00182932	-0.0102414	0.00658271	0.998172	0.989811	1.0066	B.1.267
1914	ORF1a:Y1536H	-0.42905	-0.299838	-0.00183522	-0.0102188	0.00654833	0.998166	0.989833	1.00657	C.5 (B.1.1.1.5)
1915	ORF1a:K734R	-0.430391	-0.300791	-0.00241271	-0.0134	0.00857457	0.99759	0.986689	1.00861	B.1.444
1916	ORF8:W45L	-0.434085	-0.303417	-0.0019626	-0.0108241	0.00689886	0.998039	0.989234	1.00692	B.1.495
1917	S:S929T	-0.434487	-0.303702	-0.00127194	-0.00700964	0.00446576	0.998729	0.993015	1.00448	B.1.177.69
1918	ORF1a:N2187S	-0.434565	-0.303758	-0.00207012	-0.0114067	0.00726646	0.997932	0.988658	1.00729	B.1.1.361
1919	ORF1a:L3201F	-0.43688	-0.305403	-0.00213142	-0.0116936	0.00743072	0.997871	0.988375	1.00746	B.1.308
1920	ORF1b:A1521V	-0.437502	-0.305846	-0.00174651	-0.00957067	0.00607766	0.998255	0.990475	1.0061	B.1.177.25
1921	N:N11I	-0.437551	-0.305881	-0.00158656	-0.0086934	0.00552027	0.998415	0.991344	1.00554	B.1.478
1922	ORF1a:V1025A	-0.438075	-0.306253	-0.00151659	-0.00830185	0.00526868	0.998485	0.991733	1.00528	B.1.160.18
1923	ORF3a:V90F	-0.440288	-0.307828	-0.00232112	-0.0126537	0.00801146	0.997682	0.987426	1.00804	C.22 (B.1.1.1.22)
1924	ORF1a:G2035R	-0.440981	-0.30832	-0.00223245	-0.0121547	0.00768981	0.99777	0.987919	1.00772	B.1.1.382
1925	ORF1a:E441G	-0.441546	-0.308722	-0.00222612	-0.0121076	0.00765533	0.997776	0.987965	1.00768	B.32
1926	ORF1a:A3548V	-0.441712	-0.308841	-0.002775	-0.0150882	0.00953824	0.997229	0.985025	1.00958	B.1.1.90
1927	ORF1b:L1218I	-0.443907	-0.310403	-0.00201647	-0.0109197	0.00688677	0.997986	0.98914	1.00691	B.1.325
1928	ORF1b:R2257K	-0.44478	-0.311024	-0.00241684	-0.0130669	0.00823319	0.997586	0.987018	1.00827	B.1.1.242
1929	ORF1a:T3032I	-0.453312	-0.317099	-0.00134488	-0.0071597	0.00446993	0.998656	0.992866	1.00448	B.1.267, B.1.602
1930	ORF1a:D3511E	-0.455148	-0.318408	-0.00211956	-0.0112468	0.00700773	0.997883	0.988816	1.00703	B.1.93
1931	ORF1a:V2027L	-0.458619	-0.320882	-0.00196276	-0.0103509	0.00642535	0.998039	0.989703	1.00645	B.1.177.3
1932	ORF1a:S1102G	-0.45986	-0.321766	-0.00137383	-0.00722923	0.00448157	0.998627	0.992797	1.00449	B.1.1.217
1933	ORF3a:V256F	-0.459956	-0.321835	-0.00218059	-0.0114725	0.00711134	0.997822	0.988593	1.00714	B.1.227
1934	ORF1a:S1905F	-0.461074	-0.322632	-0.00182562	-0.0095861	0.00593486	0.998176	0.99046	1.00595	B.1.1.232
1935	S:H146Y	-0.462962	-0.323979	-0.00213353	-0.0111659	0.00689884	0.997869	0.988896	1.00692	B.1.264
1936	ORF1a:H1141Y	-0.464551	-0.325112	-0.00230345	-0.0120218	0.00741491	0.997699	0.98805	1.00744	B.1.1.87
1937	ORF7b:L18P	-0.464922	-0.325377	-0.00190041	-0.00991192	0.00611111	0.998101	0.990137	1.00613	C.5 (B.1.1.1.5)
1938	N:D340N	-0.465389	-0.32571	-0.00202932	-0.0105757	0.00651708	0.997973	0.98948	1.00654	B.1.321
1939	ORF1a:E1614A	-0.467352	-0.327112	-0.00204962	-0.0106452	0.006546	0.997952	0.989411	1.00657	B.1.1.437
1940	ORF1a:N4338D	-0.468099	-0.327645	-0.00196578	-0.0101966	0.00626507	0.998036	0.989855	1.00628	B.1.160.17
1941	ORF8:Y105F	-0.471279	-0.329915	-0.0024781	-0.0127841	0.00782788	0.997525	0.987297	1.00786	B.1.438.4
1942	ORF1a:T1828A	-0.471837	-0.330313	-0.00251672	-0.0129709	0.00793749	0.997486	0.987113	1.00797	B.1.375
1943	ORF1a:G572E	-0.471877	-0.330342	-0.00225572	-0.011625	0.00711353	0.997747	0.988442	1.00714	B.1.424
1944	ORF1b:T132I	-0.47301	-0.331151	-0.00189261	-0.00973482	0.00594961	0.998109	0.990312	1.00597	B.1.1.371, B.1.93
1945	ORF1a:M3539V	-0.473153	-0.331253	-0.00173844	-0.00893965	0.00546277	0.998263	0.9911	1.00548	B.1.1.187
1946	S:A845S	-0.476294	-0.333497	-0.00213733	-0.0109325	0.00665783	0.997865	0.989127	1.00668	C.36.3.1 (B.1.1.1.36.3.1), B.1.1.317, B.1.1.483
1947	ORF1b:V2371L	-0.476719	-0.333801	-0.000894083	-0.00456998	0.00278182	0.999106	0.99544	1.00279	B.1.13
1948	N:T165I	-0.48028	-0.336345	-0.00175273	-0.00890542	0.00539996	0.998249	0.991134	1.00541	B.1.604
1949	ORF7a:A105S	-0.482154	-0.337685	-0.00150532	-0.00762448	0.00461384	0.998496	0.992405	1.00462	A.2.5.2
1950	S:G1171V	-0.482283	-0.337778	-0.00238152	-0.0120598	0.00729681	0.997621	0.988013	1.00732	B.1.1.87
1951	M:V70F	-0.488823	-0.342456	-0.001194	-0.00598144	0.00359343	0.998807	0.994036	1.0036	B.1.1.207, B.1.1.344
1952	ORF1a:Q455H	-0.489678	-0.343068	-0.0021824	-0.0109176	0.00655279	0.99782	0.989142	1.00657	B.1.1.270
1953	ORF1a:T3398I	-0.490541	-0.343686	-0.00255042	-0.0127406	0.00763981	0.997453	0.98734	1.00767	B.1.501
1954	ORF3a:Y264C	-0.490988	-0.344005	-0.00190064	-0.00948779	0.0056865	0.998101	0.990557	1.0057	B.1.116
1955	ORF1b:P1223S	-0.492559	-0.345131	-0.001948	-0.00969939	0.00580338	0.998054	0.990348	1.00582	B.1.604
1956	ORF1a:G3072C	-0.492927	-0.345394	-0.00211736	-0.0105363	0.00630163	0.997885	0.989519	1.00632	B.1.1.15, B.1.325
1957	S:V1068F	-0.494086	-0.346224	-0.00241922	-0.0120159	0.00717746	0.997584	0.988056	1.0072	B.1.36.12
1958	S:S1252P	-0.498005	-0.349031	-0.00193016	-0.00952654	0.00566623	0.998072	0.990519	1.00568	B.1.1.55
1959	ORF3a:S26A	-0.498095	-0.349096	-0.00203754	-0.0100551	0.00598001	0.997965	0.989995	1.006	B.1.344
1960	ORF1a:Q3346K	-0.49836	-0.349286	-0.00363255	-0.0179187	0.0106536	0.996374	0.982241	1.01071	B.1.367
1961	ORF1a:P885L	-0.498531	-0.349408	-0.00158773	-0.00782987	0.0046544	0.998414	0.992201	1.00467	B.1.270
1962	S:I1232F	-0.499572	-0.350153	-0.00249646	-0.0122908	0.00729787	0.997507	0.987784	1.00732	B.1.1.512
1963	ORF1a:V3475F	-0.50048	-0.350804	-0.00324128	-0.0159347	0.00945214	0.996764	0.984192	1.0095	B.1.367
1964	ORF7a:R80I	-0.501385	-0.351453	-0.00352037	-0.0172819	0.0102411	0.996486	0.982867	1.01029	B.1.367
1965	ORF1a:A537S	-0.503304	-0.352829	-0.0029215	-0.0142984	0.0084554	0.997083	0.985803	1.00849	B.1.1.149
1966	S:P681L	-0.503584	-0.35303	-0.00197717	-0.00967239	0.00571804	0.998025	0.990374	1.00573	B.1.494, B.1.570
1967	ORF3a:S60Y	-0.505573	-0.354456	-0.00220923	-0.0107738	0.00635532	0.997793	0.989284	1.00638	B.1.1.186
1968	ORF1a:N2498K	-0.507709	-0.355988	-0.00230154	-0.0111864	0.00658334	0.997701	0.988876	1.00661	B.1.362.1
1969	ORF1b:T1038I	-0.512116	-0.359151	-0.00252205	-0.0121744	0.00713029	0.997481	0.987899	1.00716	B.1.486
1970	ORF1a:P3395L	-0.515597	-0.361651	-0.00210335	-0.0100989	0.00589222	0.997899	0.989952	1.00591	B.1.1.221, AP.1 (B.1.1.70.1)
1971	ORF1b:S2339F	-0.517395	-0.362942	-0.0018052	-0.00864356	0.00503316	0.998196	0.991394	1.00505	B.1.160.18
1972	ORF1b:P255T	-0.526746	-0.369663	-0.00364049	-0.0171864	0.00990538	0.996366	0.98296	1.00995	B.1.367
1973	ORF7b:M24I	-0.530468	-0.372341	-0.00286973	-0.0134727	0.00773329	0.997134	0.986618	1.00776	B.1.1.209
1974	ORF9b:M8L	-0.530661	-0.37248	-0.00190959	-0.00896255	0.00514337	0.998092	0.991077	1.00516	B.1.478
1975	ORF1a:A3209S	-0.536068	-0.376373	-0.00241491	-0.0112443	0.00641444	0.997588	0.988819	1.00644	B.1.1.53
1976	ORF1b:A1643S	-0.539964	-0.37918	-0.00299444	-0.0138637	0.00787481	0.99701	0.986232	1.00791	B.1.1.484
1977	ORF1b:M620T	-0.544278	-0.382289	-0.00185068	-0.00851505	0.00481369	0.998151	0.991521	1.00483	A.2.5.2
1978	ORF1a:P1640S	-0.545688	-0.383307	-0.00178449	-0.0081939	0.00462492	0.998217	0.99184	1.00464	B.1.1.286, B.1.177.26, B.1.313, B.1.578
1979	ORF1b:N2593S	-0.546172	-0.383655	-0.00211997	-0.00972757	0.00548764	0.997882	0.99032	1.0055	B.1.604
1980	ORF1b:P1177L	-0.547572	-0.384665	-0.00212942	-0.00975139	0.00549256	0.997873	0.990296	1.00551	B.1.1.417
1981	ORF1b:K2063R	-0.551625	-0.38759	-0.00243234	-0.0110746	0.00620996	0.997571	0.988986	1.00623	B.1.1.422
1982	S:N856S	-0.552708	-0.388372	-0.00221469	-0.0100682	0.00563884	0.997788	0.989982	1.00565	B.1.315
1983	ORF1a:P2144L	-0.557367	-0.391736	-0.00237435	-0.0107237	0.00597499	0.997628	0.989334	1.00599	B.1.614, B.10
1984	ORF1a:T2181I	-0.565923	-0.397921	-0.00134333	-0.00599568	0.00330902	0.998658	0.994022	1.00331	B.1.177.57
1985	ORF1a:V3510F	-0.567543	-0.399093	-0.00166624	-0.00742045	0.00408798	0.998335	0.992607	1.0041	B.1.127, B.1.163
1986	ORF1b:T2537I	-0.56833	-0.399663	-0.00232716	-0.0103527	0.00569837	0.997676	0.989701	1.00571	B.1.616
1987	S:C1250F	-0.570036	-0.400897	-0.0024509	-0.0108779	0.00597607	0.997552	0.989181	1.00599	B.1.1.240, B.1.267
1988	ORF1a:E381D	-0.572419	-0.402622	-0.00222572	-0.00984657	0.00539514	0.997777	0.990202	1.00541	B.1.160.17
1989	ORF1b:P1666S	-0.572829	-0.402919	-0.0024213	-0.0107059	0.0058633	0.997582	0.989351	1.00588	B.1.549
1990	ORF1a:G2581S	-0.572971	-0.403022	-0.00233331	-0.0103149	0.00564825	0.997669	0.989738	1.00566	B.1.1.437
1991	ORF1a:V1295F	-0.576286	-0.405423	-0.00270041	-0.0118846	0.00648376	0.997303	0.988186	1.0065	B.1.1.430
1992	ORF1b:T730I	-0.576709	-0.405729	-0.00286364	-0.0125958	0.00686853	0.99714	0.987483	1.00689	B.1.1.298
1993	S:S459F	-0.579677	-0.40788	-0.00311085	-0.013629	0.00740733	0.996894	0.986463	1.00743	B.1.36.16
1994	ORF1b:R1350K	-0.582051	-0.409601	-0.00367099	-0.0160325	0.0086905	0.996336	0.984095	1.00873	B.1.1.325
1995	ORF3a:Y91H	-0.582572	-0.409979	-0.0025831	-0.0112735	0.00610731	0.99742	0.98879	1.00613	B.1.1.262
1996	ORF1a:P892L	-0.585595	-0.412171	-0.00141026	-0.00613035	0.00330983	0.998591	0.993888	1.00332	B.1.201
1997	ORF1a:V1550I	-0.587649	-0.413662	-0.00172015	-0.00745728	0.00401699	0.998281	0.99257	1.00403	B.1.160.18
1998	ORF1b:I2303V	-0.588512	-0.414288	-0.0024906	-0.0107852	0.00580402	0.997513	0.989273	1.00582	B.1.1.487
1999	ORF1b:E2284G	-0.58987	-0.415274	-0.0027319	-0.0118092	0.00634539	0.997272	0.98826	1.00637	B.1.1.53
[truncated: 338 more rows]
